# Supplementary material for: DNA methylation sites in early adulthood characterised by pubertal timing and development: a twin study
Source: Clin Epigenetics. 2023 Nov 10;15:181. doi: 10.1186/s13148-023-01594-7 (PMC10638786; doi:10.1186/s13148-023-01594-7)
Supplement: Supplementary file 3 — Additional file 3. Table S1. Sample sizes and final numbers of complete twin pairs included in 450K and EPIC platforms for EWAS designs on PDS and PA. Table S2. Details on univariate twin modelling results on the 14 CpG sites. The estimates for total phenotypic variance and mean, as well as the coefficients of the covariates (age and sex), are shown. Table S3. Individual associations and within-twin pair methylation differences of the 58 CpG sites identified in the EWAS. Table S4. Results of qualitative and quantitative sex differences for omnibus tests and specific parameters on CpG sites. Table S5. CpG sites associated with pubertal development scale (PDS) with a standardised effect size > |0.13| stratified by the model. Table S6. CpG sites associated with pubertal age (PA) in males or females with a standardised effect size > |0.13|. Table S7. CpG sites associated with pubertal development scale (PDS) or pubertal age (PA) with a standardised effect size > |0.13| enriched in canonical pathways from the Ingenuity Pathway Analysis. Table S8. CpG sites associated with pubertal development scale (PDS) or pubertal age (PA) with a standardised effect size > |0.13| enriched in diseases and functions from the Ingenuity Pathway Analysis. Table S9. IPA results on meQTLs (p < 5 x 10-8) of CpG sites associated with pubertal development scale (PDS) or pubertal age (PA). Both the Ingenuity Canonical pathways and diseases/functions annotations are included. [file 13148_2023_1594_MOESM3_ESM.xlsx]

## Sheet: Table S1
Table S1. Sample sizes and final numbers of complete twin pairs included in 450K and EPIC platforms for EWAS designs on PDS and PA
Design	Starting 450K	Starting EPIC	Final 450K	Final EPIC	Twin pairs 450K	Twin pairs EPIC
PDS 12	767	89	746	87	364	3
PDS 12 - Males	322	45	311	45	107	2
PDS 12 - Females	445	44	435	41	165	1
PDS 14	745	88	726	86	347	3
PDS 14 - Males	307	45	295	45	102	2
PDS 14 - Females	438	43	431	40	162	1
PA - Males	448	211	436	207	169	52
PA - Females	544	237	529	230	208	67

## Sheet: Table S2
Table S2. Details on univariate twin modelling results on the 14 CpG sites. The estimates for total phenotypic variance and mean, as well as the coefficients of the covariates (age and sex) are shown
CpG	Best Model	Total Phenotypic Variance	Mean	Age Effect	Sex Effect
cg02614024	AE	3.5E-03 [3.2E-03 - 3.8E-03]	0.20 [0.17 - 0.22]	1.2E-05 [-1.3E-03 - 1.3E-03]	8.1E-03 [-1.2E-04 - 1.6E-02]
cg03115019	AE	1.2E-02 [NA - NA]	0.82 [0.77 - 0.87]	-1.8E-03 [-4.3E-03 - 7.4E-04]	1.2E-02 [-3.7E-03 - 2.8E-02]
cg03551401	AE	4.1E-03 [3.7E-03 - 4.4E-03]	0.51 [0.49 - 0.54]	2.4E-05 [-1.3E-03 - 1.4E-03]	5.1E-02 [4.2E-02 - 6.0E-02]
cg05038881	AE	3.3E-03 [3.0E-03 - 3.6E-03]	0.45 [0.42 - 0.47]	-3.6E-04 [-1.7E-03 - 9.4E-04]	2.2E-02 [1.4E-02 - 3.0E-02]
cg06096446	AE	7.2E-03 [6.5E-03 - 7.9E-03]	0.68 [0.64 - 0.71]	-9.6E-04 [-2.9E-03 - 9.9E-04]	-2.6E-02 [-3.8E-02 - -1.4E-02]
cg08883485	AE	6.4E-03 [5.8E-03 - NA]	0.44 [0.41 - 0.48]	-1.9E-03 [-3.7E-03 - -2.0E-05]	2.2E-02 [1.1E-02 - 3.4E-02]
cg09179916	AE	3.2E-03 [NA - 3.5E-03]	0.89 [0.87 - 0.91]	-1.2E-03 [-2.5E-03 - -1.7E-05]	-5.2E-03 [-1.3E-02 - 2.6E-03]
cg15030014	ACE	4.2E-03 [3.8E-03 - 4.7E-03]	0.88 [0.85 - 0.91]	-4.9E-04 [-2.0E-03 - 1.1E-03]	1.2E-03 [-8.8E-03 - 1.1E-02]
cg16198723	AE	2.8E-03 [NA - 3.1E-03]	0.59 [0.57 - 0.61]	-5.8E-04 [-1.8E-03 - 6.1E-04]	-2.5E-03 [-1.0E-02 - 5.0E-03]
cg17382841	AE	5.3E-03 [4.9E-03 - 5.8E-03]	0.74 [0.71 - 0.77]	-2.8E-03 [-4.3E-03 - -1.2E-03]	-1.3E-02 [-2.3E-02 - -3.0E-03]
cg18223453	AE	2.3E-03 [2.1E-03 - 2.5E-03]	0.74 [0.72 - 0.76]	4.6E-04 [-6.1E-04 - 1.5E-03]	5.3E-02 [4.7E-02 - 6.0E-02]
cg22325292	AE	3.8E-02 [NA - 4.1E-02]	0.59 [0.51 - 0.67]	-8.1E-03 [-1.3E-02 - -3.5E-03]	1.2E-02 [-1.7E-02 - 4.0E-02]
cg24786174	AE	1.9E-02 [NA - 2.1E-02]	0.56 [0.50 - 0.62]	1.9E-03 [-1.3E-03 - 5.1E-03]	-8.6E-03 [-2.9E-02 - 1.2E-02]
cg25614726	AE	2.8E-03 [2.6E-03 - 3.1E-03]	0.38 [0.36 - 0.40]	-1.2E-03 [-2.4E-03 - 3.5E-05]	2.3E-02 [1.6E-02 - 3.1E-02]
For all estimates the lower and upper bound is presented in square brackets. The mean represents the mean value of methylation at that CpG while the age effect and the sex effect represent the beta effect of the covariates

## Sheet: Table S3
Table S3. Individual associations and within-twin pair methylation differences of the 58 CpG sites identified in the EWAS
CpG	Individual Estimate [SE]	Individual P	Pooled Within Pair Estimate [SE]	Pooled Within Pair P	MZ Within Pair Estimate [SE]	MZ Within Pair P
PDS 12 - Both Sexes
cg15030014	-0.017 [0.004]	0.000151305	-0.004 [0.003]	0.110016	-0.002 [0.005]	0.691536
cg25614726	-0.018 [0.005]	0.000343279	-0.006 [0.003]	0.0981669	0.005 [0.007]	0.488495
cg08273672	-0.010 [0.003]	0.000553574	-0.003 [0.002]	0.167828	0.001 [0.005]	0.795859
cg05038881	-0.014 [0.005]	0.00773557	-0.001 [0.004]	0.712152	0.001 [0.006]	0.810585
cg26027669	0.014 [0.003]	3.50378e-05	0.015 [0.003]	2.83936e-06	0.000 [0.004]	0.99502
cg22064581	0.003 [0.001]	0.000522056	0.003 [0.001]	2.51472e-05	0.002 [0.002]	0.323957
cg08091771	-0.012 [0.003]	1.40319e-05	-0.005 [0.002]	0.038699	-0.011 [0.006]	0.0878495
cg26489369	-0.004 [0.002]	0.00703573	-0.001 [0.001]	0.50885	0.003 [0.003]	0.279034
cg06993494	-0.009 [0.002]	0.000596133	-0.008 [0.002]	1.87914e-05	0.000 [0.002]	0.943119
PDS 12 - Males
cg25801636	0.011 [0.004]	0.00915024	0.007 [0.003]	0.0348133	-0.002 [0.006]	0.729779
cg13653963	0.004 [0.002]	0.0489057	0.000 [0.002]	0.88509	-0.008 [0.004]	0.0388324
cg14609721	0.012 [0.003]	1.59954e-05	0.007 [0.002]	0.000210672	0.010 [0.005]	0.0703487
cg03468249	0.007 [0.002]	1.30953e-05	0.005 [0.001]	1.83106e-06	0.004 [0.002]	0.0565854
cg09736922	-0.018 [0.006]	0.00479301	-0.008 [0.004]	0.0244341	0.000 [0.007]	0.966175
cg22539434	-0.009 [0.003]	0.00104431	-0.002 [0.002]	0.137586	0.000 [0.003]	0.990006
cg15680660	-0.011 [0.003]	7.296e-06	-0.007 [0.002]	0.00027129	-0.002 [0.005]	0.697083
cg04547799	-0.003 [0.001]	3.0398e-05	-0.001 [0.001]	0.010222	0.000 [0.001]	0.850648
cg05797363	0.004 [0.001]	0.00034882	0.001 [0.001]	0.0090025	0.003 [0.001]	0.0201218
cg04052235	0.031 [0.008]	0.0002304	0.013 [0.006]	0.0323016	0.017 [0.012]	0.176589
cg06002616	0.026 [0.009]	0.00454894	0.010 [0.006]	0.0941547	-0.004 [0.007]	0.538091
cg04769618	0.012 [0.003]	6.90274e-05	0.007 [0.002]	0.00134678	-0.001 [0.003]	0.654533
cg14685946	-0.009 [0.004]	0.0173366	-0.005 [0.003]	0.0486058	-0.008 [0.006]	0.209743
PDS 12 - Females
cg07581365	-0.004 [0.001]	2.64912e-06	-0.003 [0.001]	0.000540512	-0.004 [0.003]	0.122219
cg06988547	-0.011 [0.004]	0.010702	-0.001 [0.003]	0.779306	0.001 [0.005]	0.792386
cg18397726	-0.025 [0.008]	0.00117439	-0.008 [0.006]	0.190581	-0.004 [0.004]	0.250588
cg07844563	-0.004 [0.001]	0.003822	-0.003 [0.001]	0.0530338	-0.005 [0.004]	0.188396
cg08883485	-0.040 [0.008]	2.41079e-06	-0.023 [0.007]	0.000805503	-0.002 [0.008]	0.819933
cg23204278	0.001 [0.000]	2.54674e-05	0.000 [0.000]	0.0746688	0.001 [0.001]	0.0688975
cg10669219	-0.018 [0.004]	2.93145e-05	-0.011 [0.004]	0.00738237	-0.019 [0.008]	0.014681
cg19237923	-0.016 [0.004]	0.00034586	-0.007 [0.004]	0.116017	-0.012 [0.010]	0.229408
cg09550127	-0.006 [0.002]	0.00161828	-0.004 [0.002]	0.0399665	0.010 [0.005]	0.0372176
cg17052466	-0.005 [0.001]	0.000104677	-0.003 [0.001]	0.0291253	-0.006 [0.004]	0.125464
PDS 14 - Males
cg04239863	-0.008 [0.005]	0.0705022	-0.003 [0.003]	0.387041	-0.002 [0.005]	0.665066
cg03115019	-0.039 [0.010]	0.000224147	-0.014 [0.007]	0.0470128	0.001 [0.005]	0.866044
cg22325292	-0.065 [0.017]	0.000240264	-0.021 [0.011]	0.0568792	-0.001 [0.007]	0.903557
cg15142913	-0.013 [0.003]	4.08837e-05	-0.007 [0.002]	0.00136298	-0.001 [0.003]	0.62996
cg00008671	-0.012 [0.004]	0.00317176	-0.005 [0.003]	0.0936795	-0.005 [0.007]	0.482413
cg14466923	0.002 [0.002]	0.181163	0.004 [0.002]	0.0170047	0.000 [0.004]	0.927365
cg21759953	0.006 [0.001]	0.000104185	0.003 [0.001]	0.00709237	0.004 [0.003]	0.254
cg18223453	0.009 [0.005]	0.0852898	-0.002 [0.004]	0.637256	-0.002 [0.007]	0.780502
cg02763540	-0.010 [0.005]	0.0382888	-0.008 [0.003]	0.0166319	-0.002 [0.008]	0.782749
cg19238380	-0.016 [0.005]	0.000890885	-0.006 [0.003]	0.067079	0.001 [0.006]	0.84072
cg24786174	-0.065 [0.014]	5.75521e-06	-0.034 [0.009]	0.000330666	0.014 [0.006]	0.0341887
cg04230403	-0.003 [0.001]	0.00128773	0.000 [0.001]	0.577602	0.000 [0.002]	0.847669
PDS 14 - Females
cg20599748	-0.005 [0.001]	1.31354e-06	-0.003 [0.001]	0.008554	-0.002 [0.002]	0.313252
cg13634653	-0.002 [0.001]	0.00031672	-0.001 [0.001]	0.0255684	0.000 [0.001]	0.707214
cg17965926	0.002 [0.001]	0.0262045	0.001 [0.001]	0.139663	0.001 [0.001]	0.326057
cg23130651	-0.004 [0.003]	0.223724	-0.004 [0.003]	0.158825	-0.007 [0.005]	0.139531
cg03551401	-0.018 [0.006]	0.00174328	-0.005 [0.004]	0.308806	0.000 [0.007]	0.974671
cg00083685	0.008 [0.002]	0.000447817	0.000 [0.002]	0.836148	-0.001 [0.004]	0.837017
cg16198723	-0.008 [0.005]	0.0680044	0.002 [0.003]	0.611021	0.001 [0.004]	0.837001
cg02614024	-0.020 [0.005]	0.000112515	-0.008 [0.004]	0.068818	0.005 [0.007]	0.44991
cg23972915	-0.009 [0.004]	0.0144034	-0.005 [0.003]	0.120744	-0.010 [0.004]	0.026635
cg03351418	0.012 [0.004]	0.00105289	0.009 [0.003]	0.00693616	0.007 [0.006]	0.28911
PA - Males
cg06096446	0.009 [0.002]	0.000150977	0.003 [0.002]	0.0336056	0.003 [0.002]	0.0744109
cg09303847	0.003 [0.001]	0.000187795	0.001 [0.001]	0.360532	0.000 [0.001]	0.787123
PA - Females
cg17382841	-0.009 [0.002]	1.40181e-05	-0.005 [0.002]	0.00186845	-0.004 [0.003]	0.134721
cg09179916	-0.007 [0.002]	9.18172e-05	-0.001 [0.001]	0.249922	-0.001 [0.002]	0.730499
Note: CpGs selected for interpretation (bold) met these criteria - significant individual level effect in same sample/sex as reported by EWAS, pooled-zygosity analysis within-pair effect significant at p < .05, and MZ-only analysis within-pair effect significant at p < .10 and in same direction as pooled zygosity within-pair effect

## Sheet: Table S4
Table S4. Results of qualitative and quantitative sex differences for omnibus tests and specific parameters on CpG sites
CpG	Best Model	Qualitative Sex Differences p-value	Quantitative Sex Differences Omnibus p-value	Mean Structure	Unstandardized A	Unstandardized C	Unstandardized E	Total Phenotypic Variance
cg02614024	AE	0.01	2.08e-05	0.18	1.71e-06	-	1.08e-05	0.21
cg03115019	AE	1	0.12	NA	NA	NA	NA	NA
cg03551401	AE	1	2.6e-49	1.62e-50	1	-	0.75	1
cg05038881	AE	1	6.93e-07	3.92e-08	1	-	0.75	X
cg06096446	AE	1	2.52e-05	0.000132	1	-	0.024	1
cg08883485	AE	X	0.00265	0.00068	1	-	0.72	1
cg09179916	AE	1	6.9e-08	0.0054	0.000256	-	3e-07	1
cg15030014	ACE	X	3.6e-12	0.55	1.6e-10	X	0.75	0.00036
cg16198723	AE	1	0.84	NA	NA	NA	NA	NA
cg17382841	AE	1	0.00066	0.0006	1	-	0.21	1
cg18223453	AE	1	6.44e-75	5.15e-77	1	-	0.75	X
cg22325292	AE	1	0.12	NA	NA	NA	NA	NA
cg24786174	AE	1	0.12	NA	NA	NA	NA	NA
cg25614726	AE	1	6.38e-08	2.49e-09	1	-	0.92	1
Note: 'X' indicates model did not converge, bold indicates significance at Bonferroni corrected p < 0.01, '-' indicates not estimated because best fitting model is not ACE, 'NA' indicates not estimated because omnibus test for quantitative sex differences was not significant

## Sheet: Table S5
Table S5. CpG sites associated with pubertal development scale (PDS) with a standardized effect size > |0.13| stratified by model
Original model and CpG ID	Standardized effect size*	P-value	Q‡	Q p-value (BH)	Chromosome	Position	Relation to island	Gene	Gene region(s)	Enhancer	Regulatory Feature Group
PDS 12
cg15030014	-0.175 [-0.242 - -0.108]	2.84752e-07	0.00675151	0.999984	7	926885	N_Shelf	C7orf20	Body		Unclassified_Cell_type_specific
cg25614726	-0.169 [-0.236 - -0.102]	7.60644e-07	0.487647	0.999984	1	10490058	N_Shore	APITD1	TSS200;TSS1500;TSS200		Promoter_Associated
cg08273672	-0.161 [-0.229 - -0.094]	2.59388e-06	0.00829514	0.999984	4	41262358	S_Shelf	UCHL1	Body
cg05038881	-0.161 [-0.228 - -0.094]	2.65341e-06	1.49251	0.999984	1	10490043	N_Shore	APITD1	TSS200;TSS1500;TSS200		Promoter_Associated
cg26027669	0.159 [0.092 - 0.227]	3.38499e-06	0.787386	0.999984	1	92952467	Island	GFI1	TSS1500;TSS200
cg22064581	0.156 [0.089 - 0.223]	5.30479e-06	4.32851	0.999984	6	34113293	Island	NoGene
cg08091771	-0.156 [-0.224 - -0.089]	5.56561e-06	0.00726369	0.999984	3	62175349	OpenSea	PTPRG	Body		Unclassified
cg26489369	-0.155 [-0.223 - -0.088]	6.19123e-06	0.762417	0.999984	6	32709909	OpenSea	HLA-DQA2	Body
cg06993494	-0.153 [-0.221 - -0.086]	8.2646e-06	0.113703	0.999984	11	59211431	OpenSea	OR5A1	1stExon
cg16630482	0.147 [0.080 - 0.215]	1.77415e-05	3.29248	0.999984	11	133657751	OpenSea	NoGene		TRUE
cg21278129	-0.148 [-0.215 - -0.080]	1.78112e-05	0.365159	0.999984	19	7797355	S_Shore	CLEC4G	TSS1500
cg07142723	-0.148 [-0.215 - -0.080]	1.86414e-05	0.105513	0.999984	8	105431269	OpenSea	DPYS	Body		Unclassified_Cell_type_specific
cg18397726	-0.145 [-0.213 - -0.078]	2.31012e-05	3.69086	0.999984	14	93395464	OpenSea	CHGA	Body
cg05964529	0.144 [0.076 - 0.211]	3.03093e-05	1.22423	0.999984	12	110906245	Island	GPN3	Body;1stExon;TSS200;5'UTR;TSS200		Promoter_Associated
cg00571809	0.143 [0.076 - 0.211]	3.1813e-05	2.17844	0.999984	1	3397113	S_Shore	ARHGEF16	Body
cg13199963	-0.139 [-0.205 - -0.073]	3.43207e-05	27.5789	0.0104822	1	27126172	OpenSea	NoGene		TRUE	Unclassified
cg06672250	-0.143 [-0.210 - -0.075]	3.60859e-05	0.102618	0.999984	8	21914593	S_Shore	EPB49	TSS1500;5'UTR;5'UTR;5'UTR
cg20300500	-0.142 [-0.209 - -0.074]	3.76476e-05	3.07492	0.999984	22	48606762	S_Shore	NoGene
cg02553663	0.141 [0.074 - 0.209]	4.28273e-05	0.0146843	0.999984	17	80291775	Island	SECTM1	5'UTR;1stExon	TRUE
cg08666707	-0.140 [-0.208 - -0.073]	4.79759e-05	1.37269	0.999984	6	41456441	OpenSea	NoGene		TRUE
cg10995628	0.140 [0.073 - 0.208]	4.86263e-05	0.267981	0.999984	17	33288912	Island	ZNF830	1stExon;TSS1500		Unclassified
cg22171829	-0.140 [-0.207 - -0.072]	4.98349e-05	3.51808	0.999984	7	95225520	Island	PDK4	1stExon	TRUE
cg15149600	0.140 [0.072 - 0.207]	5.25228e-05	0.134295	0.999984	5	145724518	Island	NoGene		TRUE	Unclassified_Cell_type_specific
cg06511276	-0.139 [-0.207 - -0.072]	5.33908e-05	3.0167	0.999984	1	27155069	S_Shore	ZDHHC18	Body	TRUE
cg11555640	0.139 [0.072 - 0.207]	5.37162e-05	0.678368	0.999984	21	40754783	S_Shore	WRB	Body
cg11430259	0.139 [0.071 - 0.206]	5.59067e-05	2.9989	0.999984	10	123355748	N_Shore	FGFR2	5'UTR;5'UTR;5'UTR;5'UTR;5'UTR;5'UTR
cg13091707	0.139 [0.071 - 0.207]	5.62432e-05	0.00237161	0.999984	14	21944878	N_Shore	RAB2B	Body;Body;TSS1500;TSS200		Promoter_Associated
cg07581365	-0.138 [-0.205 - -0.071]	5.95887e-05	5.41835	0.999984	17	77770444	N_Shore	CBX8	Body
cg05761882	-0.139 [-0.206 - -0.071]	5.9959e-05	0.0244682	0.999984	1	223901187	S_Shore	CAPN2	Body;Body		Promoter_Associated
cg22539434	-0.138 [-0.206 - -0.070]	6.43635e-05	0.367107	0.999984	7	42269864	S_Shelf	GLI3	5'UTR	TRUE
cg19882857	-0.138 [-0.206 - -0.070]	6.442e-05	0.022188	0.999984	10	5523644	OpenSea	NoGene
cg23204278	0.138 [0.070 - 0.206]	6.46952e-05	0.0883765	0.999984	18	24236298	Island	NoGene
cg06353720	0.138 [0.070 - 0.206]	6.50956e-05	0.914537	0.999984	10	91087558	OpenSea	IFIT3	TSS200	TRUE
cg21272716	-0.138 [-0.206 - -0.070]	6.62617e-05	0.401458	0.999984	6	25619939	OpenSea	LRRC16A	3'UTR
cg22633036	0.138 [0.070 - 0.205]	6.78973e-05	1.20026	0.999984	10	123355576	N_Shore	FGFR2	5'UTR;5'UTR;5'UTR;5'UTR;5'UTR;5'UTR
cg24794052	0.137 [0.069 - 0.205]	7.46328e-05	0.0594798	0.999984	10	123127861	OpenSea	NoGene		TRUE
cg25918833	-0.137 [-0.205 - -0.069]	7.66286e-05	0.251162	0.999984	11	4718962	OpenSea	OR51E2	1stExon;5'UTR
cg23026554	0.136 [0.068 - 0.203]	7.73464e-05	6.73811	0.915472	10	42862978	Island	LOC441666	Body
cg23513600	-0.136 [-0.204 - -0.069]	8.05582e-05	0.0158282	0.999984	3	171171401	OpenSea	TNIK	Body;Body;Body;Body;Body;Body;Body;Body;Body	TRUE	Unclassified_Cell_type_specific
cg02210151	0.136 [0.068 - 0.204]	8.48698e-05	0.777918	0.999984	10	123356041	N_Shore	FGFR2	5'UTR;5'UTR;5'UTR;5'UTR;5'UTR;1stExon;5'UTR
cg17906007	-0.136 [-0.203 - -0.068]	8.6078e-05	1.40942	0.999984	22	35944645	N_Shelf	RASD2	Body	TRUE	Unclassified_Cell_type_specific
cg21174917	0.134 [0.067 - 0.202]	9.11538e-05	6.32557	0.945761	9	140276772	S_Shelf	EXD3	Body
cg22535349	-0.135 [-0.203 - -0.067]	9.33974e-05	0.00048463	0.999984	12	29650767	OpenSea	OVCH1	TSS200
cg03468249	0.135 [0.067 - 0.203]	9.37245e-05	0.0681911	0.999984	2	290317	S_Shore	NoGene			Unclassified
cg06791446	0.134 [0.066 - 0.202]	0.000103542	0.52487	0.999984	10	123355268	N_Shore	FGFR2	5'UTR;5'UTR;5'UTR;5'UTR;TSS1500;5'UTR;5'UTR
cg13981132	0.134 [0.066 - 0.202]	0.000105418	0.659739	0.999984	14	76734493	OpenSea	NoGene		TRUE
cg15156584	-0.134 [-0.201 - -0.066]	0.000106042	2.32609	0.999984	6	18433220	OpenSea	RNF144B	Body	TRUE
cg03035167	-0.134 [-0.202 - -0.066]	0.000106109	1.06687	0.999984	2	201336269	OpenSea	SPATS2L	Body;Body;Body;Body		Unclassified
cg02539402	-0.133 [-0.200 - -0.066]	0.000106385	9.0579	0.7163	22	43061182	S_Shelf	NoGene			Unclassified_Cell_type_specific
cg26206133	-0.134 [-0.202 - -0.066]	0.000111457	0.429731	0.999984	5	112770587	OpenSea	TSSK1B	1stExon;5'UTR;Body
cg14726583	-0.133 [-0.201 - -0.066]	0.00011243	2.48379	0.999984	6	40310514	OpenSea	NoGene		TRUE
cg00737344	-0.133 [-0.201 - -0.066]	0.000114492	1.69435	0.999984	19	33350736	Island	SLC7A9	Body;Body
cg10837110	0.133 [0.066 - 0.201]	0.000116541	0.319207	0.999984	1	1957711	N_Shore	GABRD	Body		Unclassified_Cell_type_specific
cg20760920	-0.133 [-0.201 - -0.065]	0.000117728	0.725937	0.999984	15	68763004	OpenSea	NoGene		TRUE
cg14424770	-0.133 [-0.201 - -0.065]	0.000118142	0.231617	0.999984	9	134135934	N_Shore	FAM78A	3'UTR
cg18733925	0.133 [0.065 - 0.201]	0.000118148	0.00218374	0.999984	7	73602823	OpenSea	EIF4H	Body;Body	TRUE
cg03516599	-0.133 [-0.201 - -0.065]	0.000118829	0.0927985	0.999984	6	14382336	OpenSea	NoGene		TRUE
cg07044115	0.133 [0.065 - 0.201]	0.000122508	0.360345	0.999984	10	123100181	OpenSea	NoGene		TRUE
cg18048071	-0.133 [-0.201 - -0.065]	0.000122827	0.00412018	0.999984	7	158830035	OpenSea	VIPR2	Body
cg07564175	0.133 [0.065 - 0.201]	0.000123137	0.219204	0.999984	17	8024546	N_Shore	HES7	3'UTR;3'UTR		Promoter_Associated
cg00174279	-0.133 [-0.201 - -0.065]	0.000123808	0.336381	0.999984	17	75525361	S_Shore	NoGene			Unclassified_Cell_type_specific
cg27651238	-0.132 [-0.200 - -0.065]	0.00012471	2.3519	0.999984	12	52644264	Island	NoGene
cg22615000	0.132 [0.065 - 0.200]	0.000124937	2.3099	0.999984	22	31741731	Island	PATZ1	1stExon;1stExon;1stExon;5'UTR;1stExon;5'UTR;5'UTR;5'UTR		Promoter_Associated
cg02907638	-0.131 [-0.199 - -0.064]	0.000136122	4.6476	0.999984	3	134957197	OpenSea	EPHB1	Body	TRUE
cg25052156	0.132 [0.064 - 0.200]	0.000136414	0.225263	0.999984	10	123355454	N_Shore	FGFR2	5'UTR;5'UTR;5'UTR;5'UTR;5'UTR;5'UTR
cg15033140	-0.132 [-0.199 - -0.064]	0.000138809	2.5186	0.999984	6	170411909	OpenSea	NoGene
cg10436540	0.132 [0.064 - 0.199]	0.000140246	1.20878	0.999984	17	4047319	Island	ZZEF1	TSS1500;Body;Body;Body
cg02584377	-0.132 [-0.200 - -0.064]	0.000141854	0.0580122	0.999984	12	122489545	OpenSea	BCL7A	Body;Body	TRUE
cg10325668	0.132 [0.064 - 0.199]	0.000144955	0.0300306	0.999984	14	76565523	OpenSea	NoGene
cg22768502	0.132 [0.064 - 0.199]	0.000146229	0.150964	0.999984	6	84222088	OpenSea	PRSS35	TSS200;TSS200		Unclassified_Cell_type_specific
cg04425701	-0.131 [-0.199 - -0.063]	0.000151136	0.0192413	0.999984	19	35630474	N_Shore	FXYD1	5'UTR;1stExon;5'UTR	TRUE
cg18334915	-0.131 [-0.199 - -0.063]	0.000155826	0.0912243	0.999984	22	46758194	N_Shore	CELSR1	3'UTR
cg26180080	0.131 [0.063 - 0.199]	0.00015589	0.15061	0.999984	14	76734550	OpenSea	NoGene		TRUE
cg17200441	-0.131 [-0.199 - -0.063]	0.000160465	0.431754	0.999984	12	52715348	S_Shore	KRT83	TSS200
cg11038285	0.131 [0.063 - 0.199]	0.000160827	0.0539806	0.999984	11	118016290	Island	SCN4B	TSS200;Body;Body;TSS200	TRUE	Unclassified
cg10160407	0.131 [0.063 - 0.198]	0.00016205	0.380839	0.999984	8	17434805	Island	PDGFRL	1stExon
cg09578353	-0.130 [-0.198 - -0.062]	0.000169304	0.264125	0.999984	1	10490236	Island	APITD1	5'UTR;1stExon;5'UTR;TSS1500;1stExon		Promoter_Associated
cg21830480	0.130 [0.062 - 0.198]	0.000171531	0.373839	0.999984	12	72057690	Island	THAP2	TSS200;5'UTR;1stExon		Promoter_Associated
PDS 12 - Males
cg25801636	0.245 [0.147 - 0.342]	8.45834e-07	22.9055	0.00739192	2	5584547	OpenSea	NoGene
cg13653963	0.242 [0.145 - 0.338]	9.10346e-07	28.9123	0.000731038	9	135632595	OpenSea	C9orf98	Body
cg14609721	0.249 [0.149 - 0.349]	1.04196e-06	4.27413	0.750167	1	68962124	N_Shore	DEPDC1	Body;Body
cg03468249	0.250 [0.149 - 0.350]	1.16169e-06	2.17353	0.931809	2	290317	S_Shore	NoGene			Unclassified
cg09736922	-0.245 [-0.346 - -0.144]	1.99352e-06	1.66814	0.960335	3	184095976	N_Shelf	THPO	TSS200	TRUE
cg22539434	-0.246 [-0.347 - -0.144]	2.03469e-06	0.000450582	0.999966	7	42269864	S_Shelf	GLI3	5'UTR	TRUE
cg15680660	-0.246 [-0.347 - -0.144]	2.0543e-06	0.0590408	0.999966	3	38390952	S_Shelf	XYLB	Body
cg04547799	-0.234 [-0.336 - -0.133]	5.80056e-06	3.11865	0.859839	6	79944526	Island	HMGN3	TSS200;TSS200		Promoter_Associated
cg05797363	0.232 [0.132 - 0.333]	6.15909e-06	4.79934	0.700193	1	68962972	Island	DEPDC1	TSS200;TSS200		Promoter_Associated
cg04052235	0.231 [0.130 - 0.332]	7.4649e-06	4.56674	0.722384	11	122870002	OpenSea	NoGene		TRUE
cg06002616	0.225 [0.126 - 0.324]	8.37102e-06	17.2868	0.039085	8	101225028	N_Shore	SPAG1	Body;Body		Promoter_Associated
cg04769618	0.230 [0.129 - 0.332]	8.69958e-06	2.94183	0.873598	10	29698685	Island	LOC387647	Body		Promoter_Associated_Cell_type_specific
cg14685946	-0.222 [-0.319 - -0.124]	8.73239e-06	26.3677	0.00208672	2	223784609	OpenSea	ACSL3	Body;Body	TRUE
cg24682512	-0.228 [-0.329 - -0.127]	1.01988e-05	4.06501	0.768413	7	86277679	OpenSea	GRM3	5'UTR	TRUE
cg04782002	-0.229 [-0.332 - -0.127]	1.094e-05	0.0647344	0.999966	16	84691698	S_Shore	KLHL36	Body
cg24559796	-0.226 [-0.327 - -0.125]	1.1296e-05	6.59992	0.522966	7	28223298	S_Shelf	NoGene		TRUE
cg04432174	0.226 [0.125 - 0.327]	1.20191e-05	4.02045	0.773199	5	1467898	Island	LPCAT1	Body
cg20363192	-0.228 [-0.330 - -0.125]	1.27352e-05	0.303361	0.999966	15	31780722	S_Shelf	OTUD7A	Body	TRUE	Unclassified
cg01896229	-0.227 [-0.329 - -0.125]	1.30352e-05	1.51378	0.970876	22	45595966	N_Shelf	C22orf9	Body;Body		Gene_Associated_Cell_type_specific
cg24421668	0.225 [0.123 - 0.326]	1.50372e-05	2.70554	0.895333	5	179244452	Island	SQSTM1	5'UTR;5'UTR		Unclassified
cg11851822	0.225 [0.123 - 0.327]	1.57575e-05	0.84735	0.996528	11	32645557	OpenSea	CCDC73	Body
cg14572091	0.215 [0.117 - 0.313]	1.77484e-05	25.4472	0.00292595	9	136537981	OpenSea	SARDH	Body;Body
cg14430542	0.216 [0.117 - 0.315]	1.81206e-05	20.4407	0.0143458	9	79637457	N_Shore	NoGene
cg06644844	0.220 [0.119 - 0.320]	1.82604e-05	10.3854	0.239386	10	37414506	Island	ANKRD30A	TSS1500
cg07217151	-0.223 [-0.326 - -0.121]	1.84468e-05	1.12121	0.988903	1	95538445	Island	ALG14	1stExon		Promoter_Associated
cg14060366	-0.224 [-0.326 - -0.121]	1.88266e-05	4.40759e-09	0.999978	12	12943861	S_Shelf	APOLD1	3'UTR;3'UTR
cg01267908	-0.221 [-0.323 - -0.119]	2.25221e-05	2.11111	0.935958	21	46686908	Island	POFUT2	3'UTR;Body;Body		Promoter_Associated_Cell_type_specific
cg22118309	0.221 [0.118 - 0.323]	2.42506e-05	0.344172	0.999966	6	136812645	OpenSea	MAP7	Body	TRUE
cg03433642	0.215 [0.115 - 0.315]	2.55488e-05	13.9755	0.100568	17	36102740	Island	HNF1B	Body;Body
cg12077344	0.220 [0.117 - 0.323]	2.6208e-05	0.177718	0.999966	14	55033982	Island	SAMD4A	TSS1500;TSS1500		Unclassified
cg22641093	0.217 [0.115 - 0.320]	3.38259e-05	0.364062	0.999966	19	17536024	OpenSea	FAM125A	3'UTR		Unclassified_Cell_type_specific
cg10194039	0.217 [0.114 - 0.320]	3.43332e-05	0.630844	0.999966	13	22258079	OpenSea	FGF9	Body	TRUE
cg05662240	-0.203 [-0.299 - -0.107]	3.52242e-05	38.4679	1.75847e-05	19	33628483	S_Shelf	WDR88	Body
cg07564175	0.216 [0.114 - 0.319]	3.65066e-05	0.762779	0.998738	17	8024546	N_Shore	HES7	3'UTR;3'UTR		Promoter_Associated
cg18878134	0.216 [0.113 - 0.319]	3.69854e-05	0.865417	0.996234	19	41106295	Island	LTBP4	TSS1500;Body;Body
cg23570694	0.216 [0.113 - 0.319]	3.74056e-05	0.0391026	0.999966	10	50976348	Island	NoGene		TRUE
cg02237208	-0.214 [-0.316 - -0.112]	4.16966e-05	2.20231	0.930134	1	2250525	S_Shore	NoGene			Unclassified_Cell_type_specific
cg13174009	0.211 [0.110 - 0.311]	4.23189e-05	8.1308	0.39356	1	68962833	Island	DEPDC1	TSS200;TSS200		Promoter_Associated
cg08413469	0.214 [0.112 - 0.317]	4.36269e-05	0.651534	0.999966	1	68962940	Island	DEPDC1	TSS200;TSS200		Promoter_Associated
cg00461770	-0.214 [-0.316 - -0.111]	4.72205e-05	0.439476	0.999966	1	3792137	S_Shore	DFFB	Body
cg04132146	0.214 [0.111 - 0.317]	4.78277e-05	0.00577877	0.999966	6	87862158	Island	NoGene			Promoter_Associated
cg01914555	-0.210 [-0.312 - -0.109]	5.06525e-05	6.28884	0.553539	16	6624095	OpenSea	A2BP1	5'UTR;5'UTR
cg24901811	0.211 [0.108 - 0.314]	5.80087e-05	0.699806	0.999955	11	2240612	OpenSea	NoGene
cg22224360	-0.206 [-0.307 - -0.106]	6.00141e-05	11.6906	0.180112	8	144983354	OpenSea	NoGene
cg19768329	0.209 [0.106 - 0.312]	6.87728e-05	1.14165	0.98835	1	120190378	Island	ZNF697	1stExon;5'UTR
cg18260555	-0.209 [-0.312 - -0.106]	6.90696e-05	0.591969	0.999966	17	78362307	OpenSea	RNF213	Body;Body
cg06197789	-0.209 [-0.312 - -0.106]	7.29283e-05	0.0704244	0.999966	10	97131116	OpenSea	SORBS1	Body;Body;Body;Body;Body;Body;Body	TRUE
cg13601855	0.208 [0.105 - 0.312]	7.58282e-05	0.102607	0.999966	2	120190297	Island	TMEM37	Body
cg20979737	-0.207 [-0.311 - -0.104]	8.19663e-05	0.000540869	0.999966	1	244964768	OpenSea	NoGene			Unclassified
cg18507018	0.207 [0.104 - 0.311]	8.25764e-05	0.0810514	0.999966	8	92035517	OpenSea	TMEM55A	Body	TRUE
cg16598810	0.205 [0.103 - 0.307]	8.30717e-05	4.26142	0.751382	1	68962176	N_Shore	DEPDC1	Body;Body		Promoter_Associated
cg00318766	0.202 [0.101 - 0.303]	8.62536e-05	8.81689	0.338247	1	68962907	Island	DEPDC1	TSS200;TSS200		Promoter_Associated
cg19896612	-0.206 [-0.309 - -0.103]	8.70035e-05	1.61252	0.964323	1	110052200	Island	AMIGO1	1stExon;5'UTR		Promoter_Associated_Cell_type_specific
cg25722029	0.206 [0.103 - 0.309]	8.74168e-05	1.43971	0.973549	19	13907696	S_Shore	ZSWIM4	Body
cg03048889	0.206 [0.103 - 0.309]	8.90323e-05	0.599304	0.999966	20	20433168	Island	RALGAPA2	Body	TRUE	Promoter_Associated
cg07972026	-0.205 [-0.308 - -0.103]	8.97937e-05	1.79412	0.95364	6	1636961	OpenSea	GMDS	Body	TRUE
cg03305709	0.206 [0.103 - 0.310]	9.02593e-05	0.0035525	0.999966	2	55459843	OpenSea	RPS27A	5'UTR;TSS1500;1stExon;5'UTR;TSS200		Promoter_Associated
cg21845182	0.198 [0.099 - 0.297]	9.20657e-05	23.1753	0.00661595	3	122650746	OpenSea	SEMA5B	Body
cg11214532	0.204 [0.101 - 0.306]	9.55836e-05	4.9867	0.680941	17	79412137	N_Shore	BAHCC1	Body		Unclassified_Cell_type_specific
cg17372657	-0.205 [-0.308 - -0.102]	9.7559e-05	1.61513	0.964235	7	1216933	OpenSea	NoGene			Unclassified
cg09113768	0.202 [0.100 - 0.304]	9.89132e-05	6.05123	0.576784	1	68962614	Island	DEPDC1	Body;Body		Promoter_Associated
cg22063222	-0.202 [-0.303 - -0.100]	9.99885e-05	6.88066	0.498528	2	79006417	OpenSea	NoGene
cg08614441	-0.204 [-0.308 - -0.101]	0.000104073	0.443824	0.999966	13	113633676	N_Shore	MCF2L	Body;5'UTR;1stExon
cg08995089	0.200 [0.099 - 0.301]	0.000104434	12.6978	0.14241	10	89621822	Island	PTEN	TSS1500;1stExon		Promoter_Associated
cg04411307	-0.204 [-0.308 - -0.101]	0.000109056	0.00981033	0.999966	2	69391395	OpenSea	ANTXR1	Body;Body	TRUE
cg04911819	0.203 [0.100 - 0.306]	0.000111063	1.84765	0.950266	10	24504859	OpenSea	KIAA1217	Body;5'UTR;Body	TRUE
cg02997796	0.199 [0.098 - 0.300]	0.000111612	13.1131	0.129104	11	82781482	OpenSea	RAB30	5'UTR	TRUE
cg19472254	-0.204 [-0.307 - -0.100]	0.000111776	1.66692e-05	0.999966	19	1800331	S_Shore	ATP8B3	Body
cg06815976	-0.202 [-0.305 - -0.100]	0.000111995	4.16131	0.759783	6	32164816	S_Shore	NOTCH4	Body
cg08598838	-0.202 [-0.306 - -0.099]	0.000119551	1.03827	0.991022	16	74331079	Island	PSMD7	Body		Promoter_Associated
cg27281008	-0.203 [-0.306 - -0.099]	0.000123596	0.00904005	0.999966	11	78285742	Island	NARS2	Body;1stExon;5'UTR		Promoter_Associated
cg21461837	0.201 [0.098 - 0.304]	0.000126923	2.48121	0.911636	19	10947101	Island	TMED1	TSS200		Unclassified
cg00370293	0.202 [0.098 - 0.305]	0.000130998	0.0829474	0.999966	5	43397113	Island	CCL28	Body		Unclassified_Cell_type_specific
cg21546184	0.200 [0.097 - 0.303]	0.000138859	2.61476	0.902193	8	65283649	S_Shore	NoGene
cg24192569	-0.201 [-0.304 - -0.097]	0.000142076	0.0142052	0.999966	7	4184151	OpenSea	SDK1	Body;Body	TRUE
cg11282402	0.200 [0.097 - 0.303]	0.000142873	2.07593	0.938238	8	21946817	N_Shore	FAM160B2	Body
cg00594011	0.200 [0.097 - 0.303]	0.000144057	1.09847	0.989885	4	107956556	Island	DKK2	1stExon
cg16402547	0.201 [0.097 - 0.304]	0.000144295	0.158926	0.999966	20	62104613	S_Shore	KCNQ2	TSS1500;TSS1500;TSS1500;TSS1500;TSS1500		Unclassified_Cell_type_specific
cg03847932	-0.182 [-0.276 - -0.088]	0.000145941	56.0343	1.23747e-08	3	73045556	N_Shore	PPP4R2	TSS1500		Promoter_Associated_Cell_type_specific
cg10107322	-0.200 [-0.303 - -0.097]	0.000146362	1.91875	0.947381	10	134544617	OpenSea	INPP5A	Body
cg05588341	0.200 [0.097 - 0.303]	0.000150284	0.629196	0.999966	12	94404419	OpenSea	NoGene		TRUE
cg26410450	0.199 [0.096 - 0.302]	0.000151651	1.59736	0.965556	11	17740967	Island	MYOD1	TSS200
cg11911418	-0.200 [-0.304 - -0.096]	0.000153879	0.0975946	0.999966	18	48493759	N_Shore	ELAC1	TSS1500		Promoter_Associated
cg03014427	-0.200 [-0.303 - -0.096]	0.000154469	0.402227	0.999966	14	45552678	N_Shore	PRPF39	TSS1500		Promoter_Associated
cg14671982	0.198 [0.095 - 0.301]	0.000155564	4.1328	0.762251	5	1090619	S_Shore	SLC12A7	Body
cg11908762	-0.199 [-0.303 - -0.096]	0.000156953	1.12541	0.988903	8	29435655	OpenSea	NoGene		TRUE
cg12037340	0.199 [0.096 - 0.303]	0.000160012	0.197443	0.999966	10	94812063	OpenSea	EXOC6	Body;Body	TRUE
cg04702572	0.199 [0.096 - 0.303]	0.000160215	0.224878	0.999966	4	99562017	OpenSea	TSPAN5	Body	TRUE
cg05563450	-0.199 [-0.303 - -0.096]	0.000161895	0.000155946	0.999966	7	138603324	OpenSea	KIAA1549	Body;Body
cg15363134	0.199 [0.095 - 0.302]	0.000165551	1.03308	0.991022	18	77161214	S_Shore	NFATC1	Body;5'UTR;Body;Body;Body		Promoter_Associated
cg04201347	0.192 [0.092 - 0.293]	0.000166825	17.9617	0.0323117	19	50086849	S_Shelf	PRRG2	Body
cg22127901	-0.199 [-0.302 - -0.095]	0.000169394	0.330474	0.999966	4	154170684	S_Shore	TRIM2	Body;5'UTR	TRUE	Promoter_Associated
cg14588598	-0.194 [-0.295 - -0.093]	0.000170864	12.9274	0.133975	10	22893655	OpenSea	PIP4K2A	Body	TRUE
cg17109704	-0.198 [-0.302 - -0.094]	0.00018184	0.129936	0.999966	10	135099129	Island	TUBGCP2	Body
cg26253826	0.198 [0.094 - 0.301]	0.000183039	0.166268	0.999966	6	39242053	OpenSea	NoGene		TRUE
cg11955491	0.197 [0.094 - 0.300]	0.000186836	1.77735	0.954252	8	2092909	OpenSea	MYOM2	3'UTR		Unclassified_Cell_type_specific
cg26069562	-0.197 [-0.301 - -0.094]	0.000190625	4.57763e-08	0.999966	6	29691981	Island	HLA-F	Body;Body;Body	TRUE	Promoter_Associated
cg26925644	-0.197 [-0.301 - -0.093]	0.000192436	0.50543	0.999966	11	118476517	N_Shore	PHLDB1	TSS1500	TRUE
cg09596055	-0.197 [-0.300 - -0.093]	0.000197707	0.229437	0.999966	7	158384855	S_Shelf	NoGene
cg16705281	0.186 [0.088 - 0.284]	0.000197773	31.8203	0.000225343	13	49790604	N_Shelf	NoGene
cg09692129	-0.196 [-0.300 - -0.093]	0.000199907	0.896874	0.995138	4	58029962	Island	NoGene			Promoter_Associated
cg23720384	0.196 [0.093 - 0.300]	0.000201763	0.638232	0.999966	21	23747055	OpenSea	NoGene
cg04221683	-0.196 [-0.299 - -0.092]	0.00020212	2.10948	0.936106	17	3576856	OpenSea	P2RX5	3'UTR;3'UTR
cg24994127	0.196 [0.092 - 0.300]	0.000208958	0.544963	0.999966	20	20433328	Island	RALGAPA2	Body	TRUE	Promoter_Associated
cg25790453	-0.195 [-0.298 - -0.092]	0.000210241	2.17801	0.93143	13	113633590	N_Shore	MCF2L	Body;TSS200
cg17469019	0.194 [0.091 - 0.297]	0.000211644	5.18975	0.662236	1	117452517	Island	PTGFRN	TSS200	TRUE	Unclassified_Cell_type_specific
cg24301290	-0.196 [-0.300 - -0.092]	0.00021379	1.51823e-07	0.999966	1	2397537	N_Shore	NoGene			Unclassified_Cell_type_specific
cg26743258	0.196 [0.092 - 0.300]	0.000214006	0.000540719	0.999966	19	17858829	Island	FCHO1	5'UTR;5'UTR		Unclassified
cg07317551	0.196 [0.092 - 0.299]	0.000215981	0.173819	0.999966	1	40157931	Island	HPCAL4	TSS1500	TRUE	Promoter_Associated
cg24087497	-0.195 [-0.299 - -0.092]	0.000216484	0.691233	0.999966	12	54686330	OpenSea	NFE2	Body;Body
cg03702677	-0.195 [-0.299 - -0.092]	0.000220397	0.637848	0.999966	12	130935008	N_Shore	RIMBP2	Body
cg20396385	-0.194 [-0.297 - -0.091]	0.000221021	3.57615	0.817909	7	1855709	OpenSea	MAD1L1	Body;Body;Body
cg14753631	-0.195 [-0.299 - -0.092]	0.000221504	0.52835	0.999966	12	3260174	OpenSea	TSPAN9	5'UTR;5'UTR	TRUE	Unclassified_Cell_type_specific
cg08104032	-0.195 [-0.299 - -0.092]	0.000223687	7.2839e-06	0.999966	12	53696652	S_Shelf	C12orf10	Body
cg01832266	-0.194 [-0.297 - -0.091]	0.000227727	3.43434	0.832952	21	34144059	Island	C21orf66	1stExon;Body;TSS1500;5'UTR;5'UTR;TSS1500;1stExon		Promoter_Associated
cg15057138	0.191 [0.090 - 0.293]	0.000229943	9.52324	0.287784	1	2849495	N_Shore	NoGene
cg15131789	0.194 [0.091 - 0.298]	0.00023378	1.52791	0.969796	1	18060276	OpenSea	NoGene
cg27316130	-0.195 [-0.298 - -0.091]	0.00023392	0.299896	0.999966	16	47814576	OpenSea	NoGene		TRUE
cg02319549	-0.188 [-0.288 - -0.088]	0.000239905	18.4429	0.0271058	19	10463037	N_Shore	TYK2	Body
cg17516571	0.194 [0.090 - 0.298]	0.000244086	0.00274655	0.999966	8	49584227	OpenSea	NoGene		TRUE
cg13030132	0.194 [0.090 - 0.298]	0.000251135	0.0785815	0.999966	2	20189828	Island	WDR35	5'UTR;1stExon;1stExon;5'UTR		Promoter_Associated
cg25494605	-0.193 [-0.296 - -0.089]	0.000251887	2.55488	0.906583	5	173472097	OpenSea	HMP19	TSS1500
cg18254147	0.192 [0.089 - 0.295]	0.000253845	3.92879	0.783744	5	131347582	Island	ACSL6	TSS1500;TSS1500
cg26976078	-0.193 [-0.297 - -0.090]	0.000258223	1.04834	0.991022	16	22170596	N_Shelf	NoGene
cg13894748	0.189 [0.088 - 0.291]	0.000258617	11.01	0.20975	10	102107266	Island	SCD	1stExon		Promoter_Associated
cg22785750	-0.193 [-0.296 - -0.089]	0.000258888	1.59082	0.96598	14	23067727	Island	ABHD4	Body		Promoter_Associated
cg01872660	0.193 [0.090 - 0.297]	0.000260443	0.589636	0.999966	16	10972898	Island	CIITA	Body		Unclassified
cg01411759	-0.193 [-0.297 - -0.090]	0.000261097	0.0522373	0.999966	19	54177144	OpenSea	MIR498	TSS1500
cg11972305	0.193 [0.090 - 0.297]	0.000261793	0.060031	0.999966	2	233791962	Island	NGEF	Body;Body	TRUE	Unclassified_Cell_type_specific
cg20547575	0.192 [0.089 - 0.296]	0.000262169	2.65864	0.899044	7	69065351	S_Shore	AUTS2	Body;Body;Body		Unclassified
cg18576835	0.193 [0.089 - 0.297]	0.000263792	0.0796426	0.999966	19	13944261	Island	NoGene		TRUE	Promoter_Associated
cg23366119	-0.193 [-0.297 - -0.089]	0.000264415	0.0500155	0.999966	18	72162949	Island	CNDP2	TSS1500
cg00668337	-0.193 [-0.297 - -0.089]	0.000265514	0.63309	0.999966	11	64491331	S_Shore	NRXN2	TSS1500;TSS1500		Unclassified
cg05740243	0.191 [0.088 - 0.294]	0.000267919	5.56623	0.619726	10	135160775	OpenSea	PRAP1	TSS200;TSS200
cg00739278	0.192 [0.089 - 0.295]	0.000272098	2.00406	0.942569	7	38351226	Island	NoGene
cg08886154	-0.191 [-0.293 - -0.088]	0.000277596	3.9917	0.776153	7	127256676	OpenSea	PAX4	TSS1500
cg17864041	0.193 [0.089 - 0.296]	0.000277806	0.205361	0.999966	15	31175309	Island	NoGene
cg08134863	-0.192 [-0.296 - -0.089]	0.00027974	0.774998	0.998248	16	89390968	OpenSea	ANKRD11	5'UTR	TRUE	Unclassified
cg05798717	0.190 [0.088 - 0.293]	0.000281843	5.36435	0.643461	6	50683682	S_Shore	TFAP2D	Body
cg13199963	-0.185 [-0.285 - -0.085]	0.000282428	19.6424	0.0190877	1	27126172	OpenSea	NoGene		TRUE	Unclassified
cg16745033	-0.192 [-0.296 - -0.088]	0.000285015	0.295516	0.999966	8	81143546	OpenSea	NoGene			Unclassified
cg02064284	0.189 [0.087 - 0.292]	0.000285176	7.56493	0.439789	14	102990501	OpenSea	NoGene			Promoter_Associated
cg13901901	0.192 [0.088 - 0.295]	0.000290577	1.15537	0.987662	1	76190435	Island	ACADM	1stExon;5'UTR;1stExon;5'UTR		Promoter_Associated
cg07068181	-0.191 [-0.295 - -0.088]	0.00029167	2.04439	0.940226	8	144966879	Island	NoGene
cg00316080	-0.191 [-0.294 - -0.087]	0.000293374	3.44756	0.831315	3	124866646	OpenSea	SLC12A8	Body	TRUE
cg09139956	0.190 [0.087 - 0.293]	0.00029879	3.56719	0.81853	12	123921434	Island	RILPL2	TSS200		Promoter_Associated
cg18173474	-0.191 [-0.294 - -0.087]	0.000299498	1.96683	0.944201	1	156342739	S_Shelf	RHBG	Body;Body
cg26216730	-0.191 [-0.295 - -0.088]	0.000304478	0.157989	0.999966	15	28271914	OpenSea	OCA2	Body
cg06650664	-0.191 [-0.295 - -0.087]	0.000306119	0.180127	0.999966	5	115870174	OpenSea	SEMA6A	5'UTR	TRUE
cg16982073	0.191 [0.087 - 0.295]	0.000307715	0.102284	0.999966	13	112507984	OpenSea	NoGene		TRUE
cg09611472	0.190 [0.087 - 0.293]	0.000312939	2.25859	0.926591	16	850371	Island	GNG13	5'UTR	TRUE
cg09578353	-0.191 [-0.295 - -0.087]	0.000314319	0.105213	0.999966	1	10490236	Island	APITD1	5'UTR;1stExon;5'UTR;TSS1500;1stExon		Promoter_Associated
cg04078980	-0.191 [-0.295 - -0.087]	0.000315303	0.177052	0.999966	1	228291486	S_Shore	C1orf35	TSS1500
cg02851435	0.191 [0.087 - 0.295]	0.000319188	0.389816	0.999966	6	156829146	OpenSea	NoGene
cg11479843	0.189 [0.086 - 0.292]	0.000320818	3.65275	0.809733	12	15941373	N_Shore	EPS8	5'UTR		Promoter_Associated_Cell_type_specific
cg09354264	-0.191 [-0.295 - -0.087]	0.000324712	0.0825597	0.999966	2	236586347	OpenSea	AGAP1	Body;Body	TRUE
cg22288101	0.191 [0.087 - 0.295]	0.000327238	0.051009	0.999966	11	507302	Island	RNH1	TSS1500;TSS200;TSS200;TSS200;TSS1500;TSS200;TSS1500;TSS1500		Promoter_Associated
cg02273944	-0.190 [-0.294 - -0.086]	0.00033325	0.0025269	0.999966	17	48623854	N_Shore	SPATA20	TSS1500		Promoter_Associated
cg09596131	-0.189 [-0.292 - -0.086]	0.000333758	2.63475	0.900713	2	19986567	OpenSea	NoGene		TRUE
cg02841912	0.173 [0.079 - 0.268]	0.000337019	51.8452	6.95662e-08	6	152955983	N_Shore	SYNE1	5'UTR;5'UTR
cg15181598	0.188 [0.085 - 0.291]	0.000337928	4.68369	0.710393	7	38350921	Island	NoGene		TRUE
cg05366401	-0.190 [-0.294 - -0.086]	0.000337949	0.706476	0.999833	14	24664722	Island	TM9SF1	1stExon;1stExon;5'UTR;5'UTR		Promoter_Associated
cg27109650	-0.190 [-0.294 - -0.086]	0.000340479	0.013179	0.999966	12	52473422	Island	NoGene		TRUE
cg05179501	0.190 [0.086 - 0.294]	0.000340636	0.448503	0.999966	11	65633553	OpenSea	MUS81	3'UTR
cg05049448	0.179 [0.081 - 0.277]	0.000341539	32.9085	0.000167856	7	2321355	S_Shelf	SNX8	Body	TRUE
cg14495359	0.190 [0.086 - 0.293]	0.0003423	0.836323	0.997041	14	96345612	S_Shelf	NoGene
cg22365132	0.189 [0.085 - 0.292]	0.000343412	2.60832	0.902835	6	5205542	OpenSea	LYRM4	Body;Body;Body	TRUE
cg26311262	0.190 [0.086 - 0.294]	0.000344907	0.0193294	0.999966	3	56858039	OpenSea	ARHGEF3	Body	TRUE
cg09095221	0.187 [0.085 - 0.290]	0.00034667	6.20475	0.56176	10	134699744	S_Shore	NoGene
cg27321439	-0.188 [-0.291 - -0.085]	0.000356225	2.60481	0.903087	20	44656559	N_Shore	SLC12A5	TSS1500;Body
cg16124546	-0.189 [-0.293 - -0.085]	0.000359586	0.637791	0.999966	10	74927855	Island	ECD	TSS200;TSS200;TSS200;TSS200;TSS200		Promoter_Associated
cg10516766	0.187 [0.084 - 0.290]	0.000360582	5.12855	0.668223	11	23752222	Island	NoGene
cg04246008	-0.189 [-0.293 - -0.085]	0.000367788	0.769052	0.998551	14	104313233	Island	PPP1R13B	Body
cg24431486	-0.189 [-0.292 - -0.085]	0.000369924	0.763488	0.998738	11	2417782	Island	CD81	Body
cg21877960	0.188 [0.084 - 0.291]	0.000371935	2.50449	0.909943	12	75902773	N_Shelf	KRR1	Body
cg09917562	0.188 [0.084 - 0.292]	0.000378897	1.39487	0.9757	15	68114909	N_Shore	NoGene		TRUE	Unclassified_Cell_type_specific
cg27366866	0.188 [0.084 - 0.292]	0.00038672	0.742478	0.999662	2	33611619	OpenSea	LTBP1	Body;Body;Body;Body;Body	TRUE
cg26422981	-0.187 [-0.291 - -0.084]	0.000392997	1.96854	0.944029	2	206560837	OpenSea	NRP2	Body;Body;Body;Body;Body;Body	TRUE
cg08091771	-0.188 [-0.292 - -0.084]	0.000397583	0.0346723	0.999966	3	62175349	OpenSea	PTPRG	Body		Unclassified
cg05270552	-0.186 [-0.289 - -0.083]	0.000403563	3.35651	0.840725	11	95969587	OpenSea	MAML2	Body	TRUE
cg27181468	-0.187 [-0.291 - -0.083]	0.000408351	0.651098	0.999966	7	142984834	N_Shore	TMEM139	3'UTR;TSS1500;TSS1500		NonGene_Associated
cg04787024	-0.185 [-0.287 - -0.082]	0.000408648	8.26443	0.382211	2	99553442	Island	C2orf55	TSS1500
cg06672560	0.188 [0.083 - 0.292]	0.000412723	0.00108162	0.999966	20	54580175	Island	CBLN4	TSS200
cg07726288	0.187 [0.083 - 0.291]	0.000415352	0.213063	0.999966	1	248855278	Island	NoGene
cg16194746	0.180 [0.080 - 0.281]	0.000416401	19.8184	0.0180451	8	8341955	OpenSea	NoGene		TRUE
cg27288725	-0.187 [-0.290 - -0.083]	0.000418796	1.49609	0.971721	14	100149990	Island	CYP46A1	TSS1500
cg14160093	0.187 [0.083 - 0.291]	0.000418836	0.324056	0.999966	6	112892805	OpenSea	NoGene		TRUE
cg07793849	-0.184 [-0.286 - -0.082]	0.000422212	7.55827	0.440053	7	17338378	Island	AHR	1stExon;5'UTR
cg21300187	-0.185 [-0.287 - -0.082]	0.000422674	6.31524	0.551021	17	38073560	OpenSea	GSDMB	Body;Body;1stExon;Body
cg27376339	0.185 [0.082 - 0.289]	0.000423228	4.35605	0.743513	15	25841862	Island	NoGene
cg12313568	0.183 [0.081 - 0.285]	0.000426913	10.4525	0.237402	12	112037646	S_Shore	ATXN2	TSS200		Promoter_Associated
cg13954619	0.186 [0.082 - 0.289]	0.000430582	2.12542	0.935014	2	70314561	Island	PCBP1	TSS200
cg13170807	-0.187 [-0.291 - -0.083]	0.000439313	0.300417	0.999966	17	25708208	OpenSea	NoGene		TRUE	Unclassified
ch.9.1104901R	0.186 [0.082 - 0.290]	0.000442455	1.41541	0.974803	9	85992603	OpenSea	FRMD3	Body
cg02431672	0.187 [0.082 - 0.291]	0.000442766	0.250432	0.999966	1	43534324	Island	NoGene			Unclassified
cg18043273	0.186 [0.082 - 0.290]	0.000443482	0.388871	0.999966	3	11079832	OpenSea	SLC6A1	3'UTR		Unclassified_Cell_type_specific
cg09699593	-0.186 [-0.290 - -0.082]	0.000448367	0.969954	0.992549	10	102699066	OpenSea	FAM178A	Body;Body	TRUE
cg15233062	0.185 [0.082 - 0.289]	0.000453379	2.64013	0.900414	12	54447349	N_Shore	HOXC4	5'UTR;TSS1500		Unclassified
cg19965099	0.186 [0.082 - 0.290]	0.000454498	0.000381766	0.999966	6	31801683	N_Shore	C6orf48	TSS1500;TSS1500;TSS1500
cg00188822	-0.184 [-0.287 - -0.081]	0.000460819	3.74502	0.79997	20	44044780	Island	PIGT	5'UTR;1stExon		Promoter_Associated
cg13363025	0.186 [0.082 - 0.290]	0.000461543	0.197807	0.999966	7	123512535	OpenSea	HYAL4	Body		Unclassified
cg13557337	0.186 [0.082 - 0.290]	0.00046251	0.0197518	0.999966	7	97663940	OpenSea	NoGene
cg26679713	-0.183 [-0.286 - -0.081]	0.000471596	5.96375	0.586694	10	35502688	N_Shore	NoGene
cg22911687	0.185 [0.081 - 0.288]	0.000471705	2.80732	0.885303	5	102211822	OpenSea	PAM	Body;Body;Body;Body	TRUE
cg16531386	0.186 [0.082 - 0.290]	0.000472864	0.351671	0.999966	5	167192644	OpenSea	ODZ2	Body	TRUE
cg26993947	-0.185 [-0.289 - -0.081]	0.000486937	0.614622	0.999966	22	25333858	OpenSea	TMEM211	Body		Unclassified_Cell_type_specific
cg26814539	-0.184 [-0.288 - -0.081]	0.000492049	1.61642	0.964011	6	146285614	Island	SHPRH	TSS1500;TSS1500		Promoter_Associated
cg09291944	0.183 [0.080 - 0.286]	0.000492539	4.35139	0.743513	19	3593103	N_Shelf	GIPC3	3'UTR
cg12360759	0.185 [0.081 - 0.289]	0.000496808	0.0246782	0.999966	10	97320573	Island	SORBS1	5'UTR;5'UTR
cg13384409	-0.178 [-0.278 - -0.078]	0.000498962	20.5731	0.0139811	7	2414466	OpenSea	EIF3B	Body;Body
cg10869131	0.184 [0.081 - 0.288]	0.000500032	1.5512	0.968693	4	3775787	S_Shore	NoGene
cg25728415	-0.185 [-0.289 - -0.081]	0.000505681	0.387898	0.999966	6	32806699	S_Shore	TAP2	TSS200;TSS200		Promoter_Associated
cg05038881	-0.185 [-0.289 - -0.081]	0.000507972	0.0737544	0.999966	1	10490043	N_Shore	APITD1	TSS200;TSS1500;TSS200		Promoter_Associated
cg00772991	0.183 [0.080 - 0.287]	0.000510317	3.48838	0.826424	2	220716794	OpenSea	NoGene		TRUE
cg25524089	-0.184 [-0.288 - -0.080]	0.000512945	0.895526	0.995211	4	53891261	OpenSea	SCFD2	Body	TRUE
cg01835725	0.185 [0.080 - 0.289]	0.000517763	0.0435655	0.999966	3	52002500	OpenSea	PCBP4	TSS1500		Unclassified_Cell_type_specific
cg02537491	-0.180 [-0.282 - -0.079]	0.000518364	11.04	0.20811	12	54354162	N_Shore	NoGene
cg19474865	-0.183 [-0.286 - -0.080]	0.000521359	2.95919	0.872825	11	83733268	OpenSea	DLG2	Body;Body;Body	TRUE
cg27539527	0.184 [0.080 - 0.289]	0.000522458	0.0996863	0.999966	7	156735656	Island	NoGene			Unclassified_Cell_type_specific
cg19393762	-0.184 [-0.289 - -0.080]	0.000527062	0.0574972	0.999966	19	55661872	OpenSea	TNNT1	TSS1500;TSS1500;TSS1500
cg13065735	-0.184 [-0.288 - -0.080]	0.000527145	1.43107	0.973897	1	180868449	OpenSea	NoGene		TRUE
cg00740389	0.184 [0.080 - 0.288]	0.000531286	0.0142481	0.999966	12	53590448	N_Shore	ITGB7	Body
cg12682507	0.184 [0.080 - 0.288]	0.000533512	0.685418	0.999966	18	32556794	Island	MAPRE2	TSS200;TSS1500		Promoter_Associated
cg11823214	0.182 [0.079 - 0.285]	0.000536421	5.24103	0.655472	1	163291487	Island	NUF2	TSS1500;TSS1500		Promoter_Associated
cg04006061	0.184 [0.080 - 0.288]	0.000542917	0.0255927	0.999966	3	194118478	Island	GP5	Body	TRUE
cg00239490	0.184 [0.080 - 0.288]	0.000549189	0.151329	0.999966	5	170221919	OpenSea	GABRP	Body
cg25415877	-0.183 [-0.288 - -0.079]	0.000557671	0.396616	0.999966	5	102455952	Island	GIN1	TSS200		Promoter_Associated
cg02952978	0.184 [0.079 - 0.288]	0.00055862	0.00823977	0.999966	2	27165719	OpenSea	DPYSL5	Body		Unclassified
cg07235885	0.181 [0.078 - 0.284]	0.000558717	4.72403	0.707455	16	89187002	S_Shore	ACSF3	Body;Body;Body
cg22227168	-0.182 [-0.285 - -0.078]	0.000558999	5.00197	0.678989	18	32470044	OpenSea	DTNA	3'UTR;3'UTR;3'UTR
cg19504605	0.183 [0.079 - 0.287]	0.00056552	0.300682	0.999966	8	144339106	S_Shore	ZFP41	3'UTR
cg16256922	0.183 [0.079 - 0.287]	0.000566743	1.46124	0.972933	7	75988606	Island	YWHAG	TSS1500		Promoter_Associated
cg02178846	-0.183 [-0.287 - -0.079]	0.000567983	0.624771	0.999966	11	7988687	OpenSea	NoGene		TRUE
cg01550017	0.183 [0.079 - 0.288]	0.000568881	0.00462488	0.999966	5	42924215	Island	NoGene
cg21931372	-0.183 [-0.287 - -0.079]	0.000569123	1.0805	0.990447	7	128864907	Island	AHCYL2	5'UTR;5'UTR;1stExon;1stExon		Promoter_Associated
cg17338146	-0.181 [-0.284 - -0.078]	0.000571505	5.91544	0.590229	2	147142856	OpenSea	NoGene		TRUE
cg21126707	0.177 [0.076 - 0.278]	0.000572652	16.5984	0.046527	12	81111012	Island	MYF5	1stExon
cg23883738	0.183 [0.079 - 0.287]	0.000581887	0.0307068	0.999966	2	179974586	OpenSea	SESTD1	3'UTR
cg16564894	0.183 [0.079 - 0.287]	0.00058233	0.0703439	0.999966	7	150884429	OpenSea	ASB10	5'UTR;1stExon;Body;1stExon;5'UTR
cg05226558	0.176 [0.076 - 0.276]	0.000582702	20.2666	0.015202	3	46617183	N_Shore	LRRC2	5'UTR
cg25709314	-0.183 [-0.287 - -0.079]	0.000585881	0.0093761	0.999966	7	128797877	OpenSea	TSPAN33	Body
cg13150765	-0.183 [-0.287 - -0.078]	0.000595981	0.168338	0.999966	14	73336176	OpenSea	DPF3	Body	TRUE
cg01521378	-0.183 [-0.287 - -0.078]	0.000599757	0.229002	0.999966	6	29988066	OpenSea	NCRNA00171	Body
cg17250296	-0.182 [-0.287 - -0.078]	0.000601232	0.316302	0.999966	17	37331628	Island	CACNB1	Body		Unclassified
cg16868784	0.183 [0.078 - 0.287]	0.000601954	0.0479732	0.999966	12	112447736	N_Shelf	TMEM116	5'UTR
cg10030504	0.182 [0.078 - 0.286]	0.000603722	0.519639	0.999966	11	78780700	Island	ODZ4	Body
cg12023271	0.182 [0.078 - 0.286]	0.000609996	0.998084	0.991718	8	1053157	N_Shore	NoGene
cg26168469	0.182 [0.078 - 0.285]	0.000613192	1.50444	0.971383	14	96505617	Island	C14orf132	TSS200		Unclassified_Cell_type_specific
cg17830204	-0.182 [-0.285 - -0.078]	0.000619127	1.36362	0.977442	7	99819110	OpenSea	GATS	Body;3'UTR;Body;Body;3'UTR		Promoter_Associated
cg05595885	-0.182 [-0.286 - -0.078]	0.000619187	0.000473988	0.999966	17	73266870	Island	MIF4GD	5'UTR		Promoter_Associated
cg00013410	0.182 [0.078 - 0.286]	0.00061951	0.745839	0.999614	17	60142592	Island	MED13	1stExon;5'UTR		Promoter_Associated
cg20711047	-0.182 [-0.286 - -0.078]	0.000623098	0.466137	0.999966	19	49644550	N_Shore	PPFIA3	Body
cg01799602	-0.182 [-0.286 - -0.078]	0.000623905	0.767815	0.998565	17	26894979	N_Shelf	PIGS	Body		Gene_Associated_Cell_type_specific
cg11878712	-0.180 [-0.283 - -0.077]	0.000624423	4.86508	0.695457	2	135018453	OpenSea	MGAT5	Body	TRUE
cg00526336	0.181 [0.077 - 0.285]	0.000626016	1.73911	0.956263	1	230415902	S_Shore	GALNT2	3'UTR
cg08815970	0.182 [0.078 - 0.286]	0.000627748	0.0251193	0.999966	10	134994424	N_Shore	KNDC1	Body
cg24837796	-0.181 [-0.285 - -0.077]	0.000638401	2.30337	0.923747	4	57334577	S_Shore	SRP72	Body		Promoter_Associated
cg04469880	0.181 [0.077 - 0.285]	0.000638415	0.887101	0.995308	19	36736565	Island	NoGene		TRUE
cg05064489	-0.180 [-0.283 - -0.076]	0.000642785	5.04153	0.675494	10	102279954	S_Shore	SEC31B	TSS1500	TRUE
cg18396157	0.181 [0.077 - 0.286]	0.000655213	0.326054	0.999966	20	18118240	Island	PET117	TSS1500		Promoter_Associated
cg11126497	0.181 [0.077 - 0.285]	0.000655425	1.31674	0.979172	3	52558566	Island	NT5DC2	Body;Body
cg04847841	-0.181 [-0.286 - -0.077]	0.000656132	0.0920436	0.999966	21	34351148	S_Shore	NoGene
cg14900112	-0.181 [-0.285 - -0.077]	0.000656543	1.07339	0.990796	19	2737060	N_Shelf	SLC39A3	Body;Body
cg22876643	0.179 [0.076 - 0.282]	0.000658412	4.93076	0.688797	1	68962318	Island	DEPDC1	Body;Body		Promoter_Associated
cg08300346	0.181 [0.077 - 0.286]	0.000660823	0.00812627	0.999966	11	113932106	Island	ZBTB16	5'UTR;5'UTR
cg01532436	0.181 [0.077 - 0.286]	0.000662513	0.132251	0.999966	19	48983942	Island	CYTH2	3'UTR;3'UTR	TRUE	Promoter_Associated
cg21328389	-0.181 [-0.285 - -0.077]	0.000665525	0.501331	0.999966	8	109145172	OpenSea	NoGene
cg15938989	-0.181 [-0.285 - -0.077]	0.000667068	0.0619366	0.999966	4	146682377	N_Shore	ZNF827	3'UTR
cg04203628	0.181 [0.077 - 0.285]	0.000669747	0.0483465	0.999966	3	40529907	OpenSea	ZNF619	Body;3'UTR;3'UTR;3'UTR;3'UTR;3'UTR
cg23411240	-0.180 [-0.284 - -0.076]	0.000670983	1.50181	0.971385	2	238285512	OpenSea	COL6A3	Body;Body;Body;Body;Body
cg01439322	-0.168 [-0.265 - -0.071]	0.000671144	40.833	7.20261e-06	19	57873748	N_Shore	ZNF547	TSS1500;TSS1500
cg14571194	-0.177 [-0.279 - -0.075]	0.00067209	10.3087	0.242128	18	46385304	N_Shore	KIAA0427	Body;Body	TRUE
cg11206167	0.180 [0.076 - 0.284]	0.000673168	1.26606	0.982635	5	42924367	Island	NoGene
cg12765123	0.178 [0.076 - 0.281]	0.000676589	6.79276	0.506273	10	132100019	OpenSea	NoGene
cg20482337	0.181 [0.077 - 0.285]	0.000678505	0.00139793	0.999966	12	104324290	Island	LOC253724	TSS1500;5'UTR;1stExon		Promoter_Associated
cg16046444	0.181 [0.076 - 0.285]	0.000684169	0.000551444	0.999966	1	200004265	N_Shore	NR5A2	Body;Body	TRUE
ch.4.980419F	0.181 [0.076 - 0.285]	0.000690386	0.000770594	0.999966	4	43430790	OpenSea	NoGene
cg10441034	0.180 [0.076 - 0.284]	0.000694787	0.805644	0.997729	2	100158888	OpenSea	NoGene		TRUE
cg22894076	0.179 [0.075 - 0.282]	0.000697274	4.87092	0.694683	11	22684417	N_Shelf	NoGene
cg17286695	-0.180 [-0.283 - -0.076]	0.000699729	2.06277	0.939275	6	99791063	OpenSea	C6orf168	Body
cg18690922	0.180 [0.076 - 0.283]	0.000705655	2.11408	0.935958	3	98429487	OpenSea	NoGene		TRUE
cg24397040	0.180 [0.076 - 0.284]	0.000712339	0.660474	0.999966	21	45138847	Island	PDXK	TSS200		Promoter_Associated
cg02580900	-0.180 [-0.284 - -0.076]	0.000715374	0.739421	0.999833	5	1216801	Island	SLC6A19	Body
cg15356195	0.180 [0.076 - 0.285]	0.000715644	0.0615284	0.999966	7	5569741	Island	ACTB	5'UTR		Promoter_Associated
cg00854799	0.179 [0.075 - 0.283]	0.000721815	1.61609	0.964078	1	2336398	N_Shelf	PEX10	3'UTR;3'UTR;3'UTR	TRUE
cg14914924	0.176 [0.074 - 0.279]	0.00072364	10.1227	0.251892	2	203004395	OpenSea	NoGene		TRUE
cg16451995	0.180 [0.076 - 0.284]	0.000730696	0.0198645	0.999966	16	8942340	OpenSea	PMM2	3'UTR
cg01391650	0.180 [0.075 - 0.284]	0.000731643	0.156321	0.999966	1	180904703	Island	KIAA1614	Body	TRUE	Unclassified_Cell_type_specific
cg14199144	-0.180 [-0.284 - -0.075]	0.000733018	0.0101573	0.999966	11	113852043	OpenSea	HTR3A	Body;Body;Body
cg25646029	-0.179 [-0.283 - -0.075]	0.000735407	1.35997	0.977501	5	139584772	OpenSea	C5orf32	Body	TRUE
cg02094232	0.179 [0.075 - 0.282]	0.000735763	2.99681	0.870068	15	92938015	Island	ST8SIA2	Body
cg02373493	0.178 [0.074 - 0.281]	0.000751652	4.0217	0.773199	7	142636123	OpenSea	C7orf34	TSS1500
cg05035280	-0.179 [-0.284 - -0.075]	0.000755393	0.151933	0.999966	1	1909092	N_Shore	KIAA1751	Body		Unclassified_Cell_type_specific
cg08061902	-0.179 [-0.284 - -0.075]	0.000757061	0.356473	0.999966	19	40169418	OpenSea	LOC400696	TSS1500
cg06573398	-0.179 [-0.284 - -0.075]	0.000771951	0.0482	0.999966	2	234686914	OpenSea	NoGene
cg03673687	0.179 [0.075 - 0.284]	0.000772309	0.000573456	0.999966	14	100259804	S_Shore	EML1	1stExon;5'UTR;1stExon;5'UTR		Unclassified
cg02053114	0.178 [0.074 - 0.282]	0.000778929	2.29165	0.924104	17	6621210	S_Shelf	NoGene
cg08240917	0.179 [0.074 - 0.283]	0.000783812	0.257307	0.999966	2	169071559	OpenSea	STK39	Body	TRUE
cg18071809	0.179 [0.074 - 0.283]	0.000784035	0.852595	0.996441	19	40023568	Island	EID2B	TSS200		Promoter_Associated
cg02234043	-0.174 [-0.275 - -0.072]	0.000785164	15.0413	0.0724738	4	864017	N_Shelf	GAK	Body
cg22968727	-0.179 [-0.283 - -0.074]	0.000786264	0.0615725	0.999966	1	24018140	N_Shore	RPL11	TSS200		Promoter_Associated
cg00554413	0.178 [0.074 - 0.282]	0.000788541	1.35049	0.978073	1	59042113	Island	TACSTD2	1stExon
cg03613433	-0.178 [-0.282 - -0.074]	0.000790053	2.06842	0.938715	8	1614182	N_Shelf	DLGAP2	Body
cg24245726	0.178 [0.074 - 0.282]	0.000790492	1.3954	0.975622	1	15375064	Island	KIAA1026	Body;Body;Body;Body;Body
cg25979157	-0.177 [-0.281 - -0.074]	0.000802811	3.33833	0.841946	19	53902687	S_Shelf	ZNF765	Body
cg16646743	0.175 [0.073 - 0.278]	0.000809224	9.00939	0.321301	19	9608947	Island	ZNF560	5'UTR
cg01649773	0.178 [0.074 - 0.283]	0.000812485	0.00428462	0.999966	11	27015991	OpenSea	FIBIN	5'UTR;1stExon	TRUE
cg14700679	-0.177 [-0.280 - -0.073]	0.00081949	3.09608	0.862058	2	9898228	OpenSea	NoGene		TRUE
cg18721155	-0.178 [-0.283 - -0.074]	0.000820896	0.151329	0.999966	10	327225	OpenSea	DIP2C	Body
cg16232530	0.177 [0.073 - 0.280]	0.000824481	4.13687	0.762143	7	1097131	N_Shore	C7orf50	Body;Body;TSS200;Body
cg06851215	-0.178 [-0.282 - -0.074]	0.000826265	0.477623	0.999966	7	3338498	N_Shore	NoGene
cg05653400	0.177 [0.073 - 0.281]	0.00082684	2.43584	0.915135	10	113943887	S_Shore	GPAM	TSS1500		Promoter_Associated_Cell_type_specific
cg20046875	-0.178 [-0.282 - -0.073]	0.000827199	1.50173	0.971385	15	72766637	Island	ARIH1	TSS200		Promoter_Associated
cg23756872	-0.178 [-0.282 - -0.074]	0.000827268	0.448258	0.999966	18	47014089	S_Shore	C18orf32	TSS1500		Promoter_Associated
cg08887483	0.178 [0.074 - 0.282]	0.000827987	0.391682	0.999966	17	39891321	Island	HAP1	TSS1500;TSS1500;TSS1500		Unclassified_Cell_type_specific
cg03335886	-0.178 [-0.283 - -0.074]	0.000829917	0.0726859	0.999966	13	20797410	OpenSea	GJB6	Body;Body;Body;Body
cg25715035	0.178 [0.073 - 0.282]	0.000837102	0.581653	0.999966	4	81951073	N_Shore	BMP3	TSS1500
cg24360617	0.177 [0.073 - 0.281]	0.000843981	2.6931	0.895889	22	39353495	OpenSea	APOBEC3A	TSS200		Unclassified_Cell_type_specific
cg10818160	0.177 [0.073 - 0.280]	0.000845425	3.02817	0.867297	1	53924389	N_Shore	DMRTB1	TSS1500
cg21959316	-0.177 [-0.282 - -0.073]	0.000849421	0.852211	0.996441	1	85040158	Island	CTBS	1stExon;5'UTR		Promoter_Associated
cg02152233	0.177 [0.073 - 0.282]	0.000850111	0.845679	0.996591	1	29189789	Island	OPRD1	Body
cg16146718	0.178 [0.073 - 0.282]	0.000857269	0.179405	0.999966	8	145537915	OpenSea	HSF1	Body	TRUE	Unclassified_Cell_type_specific
cg12343777	0.178 [0.073 - 0.282]	0.000857915	0.000745178	0.999966	17	7942342	OpenSea	ALOX15B	TSS200;TSS200;TSS200	TRUE
cg15284177	0.169 [0.069 - 0.268]	0.000868658	25.9843	0.00239242	7	137029097	OpenSea	PTN	TSS1500
cg11085294	-0.177 [-0.281 - -0.073]	0.0008712	1.89259	0.948069	1	177057631	OpenSea	ASTN1	Body;Body	TRUE
cg04917391	-0.177 [-0.281 - -0.073]	0.000873221	1.80092	0.953453	4	40859259	S_Shore	APBB2	Body;TSS200;TSS200;Body;TSS200;Body;TSS200	TRUE	Unclassified_Cell_type_specific
cg11360149	0.175 [0.072 - 0.279]	0.00087706	5.15295	0.666115	5	180581315	OpenSea	OR2V2	TSS1500
cg22715788	0.177 [0.073 - 0.282]	0.000877229	0.161623	0.999966	7	2624148	OpenSea	IQCE	Body;Body
cg18821098	-0.177 [-0.281 - -0.073]	0.00088038	1.22763	0.98401	14	91766170	N_Shelf	CCDC88C	Body
cg14151842	0.177 [0.073 - 0.282]	0.000883442	0.322566	0.999966	11	132107668	OpenSea	NTM	Body;Body;Body;Body
cg08649954	0.177 [0.073 - 0.282]	0.000884835	0.00507108	0.999966	1	202114133	Island	ARL8A	TSS1500
cg01972879	0.177 [0.073 - 0.282]	0.000885825	0.0265908	0.999966	7	30720901	N_Shore	CRHR2	Body
cg16534427	0.177 [0.073 - 0.282]	0.0008897	0.0259376	0.999966	14	21550253	OpenSea	FLJ10357	Body
cg23716690	0.176 [0.072 - 0.280]	0.000894784	3.01074	0.869076	1	10314029	OpenSea	KIF1B	Body;Body		Unclassified_Cell_type_specific
cg04293877	-0.173 [-0.275 - -0.071]	0.000900282	11.3884	0.192237	9	35039849	OpenSea	C9orf131	TSS1500;TSS1500
cg07431199	0.177 [0.072 - 0.281]	0.000902454	0.363495	0.999966	15	41218265	Island	NoGene
cg09710771	-0.177 [-0.281 - -0.072]	0.000907973	0.0605883	0.999966	7	157199809	N_Shelf	DNAJB6	Body
cg04508532	0.177 [0.072 - 0.281]	0.000909354	0.0269958	0.999966	14	73957626	N_Shore	HEATR4	Body;TSS200		Promoter_Associated
cg23182972	0.176 [0.072 - 0.280]	0.000913992	1.53484	0.969403	7	22459146	OpenSea	MGC87042	3'UTR
cg18773937	0.177 [0.072 - 0.281]	0.000915225	0.249211	0.999966	2	113594611	OpenSea	IL1B	TSS1500
cg04388278	0.175 [0.072 - 0.279]	0.000916503	3.50486	0.825683	7	106730486	OpenSea	PRKAR2B	Body	TRUE
cg06098474	-0.175 [-0.279 - -0.072]	0.000921694	3.18489	0.855081	10	17172679	OpenSea	CUBN	TSS1500
cg02924347	0.177 [0.072 - 0.281]	0.000922646	0.0944034	0.999966	16	2390352	Island	ABCA17P	TSS1500;5'UTR		Unclassified_Cell_type_specific
cg09790829	0.173 [0.071 - 0.275]	0.000922698	10.2903	0.242232	6	91007365	S_Shore	BACH2	TSS1500;TSS1500	TRUE	Unclassified_Cell_type_specific
cg25151453	-0.172 [-0.274 - -0.070]	0.00092714	12.1726	0.158874	2	16366394	OpenSea	NoGene		TRUE
cg15798279	0.176 [0.072 - 0.281]	0.000932513	0.314358	0.999966	7	6523691	Island	KDELR2	1stExon;5'UTR;1stExon;5'UTR		Promoter_Associated
cg00857660	-0.176 [-0.280 - -0.072]	0.000935686	1.23171	0.983917	1	173838081	S_Shore	SNORD74	TSS1500;5'UTR;TSS1500;5'UTR		Promoter_Associated
cg21954346	0.174 [0.071 - 0.276]	0.000937958	7.52059	0.443575	16	68271489	Island	ESRP2	TSS1500		Promoter_Associated
cg23695880	-0.174 [-0.277 - -0.071]	0.00094048	6.46219	0.537319	17	40333758	S_Shore	KCNH4	TSS1500		Promoter_Associated
cg04397817	-0.176 [-0.281 - -0.072]	0.00094146	0.377714	0.999966	6	31591343	S_Shelf	BAT2	Body
cg26292018	-0.173 [-0.275 - -0.070]	0.000941925	7.35369	0.454929	8	133787071	N_Shore	PHF20L1	TSS1500;TSS1500;TSS1500		Promoter_Associated
cg25924085	0.176 [0.072 - 0.281]	0.000942036	0.0993301	0.999966	6	32324878	OpenSea	C6orf10	Body
cg24697215	0.176 [0.072 - 0.281]	0.000943617	0.468136	0.999966	6	53185643	OpenSea	ELOVL5	5'UTR	TRUE
cg17971650	-0.175 [-0.279 - -0.071]	0.00094512	2.05611	0.939489	6	146057055	S_Shore	EPM2A	TSS200;TSS200
cg03889542	-0.176 [-0.280 - -0.072]	0.000945861	0.971936	0.992549	3	44039578	Island	NoGene
cg16364817	-0.175 [-0.278 - -0.071]	0.000946776	3.63326	0.812041	16	84079266	OpenSea	NoGene
cg11609578	0.175 [0.071 - 0.279]	0.000947413	3.12888	0.858592	6	30796312	OpenSea	NoGene		TRUE	Promoter_Associated
cg23576092	-0.174 [-0.277 - -0.071]	0.000958258	6.20273	0.561889	2	28543298	OpenSea	BRE	3'UTR;Body;Body;Body;3'UTR	TRUE
cg04527363	0.176 [0.071 - 0.280]	0.000966547	0.1697	0.999966	3	6902337	N_Shore	GRM7	TSS1500;TSS1500
cg13932339	-0.176 [-0.280 - -0.071]	0.000968156	0.377669	0.999966	15	25684205	Island	UBE3A	TSS200		Promoter_Associated
cg23992886	0.176 [0.071 - 0.280]	0.000968617	0.735946	0.999833	7	116420651	OpenSea	MET	Body;Body	TRUE
cg07382437	-0.176 [-0.280 - -0.071]	0.000968709	0.136376	0.999966	12	110198154	OpenSea	MGC14436	Body;Body;Body
cg25430507	0.174 [0.070 - 0.277]	0.000987983	5.71399	0.607173	2	139539181	S_Shore	NXPH2	TSS1500
cg12896318	0.176 [0.071 - 0.280]	0.000991147	0.157769	0.999966	5	173395358	OpenSea	NoGene		TRUE
cg20795701	-0.174 [-0.278 - -0.071]	0.000995512	2.51546	0.909005	6	32295229	OpenSea	C6orf10	Body
cg09513647	0.175 [0.071 - 0.279]	0.000998193	0.943092	0.993178	10	34702996	OpenSea	PARD3	Body	TRUE
cg22735222	-0.175 [-0.280 - -0.071]	0.00100261	0.623502	0.999966	10	101295724	Island	NKX2-3	3'UTR	TRUE
cg09203312	0.175 [0.071 - 0.280]	0.00100339	0.400668	0.999966	13	20805196	N_Shore	GJB6	5'UTR;5'UTR;5'UTR;5'UTR;1stExon
cg23026228	-0.175 [-0.279 - -0.071]	0.00101015	0.720652	0.999833	6	159739091	S_Shelf	NoGene
cg00953211	-0.173 [-0.275 - -0.070]	0.00101063	7.53251	0.443131	1	145414709	N_Shore	HFE2	5'UTR;5'UTR;5'UTR;5'UTR
cg01417615	-0.175 [-0.280 - -0.071]	0.00101179	0.0391423	0.999966	1	52456419	Island	RAB3B	TSS200		Unclassified_Cell_type_specific
cg15889703	0.175 [0.071 - 0.280]	0.00101394	2.72399e-06	0.999966	7	97937000	OpenSea	BAIAP2L1	Body
cg21471337	0.175 [0.071 - 0.280]	0.00101437	0.0107208	0.999966	1	244942776	OpenSea	NoGene		TRUE
cg18376999	-0.175 [-0.280 - -0.071]	0.00101648	0.0449186	0.999966	22	51069317	S_Shelf	NoGene
cg15883761	0.175 [0.071 - 0.280]	0.00101663	0.000574306	0.999966	11	65627811	Island	MUS81	TSS200		Promoter_Associated
cg06496041	-0.175 [-0.279 - -0.070]	0.00101905	1.86263	0.949833	21	39810840	OpenSea	ERG	Body;Body;5'UTR;Body	TRUE
cg15817923	-0.175 [-0.280 - -0.071]	0.00102052	0.123874	0.999966	19	39881719	Island	PAF1	TSS200;TSS1500		Promoter_Associated
cg10336193	0.175 [0.071 - 0.280]	0.00102613	0.309008	0.999966	1	206848389	OpenSea	NoGene		TRUE
cg13394491	-0.175 [-0.280 - -0.071]	0.0010271	0.12908	0.999966	5	15737401	OpenSea	FBXL7	Body	TRUE
cg11434468	0.175 [0.071 - 0.280]	0.00102729	0.00731318	0.999966	8	11059277	S_Shore	XKR6	TSS1500		Promoter_Associated
cg08536835	0.175 [0.071 - 0.280]	0.00103033	0.0155971	0.999966	19	45496296	OpenSea	CLPTM1	3'UTR
cg25741533	0.175 [0.070 - 0.280]	0.00103284	0.114576	0.999966	19	5829199	Island	NoGene
cg03786388	-0.175 [-0.280 - -0.070]	0.00103407	0.0237901	0.999966	10	135050047	Island	VENTX	TSS1500	TRUE
cg02823293	0.175 [0.070 - 0.279]	0.00103411	0.715026	0.999833	4	108746407	Island	SGMS2	5'UTR
cg23778149	0.175 [0.070 - 0.280]	0.00104498	0.0196252	0.999966	8	65489653	N_Shore	LOC401463	Body	TRUE
cg06928695	0.170 [0.068 - 0.271]	0.00105006	15.1041	0.0713707	17	6384119	OpenSea	PITPNM3	Body;Body	TRUE
cg08368638	-0.174 [-0.279 - -0.070]	0.00105275	1.24993	0.98281	11	601753	OpenSea	PHRF1	Body
cg03210024	-0.175 [-0.279 - -0.070]	0.00105333	0.673383	0.999966	2	242946930	N_Shore	NoGene
cg25567938	-0.174 [-0.279 - -0.070]	0.00105476	0.810745	0.997729	2	201993795	OpenSea	CFLAR	5'UTR;5'UTR;5'UTR	TRUE	Promoter_Associated_Cell_type_specific
cg17931529	0.175 [0.070 - 0.279]	0.00106273	0.0227021	0.999966	19	2080023	S_Shore	MOBKL2A	5'UTR
cg20526205	-0.174 [-0.277 - -0.070]	0.00106384	2.38802	0.919144	7	96339258	Island	SHFM1	TSS200		Promoter_Associated_Cell_type_specific
cg23530330	-0.174 [-0.278 - -0.070]	0.00106664	1.63052	0.962822	13	51792702	N_Shelf	NoGene
cg13726887	0.174 [0.070 - 0.279]	0.00107653	0.135545	0.999966	9	133541653	Island	PRDM12	Body
cg09088448	-0.173 [-0.277 - -0.069]	0.0010791	3.08187	0.862681	6	7527046	OpenSea	NoGene		TRUE
cg15718594	-0.173 [-0.277 - -0.069]	0.00107995	2.5221	0.908715	1	212874742	S_Shore	BATF3	TSS1500		Promoter_Associated
cg18239920	0.174 [0.070 - 0.279]	0.00108448	0.000131911	0.999966	19	4502025	OpenSea	HDGF2	3'UTR;3'UTR
cg05582397	0.174 [0.070 - 0.279]	0.00108705	0.613701	0.999966	12	8674684	OpenSea	CLEC4D	3'UTR
cg02126477	0.174 [0.070 - 0.279]	0.00109377	0.0119385	0.999966	8	12973902	OpenSea	DLC1	Body;Body;TSS200
cg21671277	0.174 [0.070 - 0.279]	0.00109761	0.142312	0.999966	2	109485935	OpenSea	CCDC138	Body
cg23528751	-0.167 [-0.267 - -0.067]	0.00110056	22.0283	0.00954368	3	191046721	N_Shore	CCDC50	TSS200;TSS200;5'UTR		Promoter_Associated
cg10075004	-0.174 [-0.278 - -0.069]	0.0011013	1.39714	0.975622	6	168782615	OpenSea	NoGene
cg22065500	0.173 [0.069 - 0.277]	0.00110272	2.16253	0.932363	7	128695353	Island	TNPO3	TSS200;Body		Promoter_Associated
cg19269520	-0.174 [-0.278 - -0.069]	0.00110868	1.20238	0.985002	17	41018146	OpenSea	LOC90586	TSS1500
cg17200577	-0.173 [-0.276 - -0.069]	0.00111778	3.40293	0.836849	10	34466793	OpenSea	PARD3	Body	TRUE
cg03754400	0.173 [0.069 - 0.278]	0.00111787	1.34304	0.978073	11	77348600	Island	CLNS1A	Body		Promoter_Associated
cg09044981	0.170 [0.068 - 0.272]	0.00111965	11.3906	0.192153	16	82827677	OpenSea	CDH13	Body	TRUE
cg26839288	-0.174 [-0.278 - -0.069]	0.00112644	0.132762	0.999966	10	44287132	OpenSea	HNRNPA3P1	TSS1500
cg00230393	0.174 [0.069 - 0.278]	0.00112765	0.35128	0.999966	10	48429179	Island	GDF10	Body
cg06717650	-0.172 [-0.275 - -0.068]	0.00112814	4.83413	0.696919	15	72561540	N_Shelf	PARP6	5'UTR
cg25561581	-0.173 [-0.277 - -0.069]	0.00112952	1.30845	0.979632	22	45405899	Island	PHF21B	TSS1500;TSS200		Unclassified_Cell_type_specific
cg11168104	0.173 [0.069 - 0.278]	0.00113006	0.694723	0.999966	5	1857477	Island	NoGene
cg18732651	0.174 [0.069 - 0.278]	0.00113076	0.00668067	0.999966	11	41557290	OpenSea	NoGene		TRUE
cg16757384	-0.173 [-0.277 - -0.069]	0.00113687	1.20837	0.985002	12	125030150	S_Shore	NoGene		TRUE	Unclassified
cg26761047	0.173 [0.069 - 0.278]	0.00113835	0.931392	0.993595	1	15944228	Island	DDI2	1stExon
cg02063360	0.174 [0.069 - 0.278]	0.00113865	0.0971732	0.999966	14	105452560	Island	C14orf79	TSS200		Promoter_Associated
cg12704098	0.171 [0.068 - 0.274]	0.00114324	6.40771	0.541597	3	56838665	S_Shelf	ARHGEF3	Body
cg01261464	-0.173 [-0.277 - -0.069]	0.00114352	1.3514	0.978073	14	93673175	Island	UBR7	TSS1500;1stExon;TSS1500		Promoter_Associated
cg07076816	0.173 [0.069 - 0.277]	0.00114882	1.99982	0.942939	7	38351154	Island	NoGene
cg03950493	0.174 [0.069 - 0.278]	0.00114895	0.0917489	0.999966	11	126582183	OpenSea	KIRREL3	Body;Body	TRUE
cg04002454	-0.171 [-0.274 - -0.068]	0.00114913	5.83522	0.596947	2	231191893	OpenSea	SP140L	5'UTR;1stExon		Promoter_Associated
cg11951909	0.173 [0.069 - 0.278]	0.00114974	0.570379	0.999966	7	158497997	Island	NCAPG2	TSS1500		Promoter_Associated
cg04847526	-0.173 [-0.277 - -0.069]	0.00115135	2.00512	0.9425	17	36712217	N_Shelf	SRCIN1	Body
cg01892346	0.172 [0.068 - 0.276]	0.00115254	3.22549	0.851611	16	25026828	S_Shore	ARHGAP17	TSS200;TSS200		Promoter_Associated
cg07004820	0.174 [0.069 - 0.278]	0.00115457	7.35091e-06	0.999966	2	70780451	Island	TGFA	Body;Body	TRUE
ch.4.3239524R	-0.173 [-0.278 - -0.069]	0.00115719	0.452537	0.999966	4	178127142	OpenSea	NoGene
cg03747003	-0.173 [-0.278 - -0.069]	0.00115826	0.0211363	0.999966	7	73622754	OpenSea	LAT2	TSS1500;TSS1500;TSS1500
cg21859434	0.173 [0.068 - 0.277]	0.00116427	1.52768	0.96982	2	136876021	N_Shore	CXCR4	TSS1500
cg13663170	0.173 [0.069 - 0.278]	0.00117123	0.151176	0.999966	4	1976361	OpenSea	WHSC1	Body;Body;Body;TSS200;Body
cg08159724	0.172 [0.068 - 0.276]	0.00117391	1.97176	0.94402	19	498758	S_Shore	MADCAM1	Body;Body		Unclassified_Cell_type_specific
cg15319311	0.173 [0.068 - 0.277]	0.00117579	1.07105	0.990889	4	145568991	S_Shore	HHIP	Body
cg18070155	0.173 [0.068 - 0.277]	0.00117786	0.639123	0.999966	11	133371037	OpenSea	OPCML	Body	TRUE
cg11703179	0.173 [0.068 - 0.278]	0.00118045	0.32733	0.999966	2	142530447	OpenSea	LRP1B	Body	TRUE
cg10374564	0.173 [0.069 - 0.278]	0.00118321	0.00998779	0.999966	4	48656001	OpenSea	FRYL	5'UTR	TRUE
cg21377354	0.173 [0.068 - 0.278]	0.00118948	0.0365048	0.999966	22	24582974	N_Shore	SUSD2	Body		Unclassified_Cell_type_specific
cg15999833	-0.172 [-0.276 - -0.068]	0.00119298	1.90763	0.947392	7	43332308	OpenSea	HECW1	Body	TRUE
cg14557552	-0.173 [-0.278 - -0.068]	0.0011966	0.092345	0.999966	3	187012559	OpenSea	NoGene		TRUE
cg10991955	0.173 [0.068 - 0.277]	0.0011977	0.973857	0.992549	12	1797536	N_Shelf	NoGene
cg18132256	-0.173 [-0.277 - -0.068]	0.0011998	0.565357	0.999966	22	24190340	N_Shore	NoGene		TRUE	Unclassified_Cell_type_specific
cg27148193	-0.173 [-0.277 - -0.068]	0.00120095	0.77521	0.998248	7	148927030	S_Shelf	NoGene
cg13277254	-0.173 [-0.277 - -0.068]	0.00120206	0.84698	0.996528	5	171333801	OpenSea	FBXW11	Body;Body;Body	TRUE
cg05837253	0.172 [0.068 - 0.276]	0.00120272	2.63992	0.900414	5	42424075	N_Shore	GHR	5'UTR
cg13796392	0.171 [0.068 - 0.275]	0.0012078	3.95429	0.780659	9	102582694	Island	NR4A3	TSS1500;TSS1500;TSS1500		Promoter_Associated
cg21168489	0.173 [0.068 - 0.278]	0.00120938	0.0225265	0.999966	9	90386382	OpenSea	CTSL3	TSS1500	TRUE
cg15490694	0.173 [0.068 - 0.277]	0.00121134	0.430553	0.999966	10	50747084	Island	ERCC6	1stExon;5'UTR		Promoter_Associated
cg18302890	-0.172 [-0.277 - -0.068]	0.00121196	1.24493	0.983002	10	1440572	S_Shore	ADARB2	Body
ch.5.78058155R	0.173 [0.068 - 0.277]	0.00121901	0.0263964	0.999966	5	78022399	OpenSea	NoGene
cg06087610	0.170 [0.067 - 0.274]	0.00121992	6.01957	0.579739	1	54588951	S_Shore	NoGene		TRUE	Unclassified_Cell_type_specific
cg15777261	-0.172 [-0.277 - -0.068]	0.00122231	0.97613	0.992549	2	73462569	S_Shore	CCT7	Body;Body;Body;Body;Body;5'UTR		Promoter_Associated
cg05816298	-0.172 [-0.276 - -0.068]	0.00122891	1.28785	0.981173	11	45703864	OpenSea	NoGene
cg23936215	0.171 [0.067 - 0.275]	0.00123078	3.2809	0.846609	17	63560528	S_Shelf	NoGene
cg08341874	-0.171 [-0.275 - -0.067]	0.0012315	4.0805	0.767011	17	4689655	S_Shore	VMO1	1stExon;5'UTR;1stExon;5'UTR;5'UTR;1stExon;1stExon;5'UTR		Unclassified_Cell_type_specific
cg17305266	-0.172 [-0.277 - -0.068]	0.00123155	1.11205	0.989245	6	1391265	Island	FOXF2	1stExon		Unclassified_Cell_type_specific
cg24957704	0.171 [0.067 - 0.275]	0.0012367	4.09206	0.766421	15	71573997	OpenSea	THSD4	Body	TRUE
cg05599531	-0.170 [-0.274 - -0.067]	0.00123691	5.96316	0.586747	17	30821847	N_Shore	MYO1D	Body		Unclassified_Cell_type_specific
cg12501957	0.172 [0.068 - 0.276]	0.00123955	1.19852	0.98501	12	62629234	OpenSea	NoGene
cg16575461	0.171 [0.067 - 0.274]	0.00124002	4.07328	0.767296	1	2225107	S_Shelf	SKI	Body
cg22090404	-0.172 [-0.276 - -0.068]	0.00124077	1.05957	0.991014	13	51489972	OpenSea	RNASEH2B	Body;Body	TRUE
cg25182716	-0.172 [-0.277 - -0.068]	0.00124529	0.546263	0.999966	20	13622875	S_Shelf	NoGene
cg26256630	-0.171 [-0.275 - -0.067]	0.00124597	2.34941	0.921065	6	30070738	N_Shore	TRIM31	3'UTR
cg22905292	0.171 [0.067 - 0.275]	0.00124895	2.85946	0.880865	2	120476096	OpenSea	NoGene		TRUE
cg21848524	0.172 [0.068 - 0.277]	0.00125578	0.104145	0.999966	3	27771053	N_Shore	NoGene		TRUE	Unclassified
cg21560241	0.172 [0.068 - 0.277]	0.00125688	0.190406	0.999966	2	193640765	OpenSea	PCGEM1	Body		Unclassified_Cell_type_specific
cg00713925	-0.172 [-0.276 - -0.067]	0.00126777	0.727886	0.999833	1	156265511	OpenSea	C1orf85	TSS200		Promoter_Associated
cg25596405	-0.171 [-0.275 - -0.067]	0.00126873	1.96478	0.944201	8	28961333	OpenSea	KIF13B	Body
cg03604322	0.172 [0.067 - 0.277]	0.00127046	0.006298	0.999966	22	32439052	Island	SLC5A1	5'UTR;1stExon
cg16238026	0.170 [0.067 - 0.274]	0.00127285	5.13165	0.667574	7	30323735	N_Shore	ZNRF2	TSS200
cg13231384	0.172 [0.067 - 0.277]	0.00127342	0.0190245	0.999966	2	99799806	S_Shelf	MRPL30	5'UTR
cg05416450	0.170 [0.067 - 0.273]	0.00127419	5.77671	0.602016	12	54411473	N_Shore	HOXC4	5'UTR;Body;5'UTR	TRUE	Unclassified
cg27650870	0.172 [0.067 - 0.276]	0.00127488	0.729585	0.999833	8	41583136	Island	ANK1	Body;Body;Body;Body;Body
cg17775003	0.171 [0.067 - 0.275]	0.00127882	3.45486	0.830359	20	33562606	OpenSea	MYH7B	TSS1500
cg24507762	0.171 [0.067 - 0.276]	0.00128422	1.19639	0.985065	20	48099890	N_Shore	KCNB1	TSS1500
cg22952566	0.172 [0.067 - 0.277]	0.00128663	0.0498036	0.999966	6	30457271	N_Shore	HLA-E	1stExon;5'UTR		Promoter_Associated
cg15416972	-0.172 [-0.276 - -0.067]	0.00129118	0.555018	0.999966	10	131811870	N_Shore	NoGene
cg12583550	-0.165 [-0.265 - -0.064]	0.00129127	21.3325	0.011276	19	51838526	N_Shelf	VSIG10L	Body		Unclassified_Cell_type_specific
cg17890691	0.171 [0.067 - 0.276]	0.00130058	0.738532	0.999833	1	240655701	N_Shore	GREM2	3'UTR
cg27445792	0.172 [0.067 - 0.276]	0.00130352	8.18208e-05	0.999966	11	977931	S_Shore	AP2A2	Body
cg10218347	-0.172 [-0.276 - -0.067]	0.00130465	0.100886	0.999966	19	51145609	S_Shelf	NoGene
cg13074532	0.168 [0.066 - 0.271]	0.00130783	10.1456	0.250332	12	120156359	OpenSea	CIT	Body
cg05352321	0.168 [0.065 - 0.270]	0.00130975	11.687	0.180166	10	105406196	OpenSea	SH3PXD2A	Body	TRUE
cg10151162	0.168 [0.066 - 0.271]	0.00131437	8.68453	0.349726	16	333104	N_Shore	PDIA2	TSS200		Unclassified_Cell_type_specific
cg16796127	-0.172 [-0.276 - -0.067]	0.00131595	0.0374549	0.999966	2	73208600	OpenSea	SFXN5	Body
cg07248195	0.172 [0.067 - 0.276]	0.0013161	0.000245967	0.999966	15	25457439	OpenSea	SNORD115-15	Body;Body;TSS1500
cg11861905	-0.172 [-0.276 - -0.067]	0.00131723	0.00380767	0.999966	5	176045983	N_Shore	NoGene
cg26227248	-0.169 [-0.272 - -0.066]	0.00131976	6.77905	0.506991	3	71511884	OpenSea	FOXP1	5'UTR;5'UTR	TRUE
cg15896579	0.172 [0.067 - 0.276]	0.00132006	0.0644171	0.999966	11	47439533	OpenSea	NoGene
cg13758243	0.172 [0.067 - 0.276]	0.00132352	0.00122745	0.999966	17	34842453	Island	ZNHIT3	TSS200		Promoter_Associated
cg02275213	0.170 [0.066 - 0.274]	0.00132652	2.77316	0.888104	6	114295445	S_Shelf	NoGene
cg07595776	0.171 [0.067 - 0.276]	0.00132973	0.0159046	0.999966	5	77253990	Island	NoGene
cg22865542	0.171 [0.067 - 0.276]	0.00133317	0.00963453	0.999966	19	47425491	OpenSea	GRLF1	1stExon
cg25144893	0.171 [0.067 - 0.276]	0.00133506	0.316142	0.999966	1	63792210	S_Shore	NoGene
cg03333149	-0.171 [-0.276 - -0.067]	0.00133556	0.00768789	0.999966	12	52473731	Island	NoGene
cg14121987	0.171 [0.067 - 0.276]	0.00133696	0.353107	0.999966	5	37952644	OpenSea	NoGene
cg14029891	-0.170 [-0.274 - -0.066]	0.00133707	2.34695	0.921065	7	107204399	Island	COG5	1stExon;1stExon;1stExon;TSS200		Promoter_Associated
cg05310249	0.171 [0.067 - 0.276]	0.0013417	0.31623	0.999966	8	23560590	Island	NKX2-6	Body	TRUE
cg13656404	0.170 [0.066 - 0.274]	0.00134239	2.80639	0.88542	2	106959384	Island	NoGene
cg00972976	0.170 [0.066 - 0.273]	0.00134351	4.43281	0.735301	6	150232203	OpenSea	NoGene
cg14730524	-0.170 [-0.275 - -0.066]	0.00134356	2.06138	0.939275	11	92617118	S_Shore	FAT3	Body
cg21944740	0.171 [0.066 - 0.275]	0.0013475	1.14579	0.988057	5	4644304	OpenSea	NoGene
cg16681268	0.171 [0.067 - 0.276]	0.00135112	0.00565398	0.999966	7	117067616	Island	ASZ1	TSS200;TSS200
cg01733673	-0.171 [-0.276 - -0.066]	0.00135479	0.00729765	0.999966	4	113152850	Island	AP1AR	TSS200;TSS200		Promoter_Associated
cg17430818	0.171 [0.066 - 0.276]	0.00135495	0.565191	0.999966	5	145583220	Island	RBM27	5'UTR;1stExon		Promoter_Associated
cg20883194	0.171 [0.066 - 0.275]	0.00135642	1.23194	0.983887	12	45801769	OpenSea	ANO6	Body;Body;Body;Body	TRUE
cg23922518	-0.171 [-0.276 - -0.066]	0.00136497	0.0305686	0.999966	6	164341197	OpenSea	NoGene
cg15142477	0.171 [0.066 - 0.275]	0.00136758	0.682723	0.999966	18	43915662	S_Shore	RNF165	Body
cg02599225	-0.171 [-0.275 - -0.066]	0.00137633	0.87609	0.995563	10	81838473	Island	LOC219347	Body;1stExon;Body;Body;Body;Body		Promoter_Associated
cg03707948	0.171 [0.066 - 0.276]	0.00137779	0.0288649	0.999966	2	172967620	Island	DLX2	TSS200	TRUE	Promoter_Associated
cg04305913	0.159 [0.062 - 0.257]	0.00137857	37.3784	2.60087e-05	9	139228912	Island	GPSM1	Body;Body
cg23877720	0.167 [0.065 - 0.269]	0.001381	11.838	0.172824	7	49815117	Island	VWC2	Body
cg17936725	-0.171 [-0.276 - -0.066]	0.00138212	0.0774961	0.999966	19	11925679	S_Shore	ZNF440	Body		Promoter_Associated
cg25498536	-0.171 [-0.275 - -0.066]	0.00138517	0.306509	0.999966	8	86376088	Island	CA2	TSS200	TRUE	Unclassified
cg14505694	0.170 [0.066 - 0.274]	0.00139229	2.38564	0.91919	17	77924275	Island	TBC1D16	Body
cg00408278	-0.171 [-0.276 - -0.066]	0.00139697	0.000300562	0.999966	6	33422868	S_Shore	ZBTB9	5'UTR
cg25579511	0.169 [0.065 - 0.272]	0.00139702	5.2296	0.657038	10	7641548	OpenSea	ITIH5	Body;Body;Body	TRUE
cg20270320	0.167 [0.064 - 0.269]	0.00139917	11.6612	0.182086	8	101225902	S_Shore	SPAG1	Body;Body		Promoter_Associated
cg21003902	-0.170 [-0.275 - -0.066]	0.00140225	0.856361	0.996441	6	32031395	OpenSea	TNXB	Body
cg13347044	0.171 [0.066 - 0.275]	0.00140362	0.309911	0.999966	2	232276743	Island	NoGene
cg13537146	-0.171 [-0.275 - -0.066]	0.00140416	0.014042	0.999966	3	12926674	OpenSea	NoGene
cg17961077	-0.171 [-0.275 - -0.066]	0.00140831	0.187189	0.999966	8	297436	OpenSea	NoGene
cg09959118	-0.170 [-0.275 - -0.066]	0.00141115	0.36027	0.999966	14	69310844	OpenSea	NoGene			Unclassified
cg19047292	-0.170 [-0.275 - -0.066]	0.00141161	0.829876	0.997081	16	56228442	S_Shelf	DKFZP434H168	TSS200;Body;Body		Unclassified_Cell_type_specific
cg24833819	0.170 [0.066 - 0.274]	0.00141347	1.56995	0.967383	5	42924552	Island	NoGene
cg23085448	0.171 [0.066 - 0.275]	0.00141524	0.00404961	0.999966	4	141998470	OpenSea	RNF150	Body	TRUE
cg12943155	0.170 [0.066 - 0.275]	0.00141736	0.642358	0.999966	3	127347978	Island	PODXL2	TSS200		Promoter_Associated_Cell_type_specific
cg16937769	-0.169 [-0.272 - -0.065]	0.00141873	4.51934	0.726013	12	54409485	S_Shore	HOXC4	TSS1500;TSS1500;TSS1500
cg10393598	0.170 [0.066 - 0.275]	0.00142431	0.85285	0.996441	6	87862264	Island	NoGene			Promoter_Associated
cg18083597	0.170 [0.066 - 0.275]	0.00143185	0.109537	0.999966	17	80190129	S_Shore	SLC16A3	TSS200;5'UTR;5'UTR
cg05851240	-0.170 [-0.274 - -0.065]	0.00143301	0.92429	0.993987	18	72201663	OpenSea	CNDP1	TSS200
cg08048268	-0.170 [-0.275 - -0.065]	0.00144143	0.356069	0.999966	3	133502702	Island	NoGene
cg06298629	-0.169 [-0.273 - -0.065]	0.00144852	2.24066	0.927495	20	32891300	Island	AHCY	5'UTR;TSS200		Promoter_Associated
cg09050541	-0.170 [-0.274 - -0.065]	0.00145154	1.26226	0.98281	2	20425000	Island	SDC1	5'UTR;TSS200		Unclassified
cg03315484	0.170 [0.065 - 0.275]	0.00145651	0.110224	0.999966	5	137688433	Island	KDM3B	1stExon;5'UTR		Promoter_Associated
cg19936585	-0.170 [-0.274 - -0.065]	0.0014626	1.02676	0.991022	2	139259770	Island	SPOPL	5'UTR		Promoter_Associated
cg16019434	0.170 [0.065 - 0.275]	0.00146433	0.115543	0.999966	18	76736785	N_Shore	NoGene			Unclassified_Cell_type_specific
cg22234419	0.170 [0.065 - 0.274]	0.00146658	0.682691	0.999966	3	145875907	N_Shelf	PLOD2	Body;Body
cg14480449	0.170 [0.065 - 0.275]	0.00146993	0.392956	0.999966	14	105933035	Island	MTA1	Body
cg15127879	0.170 [0.065 - 0.274]	0.00147371	0.770819	0.998488	8	69917477	OpenSea	NoGene		TRUE
cg00306311	0.170 [0.065 - 0.275]	0.00147603	0.0299071	0.999966	4	17783936	S_Shore	FAM184B	TSS1500
cg22159049	-0.170 [-0.274 - -0.065]	0.00147756	0.448211	0.999966	19	58519846	N_Shore	NoGene
cg25174844	0.170 [0.065 - 0.275]	0.00148096	0.18533	0.999966	15	73195113	OpenSea	NoGene		TRUE
cg22057816	-0.170 [-0.275 - -0.065]	0.00148706	0.129809	0.999966	19	57656367	OpenSea	ZIM3	5'UTR;1stExon
cg11283776	0.167 [0.064 - 0.270]	0.00148965	8.52985	0.361381	8	53326374	OpenSea	NoGene		TRUE	Unclassified_Cell_type_specific
cg26581292	-0.170 [-0.275 - -0.065]	0.00149202	5.54379e-05	0.999966	16	49559517	OpenSea	ZNF423	Body
cg01778926	0.169 [0.065 - 0.274]	0.00149425	1.2144	0.984866	12	49371182	N_Shore	WNT1	TSS1500		Unclassified
cg01906637	-0.170 [-0.274 - -0.065]	0.00149643	0.267802	0.999966	14	21504131	OpenSea	RNASE13	TSS1500
cg13941982	0.170 [0.065 - 0.275]	0.0014987	0.00142444	0.999966	19	3610890	N_Shore	C19orf29	3'UTR;3'UTR		Unclassified_Cell_type_specific
cg25614726	-0.170 [-0.275 - -0.065]	0.00149878	0.00122348	0.999966	1	10490058	N_Shore	APITD1	TSS200;TSS1500;TSS200		Promoter_Associated
cg26738437	-0.169 [-0.274 - -0.065]	0.00149944	1.10036	0.989796	17	34308465	OpenSea	CCL16	1stExon;5'UTR
cg21858614	-0.170 [-0.274 - -0.065]	0.00150268	0.0543891	0.999966	17	8907340	Island	NoGene
cg12133423	-0.170 [-0.274 - -0.065]	0.00150404	0.355604	0.999966	8	1094575	N_Shore	NoGene
cg15634922	-0.170 [-0.274 - -0.065]	0.00150774	0.0169645	0.999966	4	147867154	Island	TTC29	TSS200	TRUE	Unclassified
cg24413391	-0.169 [-0.274 - -0.065]	0.00150996	0.430075	0.999966	2	27886079	N_Shore	SLC4A1AP	TSS1500;5'UTR		Promoter_Associated
cg04360313	-0.168 [-0.271 - -0.064]	0.00151015	4.37131	0.741954	19	10828869	Island	DNM2	5'UTR;1stExon;5'UTR;5'UTR;1stExon;1stExon;5'UTR;TSS1500;1stExon		Promoter_Associated
cg12140975	0.167 [0.064 - 0.270]	0.00151028	6.52854	0.530513	1	33351568	N_Shore	HPCA	TSS1500
cg27629948	0.169 [0.065 - 0.273]	0.00151553	1.7112	0.957766	15	89285170	Island	NoGene
cg04335565	0.169 [0.064 - 0.273]	0.00152363	2.01745	0.941356	6	169225041	N_Shore	NoGene		TRUE
cg00083685	-0.169 [-0.274 - -0.065]	0.00152955	0.5158	0.999966	21	43767586	OpenSea	TFF2	Body		Unclassified_Cell_type_specific
cg04543077	0.169 [0.064 - 0.273]	0.00153167	1.22971	0.983967	16	2879544	OpenSea	ZG16B	TSS1500
cg18552334	0.165 [0.063 - 0.267]	0.0015339	12.2164	0.158578	19	51472832	OpenSea	KLK6	TSS1500;1stExon;5'UTR;TSS1500
cg22687511	0.169 [0.064 - 0.273]	0.00153852	1.85302	0.950183	13	112883974	OpenSea	NoGene
cg07016682	-0.169 [-0.274 - -0.065]	0.00153946	0.265937	0.999966	1	2343349	N_Shore	PEX10	Body;Body
cg01333387	-0.169 [-0.274 - -0.064]	0.00154906	0.511056	0.999966	5	14662325	N_Shore	NoGene
cg08882612	0.168 [0.064 - 0.272]	0.00154981	3.30266	0.844534	1	3007768	OpenSea	PRDM16	Body;Body
cg02055264	0.169 [0.064 - 0.273]	0.00155048	1.26626	0.982616	6	27210913	OpenSea	NoGene
cg15271348	-0.168 [-0.272 - -0.064]	0.00156183	3.18005	0.855361	13	114292740	Island	TFDP1	Body;Body
cg01902939	-0.169 [-0.274 - -0.064]	0.0015636	0.0155942	0.999966	1	54304230	Island	TMEM48	TSS200;TSS200;TSS200		Promoter_Associated
cg10864356	-0.169 [-0.274 - -0.064]	0.00156653	0.377037	0.999966	6	33385764	Island	CUTA	Body;1stExon;5'UTR;5'UTR;1stExon;1stExon;1stExon;5'UTR		Promoter_Associated
cg24435884	-0.169 [-0.274 - -0.064]	0.0015734	0.129934	0.999966	1	34641711	N_Shore	C1orf94	5'UTR;TSS1500
cg17609050	0.169 [0.064 - 0.274]	0.00157347	0.0206093	0.999966	7	92861606	OpenSea	CCDC132	TSS200;TSS200		Promoter_Associated
cg18225905	-0.169 [-0.273 - -0.064]	0.00157468	0.481681	0.999966	20	20033020	Island	CRNKL1	Body;TSS200		Promoter_Associated
cg23045972	-0.168 [-0.271 - -0.064]	0.0015762	3.12888	0.858592	3	118230228	OpenSea	NoGene		TRUE
cg11973602	0.169 [0.064 - 0.274]	0.00157866	0.348387	0.999966	1	86861439	N_Shore	ODF2L	5'UTR;5'UTR		Promoter_Associated
cg16209364	0.169 [0.064 - 0.274]	0.00157868	0.0601321	0.999966	5	138632600	S_Shelf	MATR3	5'UTR;5'UTR
cg09007058	0.169 [0.064 - 0.273]	0.00158155	0.40918	0.999966	12	13043755	N_Shore	GPRC5A	TSS200		Unclassified
cg14080448	0.166 [0.063 - 0.268]	0.00158157	8.98429	0.323164	13	45478250	OpenSea	NoGene		TRUE
cg00248574	0.169 [0.064 - 0.273]	0.00158176	0.685098	0.999966	4	878435	N_Shore	GAK	Body
cg17408973	-0.169 [-0.274 - -0.064]	0.00158398	0.0172279	0.999966	2	48756994	N_Shore	NoGene			Unclassified
cg26957602	-0.167 [-0.270 - -0.063]	0.00158977	4.52593	0.72576	15	23888261	OpenSea	NoGene			Unclassified
cg10930308	-0.169 [-0.274 - -0.064]	0.00159007	0.0109941	0.999966	6	30039476	Island	RNF39	Body;Body
cg16216305	-0.169 [-0.274 - -0.064]	0.00159081	0.0181444	0.999966	3	127842716	Island	RUVBL1	TSS200		Promoter_Associated
cg13918611	0.168 [0.064 - 0.272]	0.00159234	3.3952	0.837587	7	97841998	Island	BHLHA15	1stExon
cg09221037	0.168 [0.064 - 0.272]	0.0015925	3.03333	0.866622	5	1523205	Island	LPCAT1	Body
cg10782923	0.169 [0.064 - 0.274]	0.00159612	0.0423652	0.999966	12	56329731	Island	DGKA	5'UTR;5'UTR;5'UTR;5'UTR		Unclassified_Cell_type_specific
cg15418287	0.168 [0.064 - 0.273]	0.00159634	1.3847	0.976061	17	40706385	Island	HSD17B1	Body		Promoter_Associated
cg00156118	0.165 [0.062 - 0.267]	0.00159713	11.9405	0.169264	2	85473750	OpenSea	TCF7L1	Body	TRUE
cg06765172	-0.167 [-0.271 - -0.063]	0.00160296	4.90651	0.69031	22	36714496	N_Shelf	MYH9	Body
cg18315060	0.164 [0.062 - 0.266]	0.00160619	13.4193	0.117688	6	41374532	Island	NoGene
cg01364755	0.169 [0.064 - 0.273]	0.00161166	0.252061	0.999966	10	1370694	S_Shore	ADARB2	Body
cg05750542	0.168 [0.064 - 0.272]	0.00161381	2.09529	0.937751	4	7126882	OpenSea	NoGene		TRUE
cg20954180	-0.167 [-0.271 - -0.063]	0.00162333	3.37845	0.839107	3	54606265	OpenSea	CACNA2D3	Body
cg26090062	0.168 [0.064 - 0.273]	0.00162977	0.179994	0.999966	6	27236425	OpenSea	NoGene
cg16898833	0.168 [0.063 - 0.272]	0.00163712	1.22003	0.984567	6	26189333	S_Shore	HIST1H4D	TSS200		Promoter_Associated
cg27086807	-0.167 [-0.271 - -0.063]	0.00164388	3.87899	0.788255	4	57182146	Island	KIAA1211	Body
cg19901101	0.164 [0.062 - 0.265]	0.00164916	13.7913	0.107403	10	766431	OpenSea	NoGene
cg17121197	0.165 [0.062 - 0.268]	0.00165051	8.65827	0.350949	12	117353009	S_Shelf	FBXW8	Body;Body
cg16848929	0.168 [0.063 - 0.273]	0.00165629	0.00371868	0.999966	10	98354490	OpenSea	PIK3AP1	3'UTR
cg15104815	-0.168 [-0.272 - -0.063]	0.00165776	1.00924	0.991257	12	133123627	N_Shelf	FBRSL1	Body
cg11229815	0.166 [0.063 - 0.270]	0.00166513	4.08552	0.766697	2	201754638	OpenSea	NIF3L1	5'UTR;TSS1500;TSS1500;TSS1500;5'UTR;5'UTR		Promoter_Associated
cg07741229	0.168 [0.063 - 0.273]	0.00166779	0.683112	0.999966	8	94140513	OpenSea	NoGene		TRUE	Unclassified_Cell_type_specific
cg14518098	0.168 [0.063 - 0.273]	0.00167194	0.40583	0.999966	9	135085065	OpenSea	NTNG2	Body
cg11809614	0.167 [0.063 - 0.271]	0.00167207	2.47936	0.911828	1	169762046	N_Shore	C1orf156	Body
cg26981170	-0.165 [-0.267 - -0.062]	0.00167833	9.73247	0.274501	4	2662888	OpenSea	FAM193A	Body	TRUE
cg17173498	-0.168 [-0.272 - -0.063]	0.00168072	0.552264	0.999966	1	2985494	Island	FLJ42875	TSS1500;TSS1500;TSS1500;TSS1500		Unclassified_Cell_type_specific
cg12001558	-0.167 [-0.272 - -0.063]	0.00168105	1.58503	0.966512	7	73096937	N_Shore	DNAJC30	3'UTR;1stExon;TSS1500		Promoter_Associated
cg09413615	0.168 [0.063 - 0.272]	0.00168513	1.03166	0.991022	15	78913637	S_Shore	CHRNA3	TSS200;TSS200
cg07501748	-0.168 [-0.273 - -0.063]	0.00168556	0.112237	0.999966	1	11661969	OpenSea	NoGene		TRUE
cg17791799	0.168 [0.063 - 0.273]	0.00168806	0.307687	0.999966	4	16036123	OpenSea	PROM1	Body;Body;Body;Body;Body;Body;Body	TRUE
cg11664283	-0.168 [-0.272 - -0.063]	0.001694	0.553351	0.999966	4	182909542	OpenSea	NoGene
cg22171829	-0.167 [-0.271 - -0.063]	0.00169408	2.12239	0.935337	7	95225520	Island	PDK4	1stExon	TRUE
cg01262036	-0.168 [-0.273 - -0.063]	0.00169505	0.300444	0.999966	14	105513535	S_Shore	NoGene			Unclassified_Cell_type_specific
cg22064581	0.165 [0.062 - 0.267]	0.00169762	7.57376	0.439777	6	34113293	Island	NoGene
cg02474542	-0.168 [-0.273 - -0.063]	0.00169837	0.00391695	0.999966	11	72300891	N_Shore	PDE2A	Body;Body;Body;Body		Unclassified
cg18354462	0.167 [0.063 - 0.271]	0.00169867	3.44762	0.831315	11	118826751	OpenSea	UPK2	TSS1500	TRUE
cg21785750	-0.168 [-0.273 - -0.063]	0.00170298	0.132249	0.999966	7	142428317	OpenSea	NoGene
cg16008966	-0.167 [-0.272 - -0.063]	0.00170579	1.27032	0.982076	1	114761794	OpenSea	NoGene		TRUE
cg00651400	-0.168 [-0.273 - -0.063]	0.00170664	0.242654	0.999966	6	3230007	N_Shore	NoGene			Unclassified_Cell_type_specific
cg20983531	-0.167 [-0.272 - -0.063]	0.00171138	0.723727	0.999833	7	21986672	S_Shore	CDCA7L	TSS1500;TSS1500;TSS1500		Unclassified_Cell_type_specific
cg11176737	0.167 [0.063 - 0.272]	0.00172027	1.01752	0.991022	12	5154148	Island	KCNA5	1stExon
cg26127345	-0.168 [-0.272 - -0.063]	0.00172056	0.0888238	0.999966	10	89621940	Island	PTEN	TSS1500;1stExon		Promoter_Associated
cg21340821	-0.168 [-0.273 - -0.063]	0.00172073	0.0292717	0.999966	2	134855457	OpenSea	NoGene		TRUE
cg06376558	-0.167 [-0.272 - -0.063]	0.00172184	0.793494	0.998188	13	106882564	OpenSea	NoGene		TRUE
cg08631890	0.167 [0.063 - 0.272]	0.00173276	0.263309	0.999966	19	39902969	N_Shore	PLEKHG2	TSS1500		Promoter_Associated
cg10449070	0.167 [0.063 - 0.272]	0.0017339	0.571245	0.999966	12	112204506	Island	ALDH2	5'UTR;1stExon		Unclassified_Cell_type_specific
cg20358011	0.167 [0.063 - 0.272]	0.00173522	0.192783	0.999966	11	126581947	OpenSea	KIRREL3	Body;Body	TRUE
cg03343571	-0.167 [-0.272 - -0.063]	0.00174444	0.00047767	0.999966	6	30039175	Island	RNF39	Body;Body		Unclassified_Cell_type_specific
cg06473608	-0.167 [-0.272 - -0.063]	0.00174696	0.463119	0.999966	10	134630642	OpenSea	NoGene
cg24994593	0.167 [0.062 - 0.271]	0.00175011	2.04715	0.940038	11	35966604	S_Shore	LDLRAD3	Body
cg08674093	0.167 [0.063 - 0.272]	0.00175144	9.15148e-05	0.999966	3	182697846	Island	DCUN1D1	Body
cg25390230	0.167 [0.062 - 0.272]	0.00175547	0.357411	0.999966	3	32612502	Island	DYNC1LI1	TSS200		Promoter_Associated
cg23660625	0.167 [0.063 - 0.272]	0.00175692	0.0969769	0.999966	19	2038364	Island	MKNK2	Body;3'UTR
cg22136038	-0.167 [-0.271 - -0.062]	0.00175808	1.15572	0.987661	7	158104660	S_Shore	PTPRN2	Body;Body;Body
cg06021750	0.167 [0.062 - 0.272]	0.00175874	0.578755	0.999966	12	47022795	OpenSea	NoGene		TRUE
cg04539895	0.166 [0.062 - 0.270]	0.00176133	3.212	0.853134	11	1219644	N_Shore	NoGene
cg02441305	0.167 [0.062 - 0.272]	0.00176343	0.729299	0.999833	17	42767179	Island	CCDC43	TSS200;TSS200		Promoter_Associated
cg00426310	-0.167 [-0.271 - -0.062]	0.00176623	1.41021	0.975135	5	139030390	S_Shore	CXXC5	5'UTR		Promoter_Associated
cg25934728	0.166 [0.062 - 0.270]	0.00177382	3.35168	0.840878	17	39967125	N_Shore	SC65	Body		Unclassified_Cell_type_specific
cg08827764	0.167 [0.062 - 0.272]	0.00177395	0.181161	0.999966	3	171181416	S_Shelf	NoGene
cg25325612	0.167 [0.062 - 0.272]	0.00177713	0.15973	0.999966	16	46723166	Island	ORC6L	TSS1500;TSS200		Promoter_Associated
cg20429748	0.166 [0.062 - 0.269]	0.00177721	4.22072	0.754123	6	76696290	OpenSea	IMPG1	Body	TRUE
cg22966109	0.167 [0.062 - 0.272]	0.00178101	0.338142	0.999966	19	18434177	Island	LSM4	TSS200		Promoter_Associated
cg07039180	0.167 [0.062 - 0.272]	0.00178327	0.350487	0.999966	7	49814435	Island	VWC2	5'UTR
cg10101521	0.164 [0.061 - 0.268]	0.00178571	7.4576	0.447374	2	176933132	Island	NoGene
cg11523799	-0.166 [-0.270 - -0.062]	0.00178587	3.13935	0.857018	6	43479817	S_Shore	C6orf154	TSS1500;3'UTR
cg26575450	0.167 [0.062 - 0.271]	0.00179047	0.701048	0.999955	2	64834280	N_Shore	NoGene			Unclassified
cg01564772	0.167 [0.062 - 0.271]	0.00179792	0.723739	0.999833	16	8995896	OpenSea	USP7	Body
cg15574609	0.166 [0.062 - 0.271]	0.00181136	1.41524	0.974815	1	238916550	OpenSea	NoGene		TRUE
ch.8.76350685F	0.162 [0.060 - 0.265]	0.00181402	12.7276	0.14167	8	76188130	OpenSea	NoGene
cg08587321	-0.164 [-0.267 - -0.061]	0.00181967	8.0476	0.400365	16	31473811	N_Shore	ARMC5	Body;Body
cg08175271	-0.167 [-0.271 - -0.062]	0.00182017	0.555597	0.999966	2	10091661	Island	GRHL1	TSS200		Unclassified
cg23294388	0.167 [0.062 - 0.272]	0.00182215	0.215728	0.999966	19	58090279	Island	ZNF416	TSS200		Unclassified
cg13191508	0.167 [0.062 - 0.272]	0.00182321	0.230248	0.999966	8	144600686	N_Shore	ZC3H3	Body
cg19720135	0.165 [0.061 - 0.269]	0.00182802	3.90943	0.785696	6	167178955	OpenSea	RPS6KA2	Body
cg05246100	-0.166 [-0.270 - -0.061]	0.00182886	2.51017	0.909482	7	55246275	OpenSea	EGFR	Body	TRUE
cg06635797	0.167 [0.062 - 0.271]	0.00183181	0.35889	0.999966	19	4915394	N_Shore	UHRF1	Body;Body		Promoter_Associated_Cell_type_specific
cg23100081	0.167 [0.062 - 0.272]	0.00183362	0.158221	0.999966	11	64056910	N_Shore	GPR137	3'UTR;3'UTR;3'UTR;3'UTR
cg18471029	0.166 [0.062 - 0.271]	0.00183919	1.44739	0.973109	6	136946548	OpenSea	MAP3K5	Body	TRUE
cg10235056	0.166 [0.062 - 0.271]	0.0018397	0.647609	0.999966	4	76912131	Island	SDAD1	TSS200		Promoter_Associated
cg15076217	-0.166 [-0.271 - -0.062]	0.00184071	0.822477	0.997426	1	207975699	OpenSea	MIR29C	TSS1500
cg01334549	0.166 [0.062 - 0.271]	0.00184886	1.20404	0.985002	20	50137002	N_Shelf	NFATC2	Body;Body;Body
cg00378636	-0.166 [-0.271 - -0.062]	0.00185025	0.457217	0.999966	19	12862636	N_Shelf	BEST2	TSS1500
cg25149743	0.167 [0.062 - 0.271]	0.00185061	0.0380714	0.999966	1	114301961	Island	PHTF1	TSS200		Promoter_Associated
cg02488288	0.166 [0.062 - 0.271]	0.00185319	0.412215	0.999966	5	141705351	N_Shore	SPRY4	TSS1500;TSS1500		Unclassified_Cell_type_specific
cg04667538	-0.167 [-0.271 - -0.062]	0.00185986	0.0858821	0.999966	2	105372176	OpenSea	NoGene
cg05957736	0.167 [0.062 - 0.271]	0.00186134	0.0460336	0.999966	3	111579326	S_Shore	PHLDB2	5'UTR;Body;5'UTR;5'UTR		Unclassified
cg15324256	0.165 [0.061 - 0.269]	0.00186444	4.11286	0.764014	3	113775233	Island	QTRTD1	TSS1500;1stExon		Promoter_Associated
cg17468268	0.166 [0.061 - 0.271]	0.00186654	0.979438	0.992549	6	52149766	S_Shore	MCM3	TSS200		Promoter_Associated
cg19407385	-0.166 [-0.271 - -0.062]	0.00186742	0.00489116	0.999966	17	43099144	Island	NoGene			Unclassified
cg11015424	0.166 [0.062 - 0.271]	0.00186838	0.126406	0.999966	14	36157803	OpenSea	RALGAPA1	Body;Body	TRUE
cg15420468	-0.166 [-0.271 - -0.062]	0.00187062	0.209942	0.999966	6	166486120	OpenSea	NoGene
cg10296513	-0.166 [-0.271 - -0.061]	0.00187944	0.168258	0.999966	8	37963428	Island	ASH2L	Body;5'UTR;1stExon		Promoter_Associated
cg05204532	0.166 [0.061 - 0.271]	0.00189055	0.944063	0.993178	2	8597177	Island	NoGene
cg16197088	-0.165 [-0.269 - -0.061]	0.00189521	2.62028	0.901664	11	823500	N_Shore	PNPLA2	Body
cg03780851	0.166 [0.061 - 0.270]	0.00189559	1.22801	0.983967	8	102504564	Island	GRHL2	TSS200
cg25982969	0.166 [0.061 - 0.271]	0.00189898	0.00853622	0.999966	6	44073610	OpenSea	NoGene		TRUE
cg00382919	0.166 [0.061 - 0.271]	0.00190384	0.862706	0.99631	12	68659823	OpenSea	NoGene		TRUE
cg01945793	-0.166 [-0.270 - -0.061]	0.00190708	1.09784	0.989885	7	10979586	N_Shore	NDUFA4	Body		Promoter_Associated
cg02727227	0.165 [0.061 - 0.269]	0.00191114	2.66312	0.898574	2	9144505	Island	MBOAT2	TSS1500
cg24926364	-0.165 [-0.270 - -0.061]	0.00191528	1.75274	0.955396	13	114748575	Island	RASA3	3'UTR
cg10842339	0.166 [0.061 - 0.271]	0.00191725	0.478302	0.999966	1	240071807	OpenSea	CHRM3	Body
cg00783104	0.166 [0.061 - 0.271]	0.00191775	0.395449	0.999966	8	41655894	Island	ANK1	TSS1500;TSS1500;TSS1500;TSS1500;Body	TRUE	Unclassified_Cell_type_specific
cg25435917	0.166 [0.061 - 0.271]	0.00191902	0.226422	0.999966	3	12917884	Island	NoGene
cg13475333	0.165 [0.061 - 0.269]	0.00192072	2.70956	0.894793	9	139585616	N_Shore	NoGene
cg18800391	-0.165 [-0.270 - -0.061]	0.00192224	1.85774	0.949934	6	43149737	Island	CUL9	TSS200		Promoter_Associated
cg16781880	-0.166 [-0.271 - -0.061]	0.00192242	0.046645	0.999966	16	58329007	OpenSea	KLKBL4	TSS200
cg19807836	0.166 [0.061 - 0.271]	0.00192586	0.00697678	0.999966	1	198357038	OpenSea	NoGene		TRUE
cg18599081	-0.165 [-0.270 - -0.061]	0.0019261	1.60546	0.964889	3	46448084	OpenSea	CCRL2	TSS1500;TSS1500
cg11782387	0.166 [0.061 - 0.271]	0.00193604	0.0367814	0.999966	11	69851538	OpenSea	NoGene		TRUE	Unclassified_Cell_type_specific
cg21929717	0.165 [0.061 - 0.270]	0.00193627	1.7042	0.957811	5	68089821	OpenSea	NoGene		TRUE
cg13808399	0.164 [0.060 - 0.268]	0.00193674	4.38831	0.740162	12	58259082	Island	NoGene			Unclassified
cg01803258	-0.165 [-0.270 - -0.061]	0.00194319	0.965387	0.992617	1	159160407	S_Shore	CADM3	Body;Body
cg11414017	-0.166 [-0.271 - -0.061]	0.00194542	0.0812522	0.999966	7	1451205	Island	NoGene
cg07993036	0.166 [0.061 - 0.270]	0.00194912	0.383716	0.999966	22	46467577	Island	NoGene
cg00007420	0.166 [0.061 - 0.270]	0.00194926	0.431883	0.999966	6	99796732	N_Shore	C6orf168	Body
cg21644387	-0.166 [-0.271 - -0.061]	0.00195013	0.300385	0.999966	2	663024	S_Shelf	NoGene			Unclassified
cg13297560	0.165 [0.061 - 0.270]	0.00195106	0.994783	0.992097	15	99320054	OpenSea	IGF1R	Body	TRUE
cg24684346	0.165 [0.061 - 0.270]	0.00195203	1.02056	0.991022	14	24105783	OpenSea	DHRS2	5'UTR;1stExon;5'UTR;1stExon
cg05491930	-0.164 [-0.268 - -0.060]	0.0019529	3.28833	0.845685	6	99872786	Island	SFRS18	5'UTR;5'UTR		Unclassified
cg18453320	0.166 [0.061 - 0.271]	0.00195303	0.287873	0.999966	6	1616109	S_Shore	NoGene			Unclassified_Cell_type_specific
cg13118748	0.166 [0.061 - 0.271]	0.00195369	0.188544	0.999966	6	30614722	Island	C6orf136	TSS200;TSS200;TSS200		Promoter_Associated
cg27604999	-0.166 [-0.271 - -0.061]	0.00195677	0.0869392	0.999966	12	48554247	S_Shelf	NoGene
cg00276389	-0.165 [-0.269 - -0.060]	0.00195882	2.54243	0.907034	22	37466935	S_Shore	TMPRSS6	Body
cg05785653	-0.166 [-0.271 - -0.061]	0.00196134	0.0204701	0.999966	15	45695817	S_Shore	SPATA5L1	Body;Body		Promoter_Associated
cg27350841	0.166 [0.061 - 0.271]	0.00196153	0.121191	0.999966	15	39422058	OpenSea	NoGene		TRUE
cg14769991	0.165 [0.061 - 0.269]	0.00196284	1.65194	0.961037	6	112688311	Island	NoGene
cg15948795	0.165 [0.061 - 0.270]	0.00196569	1.65897	0.960809	4	7968678	OpenSea	ABLIM2	3'UTR;3'UTR;3'UTR;3'UTR;3'UTR;3'UTR
cg15451020	0.166 [0.061 - 0.271]	0.0019658	0.143219	0.999966	11	278462	N_Shore	NLRP6	TSS200
cg09104003	0.166 [0.061 - 0.271]	0.00197005	0.0802851	0.999966	3	127642152	OpenSea	KBTBD12	1stExon
cg25956483	-0.165 [-0.270 - -0.061]	0.00197055	1.4492	0.973009	6	32906605	OpenSea	HLA-DMB	Body
cg22976313	0.166 [0.061 - 0.271]	0.00197421	0.0223966	0.999966	14	105070340	N_Shore	TMEM179	Body	TRUE
cg02151485	0.165 [0.060 - 0.269]	0.00198	2.08354	0.938062	2	238820445	OpenSea	RAMP1	3'UTR		Unclassified_Cell_type_specific
cg10348543	-0.165 [-0.270 - -0.061]	0.0019815	0.448105	0.999966	7	100209640	Island	MOSPD3	TSS200;TSS1500;TSS1500;TSS1500		Promoter_Associated
cg11637682	0.165 [0.061 - 0.270]	0.00198289	0.84645	0.996555	6	147124984	OpenSea	LOC729176	TSS200;Body
cg16667475	-0.166 [-0.270 - -0.061]	0.00198352	0.168814	0.999966	12	50024329	OpenSea	PRPF40B	5'UTR;5'UTR;1stExon
cg26973414	0.165 [0.061 - 0.270]	0.00199044	0.149594	0.999966	6	169290629	S_Shelf	NoGene
cg09573585	0.162 [0.059 - 0.265]	0.00199385	10.1086	0.253019	10	88728128	Island	C10orf116	TSS200	TRUE
cg04845734	-0.165 [-0.270 - -0.061]	0.00199737	0.162393	0.999966	3	156272906	Island	SSR3	1stExon;5'UTR		Promoter_Associated
cg15840638	-0.165 [-0.270 - -0.061]	0.00200078	9.46741e-05	0.999966	15	79298691	OpenSea	RASGRF1	TSS1500;Body;Body
cg14668516	0.165 [0.060 - 0.270]	0.00200407	0.0122761	0.999966	5	95108583	OpenSea	RHOBTB3	Body	TRUE
cg05992726	-0.161 [-0.263 - -0.059]	0.0020134	12.9312	0.133975	12	41967396	Island	PDZRN4	Body;Body
cg04803572	-0.165 [-0.270 - -0.060]	0.00202213	0.818944	0.997616	17	7155352	Island	C17orf81	TSS200;TSS200;TSS200;TSS200;TSS200;TSS1500		Promoter_Associated
cg20742385	-0.165 [-0.270 - -0.060]	0.00202935	0.897816	0.995138	13	113633654	N_Shore	MCF2L	Body;5'UTR;1stExon
cg23853165	-0.165 [-0.270 - -0.060]	0.00203056	0.0407014	0.999966	10	42864912	S_Shore	LOC441666	TSS1500
cg02111299	0.165 [0.060 - 0.270]	0.00203133	0.0765643	0.999966	17	17068273	S_Shore	MPRIP	Body;Body
cg15596666	0.164 [0.060 - 0.269]	0.00203151	2.29468	0.923906	10	135160792	OpenSea	PRAP1	TSS200;TSS200
cg27543385	0.163 [0.059 - 0.266]	0.00203552	7.1146	0.476268	17	71800219	OpenSea	C17orf54	Body	TRUE
cg17500265	0.165 [0.060 - 0.270]	0.00203757	0.246462	0.999966	15	53081248	Island	ONECUT1	1stExon		Unclassified_Cell_type_specific
cg24742832	0.165 [0.060 - 0.270]	0.00203861	0.520046	0.999966	2	42068527	Island	NoGene			Promoter_Associated
cg09537031	-0.165 [-0.270 - -0.060]	0.00204504	0.264572	0.999966	8	19171706	Island	SH2D4A	5'UTR		Unclassified_Cell_type_specific
cg08602596	-0.165 [-0.270 - -0.060]	0.00205094	0.210991	0.999966	3	128327499	Island	NoGene			Unclassified
cg00329441	-0.165 [-0.270 - -0.060]	0.00205248	0.532545	0.999966	5	178667879	OpenSea	ADAMTS2	Body;Body
cg00947782	-0.165 [-0.270 - -0.060]	0.00206208	0.0382068	0.999966	6	30039142	Island	RNF39	Body;Body		Unclassified_Cell_type_specific
cg09659163	0.165 [0.060 - 0.269]	0.00206244	0.719274	0.999833	12	57584929	OpenSea	LRP1	Body
cg21415969	-0.165 [-0.270 - -0.060]	0.00206439	0.267867	0.999966	3	123304010	Island	PTPLB	TSS200		Promoter_Associated
cg00750523	0.165 [0.060 - 0.270]	0.0020669	0.23239	0.999966	5	63802593	Island	RGS7BP	1stExon
cg00242950	0.165 [0.060 - 0.270]	0.00206949	0.0115517	0.999966	3	112899162	OpenSea	NoGene		TRUE
cg26655344	0.165 [0.060 - 0.270]	0.00206953	0.525128	0.999966	8	97004610	OpenSea	NoGene
cg23498771	-0.165 [-0.270 - -0.060]	0.00206986	0.238857	0.999966	7	1083910	N_Shore	C7orf50	Body;Body;Body	TRUE	Promoter_Associated
cg21549750	0.161 [0.059 - 0.264]	0.00207189	7.85649	0.415068	15	96483912	OpenSea	NoGene		TRUE
cg14969332	-0.164 [-0.268 - -0.060]	0.00207551	2.40458	0.917529	1	99728826	N_Shore	LPPR4	TSS1500;TSS1500
cg13440894	-0.165 [-0.270 - -0.060]	0.00207631	0.277571	0.999966	8	11351135	OpenSea	BLK	TSS1500		Unclassified_Cell_type_specific
cg04592969	0.165 [0.060 - 0.270]	0.00207724	0.365393	0.999966	20	1285816	N_Shore	SNPH	Body
cg12878260	0.165 [0.060 - 0.270]	0.00207853	0.256581	0.999966	5	139028156	Island	CXXC5	TSS200
cg12106634	-0.165 [-0.269 - -0.060]	0.00207909	0.458845	0.999966	11	108092400	N_Shore	ATM	TSS1500;Body
cg15579745	0.165 [0.060 - 0.270]	0.00207938	0.32791	0.999966	19	44331391	OpenSea	ZNF283	TSS200		Promoter_Associated
cg15486821	-0.165 [-0.270 - -0.060]	0.00207942	0.400602	0.999966	3	10052845	Island	LOC401052	TSS200		Unclassified_Cell_type_specific
cg12938014	0.157 [0.057 - 0.256]	0.00208151	25.3538	0.00296787	5	176107020	N_Shore	NoGene
cg09107438	-0.164 [-0.268 - -0.060]	0.00208237	1.77385	0.954352	12	56819060	OpenSea	TIMELESS	Body		Gene_Associated_Cell_type_specific
cg10723617	-0.164 [-0.269 - -0.060]	0.00208622	1.95581	0.944714	17	55533389	OpenSea	MSI2	Body;Body	TRUE
cg02905830	-0.165 [-0.270 - -0.060]	0.00208633	0.111621	0.999966	22	48970871	Island	FAM19A5	Body;TSS1500
cg17569080	0.165 [0.060 - 0.270]	0.0020868	0.110064	0.999966	11	93862630	Island	PANX1	1stExon
cg12615879	0.165 [0.060 - 0.269]	0.00208864	0.392434	0.999966	12	58013172	Island	SLC26A10	TSS1500
cg14548047	-0.164 [-0.269 - -0.060]	0.00209047	1.67092	0.96031	5	149564715	OpenSea	NoGene		TRUE	Unclassified_Cell_type_specific
cg03068866	-0.164 [-0.269 - -0.060]	0.00209277	1.2243	0.984267	12	44152117	N_Shore	PUS7L	1stExon;5'UTR;TSS1500;TSS1500;5'UTR;5'UTR;TSS1500;TSS1500;TSS1500		Promoter_Associated
cg14515699	-0.165 [-0.270 - -0.060]	0.00209449	0.204323	0.999966	12	63328717	Island	PPM1H	TSS200		Unclassified
cg03285823	-0.164 [-0.269 - -0.060]	0.00209508	1.00887	0.991257	18	77271159	Island	NFATC1	Body;Body;Body;Body		Unclassified_Cell_type_specific
cg02226239	-0.165 [-0.270 - -0.060]	0.00209511	0.00522992	0.999966	8	143999155	OpenSea	CYP11B2	1stExon
cg02005385	0.164 [0.060 - 0.269]	0.00210338	0.509869	0.999966	1	157108616	Island	ETV3	TSS1500;TSS1500
cg24004745	-0.165 [-0.269 - -0.060]	0.00210388	0.410314	0.999966	3	190231805	Island	IL1RAP	TSS200;TSS200;TSS200;TSS200;TSS200;TSS200		Promoter_Associated
cg22396147	0.164 [0.059 - 0.269]	0.00210471	1.68644	0.959346	7	28450253	S_Shore	CREB5	5'UTR
cg05985821	-0.164 [-0.268 - -0.059]	0.00210534	2.1871	0.931232	8	328586	OpenSea	NoGene
cg05922437	-0.164 [-0.269 - -0.060]	0.00210641	0.560597	0.999966	15	70874926	N_Shelf	NoGene		TRUE
cg13541970	0.164 [0.060 - 0.269]	0.00210725	0.60925	0.999966	6	112688607	Island	NoGene
cg03563807	-0.164 [-0.268 - -0.059]	0.00211114	2.21791	0.929047	19	2271001	Island	OAZ1	Body		Promoter_Associated
cg06340161	0.164 [0.060 - 0.269]	0.00211151	0.774992	0.998248	16	46962962	OpenSea	GPT2	3'UTR;3'UTR
cg18621142	0.164 [0.059 - 0.269]	0.00211241	1.27179	0.98196	10	21788638	Island	NoGene
cg15492982	-0.163 [-0.267 - -0.059]	0.00211255	3.85611	0.789133	6	116785892	S_Shelf	NoGene
cg01963061	-0.164 [-0.269 - -0.060]	0.00211579	0.357198	0.999966	14	65879906	Island	FUT8	5'UTR;1stExon;5'UTR;5'UTR;1stExon;5'UTR;TSS1500
cg11425470	0.164 [0.060 - 0.269]	0.00211813	0.231436	0.999966	1	109271795	OpenSea	FNDC7	Body
cg00274406	-0.164 [-0.269 - -0.060]	0.00212517	0.105006	0.999966	5	179229353	S_Shore	MGAT4B	1stExon;5'UTR;Body		Gene_Associated
cg06513814	-0.164 [-0.269 - -0.059]	0.00212632	0.735909	0.999833	16	10647084	OpenSea	EMP2	5'UTR		Unclassified
cg25535027	0.154 [0.056 - 0.252]	0.00212942	35.4859	5.25181e-05	6	33169019	S_Shore	SLC39A7	1stExon;5'UTR;TSS1500;5'UTR		Unclassified
cg13893720	0.164 [0.060 - 0.269]	0.00213198	0.0312416	0.999966	15	62778589	OpenSea	NoGene		TRUE
cg18705408	-0.164 [-0.269 - -0.059]	0.00213928	0.258536	0.999966	2	20212524	Island	MATN3	TSS200	TRUE	Unclassified_Cell_type_specific
cg14483244	0.164 [0.059 - 0.269]	0.00214217	0.454644	0.999966	17	42173343	OpenSea	HDAC5	Body;Body	TRUE	Unclassified_Cell_type_specific
cg20674725	0.162 [0.059 - 0.265]	0.00214551	6.80134	0.505678	3	47020919	Island	NBEAL2	TSS1500		Promoter_Associated
cg26313517	0.164 [0.059 - 0.269]	0.00215173	1.18123	0.98587	5	108746499	S_Shore	PJA2	TSS1500
cg05767720	-0.164 [-0.269 - -0.059]	0.00215758	0.048945	0.999966	6	32117281	N_Shore	PRRT1	Body
cg12679790	0.164 [0.059 - 0.268]	0.00215931	1.60138	0.965147	13	28518899	OpenSea	ATP5EP2	TSS1500
cg02918093	-0.164 [-0.268 - -0.059]	0.00216106	1.23166	0.983921	16	10717941	N_Shelf	NoGene
cg24854095	-0.164 [-0.269 - -0.059]	0.00216734	0.456115	0.999966	1	90286294	Island	LRRC8D	TSS1500;TSS1500		Promoter_Associated
cg27229823	0.163 [0.059 - 0.267]	0.00217285	3.59766	0.815245	2	105858015	N_Shore	GPR45	TSS200
cg15963070	0.164 [0.059 - 0.269]	0.00217932	0.833523	0.997041	2	80341377	OpenSea	CTNNA2	Body;Body	TRUE
cg22071805	-0.164 [-0.269 - -0.059]	0.00218361	0.0900853	0.999966	22	44320173	Island	PNPLA3	Body		Unclassified
cg00899400	0.163 [0.059 - 0.268]	0.00218485	1.78975	0.953687	7	27154537	N_Shore	HOXA3	5'UTR;TSS1500;5'UTR
cg22505962	0.163 [0.059 - 0.267]	0.00218685	3.32655	0.843254	3	45067627	OpenSea	CLEC3B	TSS200	TRUE
cg15700870	0.163 [0.059 - 0.267]	0.00218758	3.09954	0.861726	5	146215577	OpenSea	PPP2R2B	Body;Body;Body;Body;Body;Body;Body
cg03513363	0.164 [0.059 - 0.269]	0.00218989	0.688599	0.999966	20	30458745	S_Shore	TTLL9	5'UTR;TSS1500;TSS1500;TSS1500;1stExon		Unclassified_Cell_type_specific
cg15612424	0.164 [0.059 - 0.269]	0.00219072	0.257623	0.999966	11	61735480	Island	FTH1	TSS1500
cg14155397	0.164 [0.059 - 0.269]	0.00220217	0.0460973	0.999966	15	66678782	N_Shore	MAP2K1	TSS1500		Promoter_Associated
cg16755026	-0.164 [-0.269 - -0.059]	0.00221182	0.404985	0.999966	16	989298	OpenSea	LMF1	Body
cg19537317	0.164 [0.059 - 0.269]	0.00221432	0.355995	0.999966	19	36337105	Island	NPHS1	Body		Unclassified_Cell_type_specific
cg08910524	0.164 [0.059 - 0.269]	0.00221674	0.0291018	0.999966	1	186347746	S_Shelf	C1orf27	5'UTR;5'UTR;Body;5'UTR
cg24141233	0.164 [0.059 - 0.269]	0.00221824	0.138679	0.999966	1	212781895	Island	ATF3	TSS200;TSS200;5'UTR		Promoter_Associated
cg08478151	0.162 [0.058 - 0.267]	0.00222381	3.5831	0.81726	11	64270224	OpenSea	NoGene
cg21870884	0.164 [0.059 - 0.269]	0.00222464	0.0360484	0.999966	1	200842429	Island	GPR25	1stExon
cg14685146	0.163 [0.059 - 0.268]	0.0022247	1.68997	0.959267	17	42088751	N_Shelf	TMEM101	3'UTR
cg00295794	-0.164 [-0.269 - -0.059]	0.00222919	0.293563	0.999966	13	100641409	Island	NoGene
cg13095091	-0.164 [-0.269 - -0.059]	0.00223258	0.00486294	0.999966	1	17949604	Island	ARHGEF10L	Body;Body
cg04890137	-0.164 [-0.269 - -0.059]	0.002235	0.0107787	0.999966	12	63066770	OpenSea	PPM1H	Body	TRUE
cg14978033	-0.164 [-0.268 - -0.059]	0.00224682	0.305182	0.999966	5	116791458	OpenSea	NoGene		TRUE
cg07871442	-0.162 [-0.267 - -0.058]	0.0022495	3.12002	0.859691	5	171057196	Island	NoGene		TRUE	Unclassified_Cell_type_specific
cg21206277	-0.162 [-0.266 - -0.058]	0.00224984	4.90023	0.690901	19	4048075	Island	ZBTB7A	Body
cg07898057	-0.163 [-0.268 - -0.059]	0.00225019	0.866522	0.996176	1	28969987	S_Shore	TAF12	TSS1500;TSS1500		Promoter_Associated
cg05069426	0.159 [0.057 - 0.261]	0.00225043	12.8937	0.134794	12	54393966	Island	HOXC9	5'UTR;1stExon		Unclassified_Cell_type_specific
cg19823649	-0.163 [-0.268 - -0.059]	0.00225453	0.342587	0.999966	11	44951252	OpenSea	TSPAN18	Body;3'UTR	TRUE
cg25845705	0.164 [0.059 - 0.269]	0.00225856	0.0127087	0.999966	3	14644943	S_Shore	NoGene
cg21516305	-0.163 [-0.268 - -0.059]	0.0022591	0.446541	0.999966	17	5788714	OpenSea	NoGene		TRUE
cg04643444	-0.164 [-0.268 - -0.059]	0.00226421	0.157252	0.999966	1	31653173	N_Shore	NKAIN1	3'UTR
cg02902186	0.163 [0.059 - 0.268]	0.00226844	0.128377	0.999966	8	118683119	OpenSea	NoGene		TRUE
cg15741247	0.163 [0.059 - 0.268]	0.00226851	0.265085	0.999966	6	169027033	OpenSea	SMOC2	Body;Body
cg21409829	0.163 [0.058 - 0.268]	0.00227176	0.16533	0.999966	1	2850859	Island	NoGene
cg24659419	-0.163 [-0.268 - -0.058]	0.00227354	0.109122	0.999966	7	55501097	OpenSea	LANCL2	3'UTR		Unclassified
cg06323483	0.163 [0.058 - 0.268]	0.00227515	0.169042	0.999966	3	134936427	OpenSea	EPHB1	Body	TRUE
cg06773488	-0.163 [-0.268 - -0.058]	0.00227811	0.245458	0.999966	18	74726002	OpenSea	MBP	Body;Body;Body;Body;Body;3'UTR	TRUE
cg08360771	0.163 [0.058 - 0.268]	0.00227837	0.893779	0.995308	11	128779655	OpenSea	KCNJ5	5'UTR
cg08350734	0.163 [0.058 - 0.268]	0.0022855	0.00560422	0.999966	16	23652352	N_Shore	DCTN5	TSS1500;Body		Promoter_Associated
cg26015190	-0.163 [-0.268 - -0.058]	0.00228949	0.318761	0.999966	18	9137949	S_Shore	ANKRD12	5'UTR;5'UTR
cg14104252	0.163 [0.058 - 0.268]	0.00229018	0.0060621	0.999966	9	116263568	OpenSea	RGS3	TSS200;Body;Body
cg02052399	-0.163 [-0.267 - -0.058]	0.00229658	1.81574	0.952443	10	31888489	N_Shelf	NoGene
cg17390301	0.163 [0.058 - 0.268]	0.00230559	0.222186	0.999966	11	111250093	OpenSea	POU2AF1	1stExon;5'UTR	TRUE	Unclassified
cg08689931	-0.163 [-0.268 - -0.058]	0.00230638	0.0720335	0.999966	7	86781758	Island	DMTF1	5'UTR;TSS200;1stExon;1stExon;Body;Body;5'UTR		Promoter_Associated
cg04788372	0.163 [0.058 - 0.268]	0.00230875	0.149816	0.999966	10	3146053	Island	PFKP	Body
cg18478850	-0.163 [-0.268 - -0.058]	0.0023154	0.692275	0.999966	5	176982070	S_Shore	FAM193B	TSS1500;TSS1500		Promoter_Associated
cg01863613	0.163 [0.058 - 0.268]	0.00231958	0.655004	0.999966	17	28443583	N_Shore	CCDC55	TSS1500;TSS1500		Promoter_Associated
cg05975710	-0.163 [-0.268 - -0.058]	0.00232037	0.0493361	0.999966	11	73078836	OpenSea	ARHGEF17	3'UTR
cg11571124	-0.160 [-0.263 - -0.057]	0.00232317	7.68918	0.429875	12	122851438	OpenSea	CLIP1	Body;Body	TRUE
cg17733836	0.161 [0.057 - 0.264]	0.0023308	7.15072	0.472043	2	80875515	OpenSea	CTNNA2	3'UTR;3'UTR
cg01688293	0.163 [0.058 - 0.268]	0.00233151	0.164418	0.999966	12	133428407	N_Shore	CHFR	Body;Body;Body;Body;Body
cg02064831	0.163 [0.058 - 0.268]	0.00233246	0.363254	0.999966	11	121028216	N_Shore	TECTA	Body
cg19786983	-0.161 [-0.265 - -0.057]	0.00233471	4.50184	0.726752	15	88336651	OpenSea	NoGene		TRUE
cg02066650	-0.163 [-0.268 - -0.058]	0.00233502	0.742063	0.999662	2	111435449	Island	BUB1	Body		Promoter_Associated
cg01307115	-0.163 [-0.268 - -0.058]	0.0023364	0.0859571	0.999966	22	21982787	Island	YDJC	Body
cg24830559	0.162 [0.058 - 0.267]	0.00233652	1.62804	0.963066	4	7048926	N_Shelf	TADA2B	Body
cg24659054	0.162 [0.058 - 0.267]	0.002337	1.72102	0.957385	10	134600656	Island	NKX6-2	TSS1500		Unclassified_Cell_type_specific
cg13564055	-0.163 [-0.268 - -0.058]	0.002338	0.596498	0.999966	17	2288120	OpenSea	MNT	3'UTR	TRUE	Unclassified_Cell_type_specific
cg09113070	0.163 [0.058 - 0.268]	0.00233855	0.0348542	0.999966	2	86114036	N_Shore	ST3GAL5	Body	TRUE
cg17931041	0.163 [0.058 - 0.268]	0.00233995	0.047113	0.999966	2	219906468	S_Shore	CCDC108	TSS1500;TSS1500	TRUE
cg03179496	-0.163 [-0.267 - -0.058]	0.00234171	1.27538	0.981763	15	29212340	OpenSea	APBA2	TSS1500;TSS1500	TRUE	Promoter_Associated_Cell_type_specific
cg00242299	-0.163 [-0.268 - -0.058]	0.00235312	0.177797	0.999966	8	95565392	N_Shore	KIAA1429	Body;Body		Promoter_Associated
cg12793711	0.163 [0.058 - 0.268]	0.00235389	0.185346	0.999966	17	79477853	N_Shore	ACTG1	Body		Promoter_Associated
cg15584606	0.163 [0.058 - 0.268]	0.00235683	0.022943	0.999966	10	8302831	OpenSea	NoGene
cg08716889	0.162 [0.058 - 0.267]	0.00235862	2.25448	0.926591	10	71905226	Island	TYSND1	1stExon;1stExon		Promoter_Associated
cg09447621	-0.161 [-0.265 - -0.057]	0.00236221	4.54723	0.724978	11	134254646	S_Shore	B3GAT1	Body;Body
cg19747744	0.163 [0.058 - 0.267]	0.00236465	0.870299	0.995972	17	4074126	OpenSea	ANKFY1	Body
cg19494591	-0.163 [-0.268 - -0.058]	0.00236615	0.0369784	0.999966	7	140174476	N_Shelf	MKRN1	Body;Body
cg25315806	0.162 [0.058 - 0.267]	0.00236941	1.60683	0.96478	5	125701243	OpenSea	GRAMD3	Body	TRUE
cg01078248	0.159 [0.056 - 0.261]	0.00236996	11.94	0.169264	7	123197661	Island	NDUFA5	Body		Promoter_Associated
cg00095165	0.163 [0.058 - 0.268]	0.00237721	0.495816	0.999966	18	47825241	Island	NoGene			Promoter_Associated
cg10116505	0.162 [0.058 - 0.267]	0.00237824	0.957	0.992805	16	10274064	Island	GRIN2A	Body;Body;Body
cg01382688	-0.162 [-0.267 - -0.058]	0.00238225	0.944821	0.993147	2	131672054	N_Shore	NoGene
cg07134608	0.163 [0.058 - 0.268]	0.00238321	0.368678	0.999966	19	49436579	N_Shore	DHDH	TSS1500	TRUE	Promoter_Associated
cg06949439	0.163 [0.058 - 0.268]	0.0023846	0.000195791	0.999966	1	206729034	N_Shore	RASSF5	Body;TSS1500;Body		Unclassified
cg19515446	0.163 [0.058 - 0.268]	0.00238743	0.271601	0.999966	6	26108335	S_Shelf	HIST1H1T	5'UTR;1stExon
cg15165927	0.161 [0.057 - 0.265]	0.00238852	4.94662	0.687045	5	1033518	OpenSea	NKD2	Body
cg10406676	-0.163 [-0.268 - -0.058]	0.0023896	0.307715	0.999966	16	3494094	S_Shore	NAT15	5'UTR;TSS1500
cg11878368	0.162 [0.058 - 0.267]	0.00239067	0.558931	0.999966	7	41189160	OpenSea	NoGene
cg08672919	-0.161 [-0.265 - -0.057]	0.00239101	3.11843	0.859839	6	169338788	OpenSea	NoGene		TRUE
cg18106366	0.162 [0.058 - 0.267]	0.00239527	1.16987	0.986578	14	38590628	OpenSea	NoGene		TRUE
cg02385791	-0.163 [-0.268 - -0.058]	0.00239932	0.019078	0.999966	19	37960542	Island	ZNF570	5'UTR		Promoter_Associated
cg00491418	0.157 [0.056 - 0.258]	0.00239948	18.2139	0.0297214	6	112575482	Island	LAMA4	5'UTR;5'UTR;5'UTR;5'UTR;5'UTR
cg11405852	0.162 [0.058 - 0.267]	0.00240158	0.54512	0.999966	12	52996663	S_Shore	KRT72	TSS1500;TSS1500;TSS1500
cg06258179	0.163 [0.058 - 0.268]	0.00240497	0.0809852	0.999966	7	92463261	Island	CDK6	5'UTR;TSS200		Promoter_Associated
cg08656333	0.162 [0.057 - 0.267]	0.00240503	1.04272	0.991022	3	194218174	OpenSea	NoGene		TRUE
cg20068058	0.162 [0.057 - 0.266]	0.00241328	2.434	0.915198	11	46317859	S_Shore	CREB3L1	Body	TRUE
cg21675770	0.162 [0.058 - 0.267]	0.00241446	0.303943	0.999966	19	41903199	Island	EXOSC5	1stExon;TSS1500;TSS1500		Promoter_Associated
cg02918648	0.156 [0.055 - 0.258]	0.00241457	18.5906	0.025828	8	143868844	OpenSea	LY6D	TSS1500
cg08911543	0.163 [0.058 - 0.268]	0.00241684	0.113275	0.999966	7	75620548	N_Shelf	TMEM120A	Body
cg11940381	-0.162 [-0.267 - -0.057]	0.00241869	1.22803	0.983967	6	108983311	N_Shore	FOXO3	Body;Body	TRUE
cg01959071	-0.161 [-0.265 - -0.057]	0.00242057	4.15969	0.75995	22	50712766	N_Shore	NoGene			Unclassified_Cell_type_specific
cg23232416	0.162 [0.057 - 0.267]	0.00242072	0.522815	0.999966	19	53466177	Island	ZNF816A	TSS200		Unclassified
cg18144815	0.162 [0.057 - 0.266]	0.00242794	1.64817	0.961416	5	57878188	N_Shore	RAB3C	TSS1500	TRUE
cg03490766	0.162 [0.057 - 0.267]	0.00242851	0.838021	0.996956	6	169027019	OpenSea	SMOC2	Body;Body
cg27133959	0.162 [0.057 - 0.267]	0.00243073	1.34218	0.978073	3	66771311	OpenSea	NoGene		TRUE
cg25653974	-0.162 [-0.267 - -0.057]	0.0024317	0.592922	0.999966	19	11877878	Island	ZNF441	1stExon;5'UTR		Unclassified
cg15160514	0.162 [0.057 - 0.267]	0.00243286	0.52081	0.999966	12	32552765	Island	NoGene		TRUE	Unclassified_Cell_type_specific
cg23730260	0.162 [0.057 - 0.267]	0.00243549	0.0705306	0.999966	11	8290409	S_Shore	NoGene		TRUE	Unclassified_Cell_type_specific
ch.6.14534615F	0.162 [0.057 - 0.266]	0.00243662	1.66261	0.960762	6	14426636	OpenSea	NoGene
cg12184988	0.162 [0.057 - 0.267]	0.0024415	1.00008	0.991606	22	28280411	OpenSea	PITPNB	Body	TRUE
cg03930209	0.162 [0.057 - 0.267]	0.00244435	0.00648793	0.999966	7	156735466	Island	NoGene			Unclassified_Cell_type_specific
cg02769252	0.162 [0.057 - 0.267]	0.00244777	0.724119	0.999833	17	25932535	Island	KSR1	Body
cg25734198	0.161 [0.057 - 0.266]	0.00244813	2.26491	0.92592	6	49670744	OpenSea	CRISP2	Body;Body;Body;Body;Body
cg11876013	0.162 [0.057 - 0.267]	0.00245323	0.481161	0.999966	3	159040317	OpenSea	SCHIP1	Body		Unclassified_Cell_type_specific
cg17759806	0.162 [0.057 - 0.266]	0.00245432	1.73901	0.956263	1	248855188	Island	NoGene
cg03438417	0.162 [0.057 - 0.267]	0.00245944	0.0991444	0.999966	3	126007325	Island	NoGene
cg07470314	0.161 [0.057 - 0.266]	0.0024604	2.35808	0.920573	8	21766704	N_Shelf	DOK2	3'UTR	TRUE
cg09458931	-0.161 [-0.266 - -0.057]	0.0024637	2.48677	0.91104	9	38240325	N_Shore	NoGene
cg11544882	0.162 [0.057 - 0.267]	0.00246612	0.104629	0.999966	17	79388244	N_Shore	BAHCC1	Body		Unclassified_Cell_type_specific
cg10210571	-0.162 [-0.267 - -0.057]	0.00246809	0.268008	0.999966	1	231664364	Island	TSNAX-DISC1	TSS200;TSS200;TSS200;TSS200;TSS200;TSS200;TSS200;TSS200;TSS200		Promoter_Associated
cg24349665	0.160 [0.056 - 0.263]	0.00247016	6.62206	0.521265	8	75736723	OpenSea	PI15	TSS200
cg25379762	0.160 [0.056 - 0.263]	0.00247983	6.35761	0.54721	17	10098365	N_Shelf	GAS7	Body
cg20710730	0.161 [0.057 - 0.266]	0.00248013	2.60867	0.902835	17	46705577	S_Shore	NoGene
cg01754756	0.160 [0.056 - 0.263]	0.00248447	7.09505	0.477537	10	88728078	Island	C10orf116	TSS200	TRUE
cg01882880	0.161 [0.057 - 0.265]	0.00248861	4.01074	0.773875	17	46623819	N_Shelf	HOXB2	TSS1500
cg13581015	0.162 [0.057 - 0.267]	0.00248923	0.576536	0.999966	12	1769824	N_Shore	NoGene			Unclassified_Cell_type_specific
cg01236148	-0.161 [-0.266 - -0.057]	0.00249031	2.13415	0.934296	11	62477052	Island	BSCL2	TSS200	TRUE	Promoter_Associated
cg14793137	0.162 [0.057 - 0.267]	0.00249565	0.122047	0.999966	2	1480944	Island	TPO	Body;Body;Body;Body
cg26926665	0.162 [0.057 - 0.267]	0.0024988	0.0733288	0.999966	17	7942338	OpenSea	ALOX15B	TSS200;TSS200;TSS200	TRUE
cg09861604	-0.162 [-0.267 - -0.057]	0.00250796	0.000612401	0.999966	1	16767647	Island	NECAP2	Body;Body;Body		Promoter_Associated
cg10807560	-0.161 [-0.266 - -0.057]	0.00250823	2.12045	0.935453	2	40656665	OpenSea	SLC8A1	1stExon;1stExon;Body;1stExon
cg06355010	0.162 [0.057 - 0.267]	0.002512	0.558097	0.999966	20	13202489	Island	ISM1	1stExon
cg01928143	0.162 [0.057 - 0.267]	0.00252195	0.00225631	0.999966	16	85038564	OpenSea	ZDHHC7	5'UTR;5'UTR	TRUE
cg00186529	-0.162 [-0.267 - -0.057]	0.00252614	0.452728	0.999966	6	170452864	Island	NoGene
cg08665801	0.162 [0.057 - 0.267]	0.00252974	0.31786	0.999966	6	33378936	Island	PHF1	1stExon;5'UTR;5'UTR;Body;1stExon		Promoter_Associated
cg18642499	0.162 [0.057 - 0.266]	0.0025301	0.747359	0.999558	2	289550	Island	FAM150B	TSS1500		Unclassified
cg02026180	0.162 [0.057 - 0.267]	0.00253322	0.0294421	0.999966	3	58028597	OpenSea	FLNB	Body;Body;Body;Body	TRUE
cg26724232	-0.162 [-0.267 - -0.057]	0.00253331	0.138419	0.999966	15	60885912	S_Shore	RORA	Body;Body;TSS1500;Body
cg19813187	0.161 [0.057 - 0.266]	0.00253683	0.948047	0.992982	1	9671004	S_Shore	TMEM201	Body
cg23361809	0.162 [0.057 - 0.267]	0.00254022	0.00252644	0.999966	2	102333216	OpenSea	MAP4K4	Body;Body;Body	TRUE	Unclassified_Cell_type_specific
cg11800710	0.162 [0.057 - 0.266]	0.00254325	0.540706	0.999966	1	193075631	S_Shore	GLRX2	TSS1500;TSS1500		Unclassified_Cell_type_specific
cg05526341	-0.161 [-0.265 - -0.056]	0.00254866	3.22345	0.85181	3	66489362	OpenSea	LRIG1	Body	TRUE	Unclassified_Cell_type_specific
cg19408619	-0.162 [-0.267 - -0.057]	0.00255105	0.291413	0.999966	20	50416789	N_Shore	SALL4	Body		Unclassified
cg02096172	-0.160 [-0.263 - -0.056]	0.00255242	5.6541	0.613833	6	6894163	OpenSea	NoGene
cg18955753	0.162 [0.057 - 0.267]	0.00255314	0.0483489	0.999966	17	38256932	Island	NR1D1	1stExon;5'UTR		Promoter_Associated
cg14879736	-0.161 [-0.266 - -0.056]	0.00256619	0.857462	0.996441	3	139062602	N_Shore	MRPS22	TSS1500		Promoter_Associated
cg07666134	-0.161 [-0.266 - -0.056]	0.00256652	1.20402	0.985002	16	1331609	OpenSea	NoGene
cg15976541	-0.161 [-0.265 - -0.056]	0.00256989	1.92957	0.946578	11	11490446	OpenSea	GALNTL4	Body	TRUE
cg09635395	0.158 [0.055 - 0.261]	0.00257308	10.5215	0.234928	4	146601470	OpenSea	C4orf51	1stExon
cg02543202	-0.162 [-0.267 - -0.056]	0.0025809	0.00260095	0.999966	2	120516858	N_Shore	PTPN4	TSS1500		Promoter_Associated
cg17029694	-0.161 [-0.266 - -0.056]	0.00258352	0.211517	0.999966	20	62166255	S_Shore	PTK6	Body		Unclassified_Cell_type_specific
cg24905909	-0.162 [-0.267 - -0.056]	0.00258509	0.0303564	0.999966	12	58027199	S_Shore	B4GALNT1	TSS1500		Unclassified
cg03670452	0.161 [0.056 - 0.266]	0.00258685	0.339573	0.999966	3	126007421	Island	NoGene
cg25383568	0.161 [0.056 - 0.265]	0.00258854	2.40273	0.917597	19	39217721	Island	ACTN4	Body		Gene_Associated_Cell_type_specific
cg26330135	-0.161 [-0.266 - -0.056]	0.00258979	0.915573	0.994264	1	112531947	Island	KCND3	TSS200;TSS200
cg09638651	-0.161 [-0.266 - -0.056]	0.00259117	0.411303	0.999966	17	38975061	OpenSea	KRT10	Body;TSS1500		Promoter_Associated
cg24611351	-0.161 [-0.266 - -0.056]	0.00259141	1.1841	0.985597	2	71228551	OpenSea	NoGene		TRUE	Promoter_Associated
cg03226000	0.161 [0.056 - 0.266]	0.00259804	0.514993	0.999966	16	55690378	Island	SLC6A2	TSS200	TRUE
cg12067261	0.160 [0.056 - 0.265]	0.00260168	2.4271	0.915943	9	5231539	OpenSea	INSL4	1stExon
cg06074146	0.161 [0.056 - 0.266]	0.00260378	0.239956	0.999966	13	21298449	S_Shelf	NoGene
cg23698058	0.160 [0.056 - 0.264]	0.00260502	3.49712	0.82595	1	84544097	Island	PRKACB	Body;Body		Promoter_Associated
cg14496450	-0.161 [-0.266 - -0.056]	0.00260748	0.146685	0.999966	17	77178924	Island	HRNBP3	5'UTR
cg12590668	0.161 [0.056 - 0.265]	0.00260934	1.91339	0.947381	1	29558073	S_Shore	MECR	TSS1500;TSS1500
cg11155431	-0.161 [-0.266 - -0.056]	0.00261026	0.155218	0.999966	1	24664451	OpenSea	GRHL3	Body;Body;Body	TRUE
cg26753088	0.161 [0.056 - 0.266]	0.00261469	1.02365	0.991022	19	1293582	N_Shore	EFNA2	Body		Unclassified_Cell_type_specific
cg00688941	-0.161 [-0.266 - -0.056]	0.00261851	0.00293252	0.999966	8	39898391	OpenSea	NoGene		TRUE
cg26576041	0.161 [0.056 - 0.266]	0.00262031	0.258294	0.999966	1	1247929	Island	CPSF3L	Body		Gene_Associated_Cell_type_specific
cg01169726	0.161 [0.056 - 0.266]	0.0026219	0.378514	0.999966	7	96654425	S_Shore	DLX5	TSS1500
cg09577317	0.159 [0.056 - 0.263]	0.00262227	5.19922	0.661299	8	1148873	N_Shore	NoGene
cg06694428	0.161 [0.056 - 0.266]	0.00262682	0.107057	0.999966	14	65746971	Island	NoGene
cg08246527	0.161 [0.056 - 0.265]	0.00262953	1.79809	0.953461	1	150336743	N_Shore	RPRD2	TSS1500		Promoter_Associated
cg09722826	0.160 [0.056 - 0.264]	0.0026304	2.54375	0.90699	16	50780248	S_Shelf	CYLD	5'UTR;5'UTR;5'UTR
cg25901400	-0.161 [-0.266 - -0.056]	0.00263723	0.307315	0.999966	17	80625811	S_Shelf	RAB40B	Body
cg18771605	0.161 [0.056 - 0.266]	0.00264786	0.0142604	0.999966	22	40766549	Island	SGSM3	TSS200		Promoter_Associated
cg05001111	-0.161 [-0.266 - -0.056]	0.00264804	0.027312	0.999966	1	153233279	OpenSea	LOR	5'UTR		Unclassified_Cell_type_specific
cg03532879	0.161 [0.056 - 0.266]	0.00264875	0.00127842	0.999966	20	37209395	OpenSea	ADIG	TSS1500
cg12228611	0.160 [0.056 - 0.264]	0.00265717	2.96517	0.872554	22	22020169	Island	PPIL2	TSS200;TSS200;TSS200		Promoter_Associated
cg11413506	0.161 [0.056 - 0.266]	0.00266196	0.499655	0.999966	5	143550120	Island	YIPF5	1stExon;1stExon;5'UTR;TSS1500;5'UTR		Promoter_Associated
cg06365177	-0.160 [-0.265 - -0.056]	0.00266381	1.89341	0.948069	20	30798589	S_Shelf	POFUT1	Body;Body
cg10505973	0.161 [0.056 - 0.266]	0.00266674	0.151594	0.999966	14	104940386	Island	NoGene
cg01181492	0.160 [0.055 - 0.264]	0.00267073	3.7006	0.805423	12	109531414	S_Shore	ALKBH2	TSS200;TSS200;TSS200;TSS200;TSS200		Promoter_Associated
cg06730953	-0.161 [-0.265 - -0.056]	0.00268025	0.853241	0.996441	3	187477229	OpenSea	NoGene		TRUE
cg19409156	0.161 [0.056 - 0.265]	0.00268376	1.12614	0.988903	15	48413040	OpenSea	SLC24A5	TSS200
cg12615880	0.161 [0.056 - 0.265]	0.00268731	0.818435	0.997724	17	7493572	S_Shore	SOX15	TSS200		Unclassified
cg15545957	0.161 [0.056 - 0.266]	0.00269061	0.102527	0.999966	19	48972071	N_Shore	CYTH2	TSS1500;TSS1500		Promoter_Associated
cg23045255	-0.161 [-0.266 - -0.056]	0.00269662	0.00112251	0.999966	1	182584068	N_Shore	NoGene			Promoter_Associated
cg04024095	0.160 [0.056 - 0.265]	0.00269719	1.91714	0.947381	7	54610139	Island	VSTM2A	5'UTR;1stExon
cg15971157	-0.161 [-0.266 - -0.056]	0.00270037	0.392028	0.999966	13	24464376	S_Shore	PCOTH	5'UTR;TSS1500;5'UTR		Promoter_Associated
cg14693391	0.161 [0.056 - 0.266]	0.00270048	0.280468	0.999966	2	183731563	N_Shore	FRZB	TSS200	TRUE
cg21937969	0.160 [0.056 - 0.265]	0.00270282	1.49821	0.971649	1	94155657	OpenSea	NoGene		TRUE
cg04350675	0.159 [0.055 - 0.263]	0.0027069	4.71217	0.708616	6	111873161	OpenSea	NoGene		TRUE
cg01752856	0.161 [0.056 - 0.266]	0.00270924	0.0836281	0.999966	8	19471331	OpenSea	CSGALNACT1	Body;5'UTR	TRUE
cg14261652	-0.159 [-0.262 - -0.055]	0.00271057	6.38818	0.543852	9	16069562	OpenSea	NoGene		TRUE
cg27234864	-0.160 [-0.265 - -0.056]	0.00271102	0.821643	0.997426	13	21295941	Island	IL17D	Body	TRUE
cg09027725	0.161 [0.056 - 0.266]	0.00271224	4.04883e-05	0.999966	20	30226046	S_Shore	COX4I2	5'UTR
cg01240724	0.161 [0.056 - 0.266]	0.00271421	0.0963016	0.999966	10	123298577	OpenSea	FGFR2	Body;Body;Body;Body;Body;Body;Body;Body;Body	TRUE
cg24015814	0.160 [0.056 - 0.265]	0.00271501	1.26982	0.98213	4	107258035	OpenSea	AIMP1	Body;Body;Body
cg10290988	-0.161 [-0.266 - -0.056]	0.00271677	0.357521	0.999966	11	1673766	N_Shore	HCCA2	Body		Unclassified_Cell_type_specific
cg01889893	0.160 [0.055 - 0.265]	0.00272238	1.59922	0.965453	1	8085193	N_Shore	ERRFI1	5'UTR
cg16465187	0.161 [0.056 - 0.266]	0.00272464	0.097522	0.999966	2	208490102	Island	FAM119A	TSS200;TSS1500		Promoter_Associated
cg15010140	0.161 [0.056 - 0.266]	0.00272986	0.0589314	0.999966	2	128644922	S_Shore	NoGene			Unclassified_Cell_type_specific
cg24148719	-0.160 [-0.264 - -0.055]	0.00273306	2.6117	0.902584	17	62103283	OpenSea	NoGene		TRUE	Promoter_Associated
cg06222012	-0.161 [-0.266 - -0.056]	0.00273705	0.167609	0.999966	2	67442562	OpenSea	NoGene		TRUE
cg12936746	-0.160 [-0.265 - -0.055]	0.00273779	1.09615	0.989885	4	145566975	Island	HHIP	TSS200
cg12080369	0.161 [0.055 - 0.266]	0.00273847	0.30429	0.999966	2	32583264	Island	BIRC6	Body
cg11688768	-0.158 [-0.261 - -0.055]	0.00273989	6.06043	0.575336	1	111888734	N_Shore	C1orf88	TSS1500		Promoter_Associated
cg10549227	0.160 [0.055 - 0.265]	0.00274652	1.02858	0.991022	20	3048294	N_Shelf	NoGene
cg12404216	0.158 [0.055 - 0.261]	0.00274654	7.30218	0.459037	3	46743199	S_Shore	TMIE	Body	TRUE	Unclassified_Cell_type_specific
cg22242279	0.160 [0.055 - 0.265]	0.00275028	1.13389	0.988597	19	11156112	S_Shelf	SMARCA4	Body;Body;Body;Body;Body;Body;Body
cg17244673	0.160 [0.055 - 0.265]	0.00275122	1.09297	0.989991	10	17166078	OpenSea	CUBN	Body	TRUE
cg09860450	0.161 [0.055 - 0.266]	0.00275202	0.0821514	0.999966	16	1215411	N_Shore	CACNA1H	Body;Body
cg07177724	-0.161 [-0.266 - -0.055]	0.00275375	0.00298218	0.999966	16	877559	S_Shore	NoGene			Unclassified_Cell_type_specific
cg10032599	0.159 [0.055 - 0.263]	0.00275799	3.55466	0.820129	16	51560612	OpenSea	NoGene		TRUE
cg22906224	0.160 [0.055 - 0.265]	0.0027655	0.988967	0.992495	7	99728672	S_Shelf	NoGene			Unclassified_Cell_type_specific
cg19935261	0.160 [0.055 - 0.266]	0.00276656	0.126445	0.999966	17	75052534	Island	NoGene			Unclassified
cg05643286	-0.160 [-0.266 - -0.055]	0.00276868	0.00247188	0.999966	4	4173660	OpenSea	NoGene
cg08708389	0.160 [0.055 - 0.265]	0.00277045	0.334194	0.999966	6	138061806	OpenSea	NoGene		TRUE
cg26987697	-0.158 [-0.261 - -0.054]	0.00278799	7.98233	0.405626	4	47916498	Island	NFXL1	5'UTR		Promoter_Associated
cg25012937	-0.160 [-0.265 - -0.055]	0.00278825	0.0527527	0.999966	4	151935882	N_Shore	LRBA	5'UTR
cg22702960	0.160 [0.055 - 0.265]	0.00279185	0.0560652	0.999966	19	49685912	Island	TRPM4	Body
cg06043500	0.159 [0.055 - 0.264]	0.00279674	2.6143	0.902282	10	104832122	OpenSea	CNNM2	Body;Body
cg09969989	-0.160 [-0.265 - -0.055]	0.00279709	0.351021	0.999966	11	6261616	Island	CNGA4	Body
cg04981556	-0.160 [-0.265 - -0.055]	0.00280247	1.11864	0.988903	7	98581368	S_Shore	TRRAP	Body
cg27112102	-0.160 [-0.265 - -0.055]	0.00280319	0.0348017	0.999966	18	5629249	Island	NoGene			Unclassified_Cell_type_specific
cg21104946	0.159 [0.055 - 0.264]	0.00280925	1.99091	0.943208	22	46373530	Island	WNT7B	TSS1500	TRUE
cg26578617	0.160 [0.055 - 0.265]	0.00281207	0.0604372	0.999966	4	90757533	N_Shore	SNCA	5'UTR;5'UTR;5'UTR;5'UTR
cg00374377	0.159 [0.055 - 0.264]	0.00281586	1.90917	0.947392	17	27038186	Island	PROCA1	Body		Promoter_Associated
cg27367093	-0.160 [-0.265 - -0.055]	0.00281926	0.471826	0.999966	11	72145746	S_Shore	CLPB	TSS200		Promoter_Associated
cg21931717	0.160 [0.055 - 0.265]	0.00282076	0.51781	0.999966	5	1594715	Island	SDHAP3	TSS200		Unclassified
cg11784631	0.157 [0.054 - 0.260]	0.00282108	9.66154	0.278976	6	30658014	S_Shelf	NRM	Body
cg08064672	-0.159 [-0.264 - -0.055]	0.00282279	2.44653	0.914081	14	69367352	OpenSea	ACTN1	Body;Body;Body	TRUE
cg01330016	-0.160 [-0.265 - -0.055]	0.00282507	0.450075	0.999966	17	28549806	OpenSea	SLC6A4	5'UTR	TRUE
cg23714705	-0.160 [-0.265 - -0.055]	0.00282627	1.18874	0.985402	10	134360912	Island	INPP5A	Body		Unclassified_Cell_type_specific
cg00698688	0.160 [0.055 - 0.265]	0.00283243	0.386256	0.999966	19	49055432	OpenSea	SULT2B1	1stExon;5'UTR
cg09791883	-0.160 [-0.265 - -0.055]	0.00283874	0.232639	0.999966	6	30069659	N_Shore	NoGene
cg20437980	0.160 [0.055 - 0.265]	0.00283882	0.130803	0.999966	2	170593804	S_Shelf	KLHL23	Body
cg05914582	-0.160 [-0.265 - -0.055]	0.00284322	0.000280247	0.999966	12	6588003	S_Shore	NoGene
cg18090631	0.160 [0.055 - 0.265]	0.00284621	0.268383	0.999966	3	133266805	OpenSea	NoGene		TRUE
cg10447539	-0.160 [-0.265 - -0.055]	0.00284643	0.0196702	0.999966	17	43473940	Island	ARHGAP27	Body;Body
cg10510604	0.159 [0.055 - 0.264]	0.00285296	1.51106	0.97118	5	171762905	N_Shelf	SH3PXD2B	3'UTR
cg10154812	-0.160 [-0.265 - -0.055]	0.0028565	0.137513	0.999966	5	80253900	N_Shelf	NoGene			Unclassified_Cell_type_specific
cg22797450	-0.159 [-0.264 - -0.055]	0.00285821	1.28245	0.981403	19	17728459	Island	UNC13A	Body
cg13405222	0.160 [0.055 - 0.265]	0.00286346	0.451365	0.999966	6	20811065	OpenSea	CDKAL1	Body	TRUE
cg01637244	-0.159 [-0.264 - -0.055]	0.00286427	1.70776	0.957766	3	25833304	OpenSea	OXSM	Body;Body;Body
cg23097686	0.160 [0.055 - 0.265]	0.00286509	0.110264	0.999966	12	98910128	Island	TMPO	Body;Body;Body;TSS200		Promoter_Associated
cg22977481	-0.159 [-0.264 - -0.055]	0.00286676	2.14373	0.933683	2	134523563	OpenSea	NoGene		TRUE
cg04815396	-0.160 [-0.265 - -0.055]	0.00286792	0.500173	0.999966	6	37226176	S_Shore	TMEM217	TSS1500;TSS1500;Body		Promoter_Associated
cg13351114	-0.158 [-0.261 - -0.054]	0.00287321	5.9302	0.588358	6	31828340	N_Shore	NEU1	Body
cg01456517	-0.158 [-0.262 - -0.054]	0.00287457	4.4525	0.733103	10	6205229	N_Shore	PFKFB3	Body		Promoter_Associated
cg21529591	0.160 [0.055 - 0.265]	0.002876	0.00059817	0.999966	3	14596904	N_Shore	NoGene		TRUE
cg14706334	0.160 [0.055 - 0.265]	0.00287667	0.00643624	0.999966	7	129690961	Island	ZC3HC1	Body	TRUE	Promoter_Associated
cg24116687	-0.160 [-0.265 - -0.055]	0.00287902	0.241309	0.999966	6	106537991	S_Shelf	PRDM1	Body		Unclassified_Cell_type_specific
cg13905757	0.158 [0.054 - 0.262]	0.0028818	5.24226	0.655232	10	15411709	N_Shore	FAM171A1	Body
cg12401731	-0.160 [-0.265 - -0.055]	0.0028823	0.30218	0.999966	1	145713717	N_Shore	CD160	5'UTR	TRUE	Unclassified
cg01983248	0.160 [0.055 - 0.265]	0.0028838	0.343537	0.999966	5	43482804	N_Shore	C5orf28	5'UTR
cg24250902	0.158 [0.054 - 0.262]	0.0028851	3.46865	0.828812	1	230415547	Island	GALNT2	3'UTR
cg20942099	0.160 [0.055 - 0.265]	0.00288957	0.00410481	0.999966	1	184007803	S_Shore	GLT25D2	TSS1500
cg19876838	0.159 [0.054 - 0.263]	0.00289263	3.04937	0.864925	19	48958664	S_Shelf	KCNJ14	TSS200
cg12901291	-0.160 [-0.265 - -0.055]	0.00289273	0.140612	0.999966	3	11316173	S_Shelf	ATG7	5'UTR;5'UTR;5'UTR
cg13947892	-0.159 [-0.263 - -0.054]	0.00290234	2.49877	0.910262	19	53466313	Island	ZNF816A	TSS200		Unclassified
cg20387100	-0.158 [-0.262 - -0.054]	0.00290268	3.62736	0.81229	7	1216035	OpenSea	NoGene		TRUE	Unclassified
cg13734061	0.159 [0.054 - 0.263]	0.00290518	2.27257	0.925308	10	123260355	OpenSea	FGFR2	Body;Body;Body;Body;Body;Body;Body;Body;Body
cg16436711	0.160 [0.055 - 0.265]	0.00290771	0.261472	0.999966	6	27173574	OpenSea	NoGene
cg08644678	0.159 [0.054 - 0.264]	0.00291105	1.25088	0.98281	4	17711202	S_Shore	FAM184B	Body
cg08927260	-0.160 [-0.265 - -0.054]	0.00291521	0.341417	0.999966	10	15254823	Island	FAM171A1	3'UTR
cg12871534	-0.158 [-0.263 - -0.054]	0.00291522	2.77953	0.887807	12	3565741	OpenSea	NoGene
cg24362829	-0.159 [-0.264 - -0.054]	0.0029182	0.693972	0.999966	1	178455607	N_Shore	NoGene
cg18720533	-0.160 [-0.265 - -0.054]	0.00292081	0.259013	0.999966	10	134833372	N_Shore	NoGene
cg04764624	0.157 [0.054 - 0.261]	0.00292604	7.10641	0.476749	17	29718129	N_Shore	RAB11FIP4	TSS1500
cg22932220	0.160 [0.054 - 0.265]	0.00293053	0.111924	0.999966	17	49244634	Island	NME2	Body;Body;Body;Body;Body		Promoter_Associated
cg14211310	-0.159 [-0.264 - -0.054]	0.0029324	0.754898	0.99927	7	7557741	OpenSea	COL28A1	Body
cg09011458	-0.160 [-0.265 - -0.054]	0.00293775	0.0169601	0.999966	14	104743900	OpenSea	NoGene
cg06470951	0.159 [0.054 - 0.265]	0.0029383	0.278421	0.999966	2	240366416	OpenSea	NoGene		TRUE
cg22023604	0.159 [0.054 - 0.264]	0.00293942	0.542566	0.999966	17	40729574	Island	PSMC3IP	Body;Body		Promoter_Associated
cg05123976	0.157 [0.054 - 0.261]	0.00294189	6.05564	0.576091	17	45949677	Island	NoGene
cg00030807	0.155 [0.053 - 0.257]	0.00294505	13.1687	0.127809	8	1786072	OpenSea	ARHGEF10	5'UTR		Unclassified_Cell_type_specific
cg07130714	-0.160 [-0.265 - -0.054]	0.0029457	0.00746416	0.999966	3	168335941	OpenSea	C3orf50	Body	TRUE
cg02671213	-0.159 [-0.265 - -0.054]	0.00294903	6.2563e-05	0.999966	13	46785528	OpenSea	NoGene		TRUE	Promoter_Associated
cg17353412	-0.159 [-0.264 - -0.054]	0.00295114	0.230382	0.999966	7	27141774	N_Shore	HOXA2	1stExon		Unclassified_Cell_type_specific
cg07491796	-0.159 [-0.265 - -0.054]	0.00295126	0.0096878	0.999966	11	33037397	Island	DEPDC7	TSS200;TSS1500		Promoter_Associated
cg01937840	0.158 [0.054 - 0.262]	0.00295387	3.61014	0.813864	5	11588971	OpenSea	CTNND2	Body	TRUE
cg25427967	-0.159 [-0.264 - -0.054]	0.00296107	1.30361	0.980067	18	67624941	OpenSea	CD226	TSS1500
cg06167664	0.155 [0.053 - 0.258]	0.00296129	12.0977	0.162208	2	27072564	Island	DPYSL5	5'UTR
cg06515235	0.159 [0.054 - 0.264]	0.00296241	0.420081	0.999966	13	28501021	N_Shore	NoGene
cg15209369	0.159 [0.054 - 0.264]	0.00296332	0.126581	0.999966	4	110563530	OpenSea	CCDC109B	Body	TRUE
cg18956540	0.159 [0.054 - 0.264]	0.00296432	0.992446	0.992241	17	37886855	Island	C17orf37	TSS200		Promoter_Associated
cg09435890	-0.159 [-0.264 - -0.054]	0.00297826	0.048125	0.999966	16	90144788	S_Shore	NoGene			Promoter_Associated
cg25775742	0.159 [0.054 - 0.264]	0.0029788	1.14431	0.988227	1	2337977	N_Shore	PEX10	Body;Body
cg13415390	0.159 [0.054 - 0.264]	0.00298055	0.188429	0.999966	9	139408993	Island	NOTCH1	Body
cg27665829	0.159 [0.054 - 0.264]	0.00298059	0.0682641	0.999966	4	20698772	N_Shelf	NoGene
cg14844989	-0.159 [-0.264 - -0.054]	0.00298604	0.0749103	0.999966	11	31128820	OpenSea	NoGene			Promoter_Associated
cg04673590	-0.159 [-0.264 - -0.054]	0.00299427	1.04154	0.991022	7	27136191	Island	HOXA1	TSS1500;TSS1500	TRUE
cg26272443	-0.158 [-0.263 - -0.054]	0.00299624	2.08603	0.937859	19	41083341	Island	SHKBP1	Body		Promoter_Associated
cg07375836	0.156 [0.053 - 0.259]	0.00300167	9.35617	0.298271	17	35717813	S_Shore	ACACA	5'UTR;Body
cg20912172	-0.159 [-0.264 - -0.054]	0.00300495	0.311532	0.999966	1	211500571	Island	TRAF5	5'UTR;5'UTR		Promoter_Associated
cg23830326	0.158 [0.053 - 0.262]	0.00300794	4.44291	0.734314	16	88637332	Island	ZC3H18	5'UTR		Promoter_Associated
cg18048071	-0.159 [-0.264 - -0.054]	0.00301425	0.130268	0.999966	7	158830035	OpenSea	VIPR2	Body
cg02035348	0.159 [0.054 - 0.264]	0.00302387	0.00331857	0.999966	11	69624697	N_Shore	NoGene
cg02874658	-0.159 [-0.264 - -0.054]	0.00302415	0.198046	0.999966	12	52265308	S_Shelf	NoGene		TRUE
cg00779477	0.159 [0.054 - 0.264]	0.00302531	0.280572	0.999966	16	89787489	Island	ZNF276	TSS1500;TSS200;1stExon;5'UTR		Promoter_Associated
cg22599769	-0.158 [-0.263 - -0.054]	0.00302577	2.09052	0.937751	7	95064738	S_Shore	PON2	TSS1500;TSS1500		Promoter_Associated
cg11698119	0.159 [0.054 - 0.264]	0.00303034	0.0676271	0.999966	12	53344746	S_Shore	KRT18	Body;Body
cg16853034	-0.159 [-0.263 - -0.054]	0.00303518	0.975428	0.992549	19	7746413	Island	TRAPPC5	5'UTR;5'UTR;5'UTR		Promoter_Associated
cg03114410	0.159 [0.054 - 0.264]	0.00303615	0.0102753	0.999966	17	8114626	S_Shore	AURKB	TSS1500
cg00554858	0.159 [0.054 - 0.264]	0.00303622	0.0128937	0.999966	5	95991891	OpenSea	NoGene		TRUE
cg06369056	0.159 [0.054 - 0.264]	0.00304157	0.00642791	0.999966	12	132696192	N_Shore	GALNT9	Body
cg14815005	0.159 [0.054 - 0.264]	0.00304212	0.605583	0.999966	22	22222162	Island	MAPK1	TSS200;TSS200		Promoter_Associated
cg13920784	0.159 [0.054 - 0.264]	0.00305303	0.365598	0.999966	6	52900225	OpenSea	ICK	Body;Body	TRUE
cg24046616	-0.158 [-0.263 - -0.054]	0.00305942	1.31662	0.979172	2	88427630	OpenSea	FABP1	TSS200
cg27182510	0.158 [0.053 - 0.262]	0.00306101	3.20033	0.853958	6	128830356	OpenSea	PTPRK	Body;Body	TRUE
cg19912332	0.158 [0.054 - 0.263]	0.00306216	1.10779	0.989397	17	78968294	S_Shore	CHMP6	Body		Unclassified_Cell_type_specific
cg19012258	-0.159 [-0.264 - -0.054]	0.00306955	0.132467	0.999966	21	43329506	S_Shore	C2CD2	Body;Body
cg13511195	0.158 [0.053 - 0.262]	0.00307024	2.8606	0.880821	18	35104118	N_Shore	BRUNOL4	Body;Body;Body;Body
cg05545111	0.159 [0.054 - 0.264]	0.00307113	0.0187023	0.999966	9	6758140	Island	KDM4C	5'UTR;1stExon;1stExon;5'UTR;1stExon;5'UTR;Body		Promoter_Associated
ch.1.222606050F	-0.159 [-0.264 - -0.054]	0.00307205	0.00538245	0.999966	1	224539427	OpenSea	NoGene
cg27418217	0.159 [0.054 - 0.264]	0.00307252	0.637115	0.999966	15	83518427	OpenSea	HOMER2	3'UTR;3'UTR;3'UTR;3'UTR	TRUE	Unclassified
cg24608381	0.159 [0.054 - 0.264]	0.00307323	0.000290615	0.999966	2	139538746	S_Shore	NXPH2	TSS1500
cg27348043	-0.159 [-0.264 - -0.054]	0.00307921	0.0719411	0.999966	3	121741090	OpenSea	ILDR1	TSS200
cg06246941	0.159 [0.054 - 0.264]	0.00307926	0.0707729	0.999966	15	45671708	S_Shore	LOC145663	Body;TSS1500
cg05842175	-0.158 [-0.263 - -0.053]	0.0030845	1.02243	0.991022	6	166344407	OpenSea	C6orf176	Body
cg25216580	0.158 [0.053 - 0.263]	0.00308517	1.09977	0.989825	1	120173989	OpenSea	ZNF697	5'UTR	TRUE
cg19988566	0.157 [0.053 - 0.262]	0.00308778	3.93721	0.782882	10	126675147	OpenSea	ZRANB1	3'UTR
cg09254001	0.159 [0.054 - 0.264]	0.00309591	0.138222	0.999966	12	99038219	N_Shore	IKBIP	Body;TSS1500;Body;TSS1500;TSS1500;TSS1500;Body;TSS1500		Promoter_Associated
cg05457221	0.158 [0.053 - 0.262]	0.00309707	2.45238	0.913667	10	134272437	OpenSea	NoGene			Unclassified_Cell_type_specific
cg15993943	0.159 [0.054 - 0.264]	0.00310339	0.0893708	0.999966	4	7057818	S_Shore	TADA2B	3'UTR
cg16762595	0.159 [0.053 - 0.264]	0.00310569	0.0586308	0.999966	2	8285209	OpenSea	NoGene		TRUE
cg25104186	-0.159 [-0.264 - -0.054]	0.0031067	9.0272e-05	0.999966	1	34098967	Island	CSMD2	Body		Unclassified
cg08139855	-0.158 [-0.262 - -0.053]	0.00310756	2.91897	0.875189	1	110452372	N_Shore	CSF1	TSS1500;TSS1500;TSS1500;TSS1500
cg14052962	0.158 [0.053 - 0.263]	0.00311029	0.611062	0.999966	9	131802575	S_Shelf	FAM73B	5'UTR
cg01557330	0.158 [0.053 - 0.262]	0.00311074	2.16834	0.931876	6	151152826	OpenSea	PLEKHG1	Body	TRUE
cg04230901	-0.158 [-0.262 - -0.053]	0.00311829	1.85618	0.949983	1	235292294	Island	SNORA14B	TSS1500;TSS200		Unclassified
cg20934799	-0.158 [-0.262 - -0.053]	0.00312327	2.74075	0.891439	11	36433850	OpenSea	PRR5L	Body;Body;Body;Body	TRUE	Unclassified_Cell_type_specific
cg18856261	0.158 [0.053 - 0.263]	0.00312632	1.39858	0.975622	1	42630674	OpenSea	GUCA2A	TSS1500
cg19211382	-0.158 [-0.264 - -0.053]	0.00312698	0.221835	0.999966	21	15645810	OpenSea	ABCC13	TSS1500;TSS1500	TRUE
cg04379642	-0.158 [-0.264 - -0.053]	0.00312776	0.300289	0.999966	11	366432	OpenSea	NoGene
cg11797226	-0.158 [-0.264 - -0.053]	0.00313159	0.14096	0.999966	17	27028982	OpenSea	SUPT6H	3'UTR
cg20611039	0.155 [0.052 - 0.258]	0.00313214	9.71575	0.275256	2	168121101	OpenSea	NoGene		TRUE
ch.1.949135F	0.158 [0.053 - 0.263]	0.00313487	0.743305	0.999638	1	28786188	OpenSea	PHACTR4	Body;Body
cg25665528	0.158 [0.053 - 0.264]	0.0031349	0.0879272	0.999966	16	2260870	N_Shelf	C16orf79	1stExon;5'UTR
cg10757065	0.158 [0.053 - 0.263]	0.00313681	1.60972	0.964447	2	223165891	N_Shore	CCDC140	5'UTR
cg12793733	0.159 [0.053 - 0.264]	0.00313697	0.0132615	0.999966	4	47488620	OpenSea	ATP10D	5'UTR
cg01703246	0.158 [0.053 - 0.264]	0.00313731	0.243207	0.999966	8	2127431	N_Shelf	NoGene
cg20637081	-0.159 [-0.264 - -0.053]	0.00313879	0.0248024	0.999966	11	131920673	OpenSea	NTM	Body;Body;Body;Body	TRUE
cg08211091	0.158 [0.053 - 0.264]	0.00314579	0.0354986	0.999966	4	2061923	Island	NAT8L	Body
cg02617919	-0.158 [-0.262 - -0.053]	0.00314955	1.71955	0.957385	10	11504898	N_Shore	USP6NL	Body;Body
cg21807925	-0.157 [-0.261 - -0.053]	0.00315025	3.2751	0.847345	17	74723576	S_Shore	C17orf95	5'UTR;TSS1500;TSS1500		Promoter_Associated
cg09781414	-0.157 [-0.262 - -0.053]	0.00315179	2.80891	0.88522	16	715207	N_Shelf	WDR90	Body
cg12604982	-0.158 [-0.263 - -0.053]	0.00315382	0.53342	0.999966	17	1394479	Island	MYO1C	5'UTR;Body		Unclassified
cg13440882	-0.158 [-0.264 - -0.053]	0.00315764	0.140178	0.999966	22	39471706	OpenSea	APOBEC3G	TSS1500
cg19915020	-0.157 [-0.261 - -0.053]	0.00316256	3.4937	0.825994	1	10490985	Island	APITD1	Body;5'UTR;1stExon;Body		Promoter_Associated
cg20751398	-0.158 [-0.263 - -0.053]	0.0031635	1.0088	0.991257	11	126660703	OpenSea	KIRREL3	Body;Body	TRUE	Unclassified_Cell_type_specific
cg14418176	-0.157 [-0.261 - -0.053]	0.00316949	3.33186	0.84264	2	25050403	OpenSea	ADCY3	Body	TRUE	Unclassified
cg00585076	0.158 [0.053 - 0.263]	0.0031712	0.914158	0.994319	6	168376325	N_Shore	NoGene
cg13892889	0.158 [0.053 - 0.263]	0.00317523	0.245591	0.999966	9	124533001	N_Shore	DAB2IP	Body;Body	TRUE
cg05336067	-0.155 [-0.257 - -0.052]	0.00318818	10.7558	0.222093	12	133735894	OpenSea	ZNF10	3'UTR
cg10321339	0.158 [0.053 - 0.263]	0.00318895	0.991756	0.99225	11	369810	OpenSea	B4GALNT4	1stExon
cg22954438	-0.157 [-0.262 - -0.053]	0.00318985	2.12499	0.935014	3	23548050	OpenSea	UBE2E2	Body
cg24940880	-0.157 [-0.262 - -0.053]	0.00319149	1.88032	0.948421	8	117768236	S_Shore	EIF3H	TSS200		Promoter_Associated
cg00420510	0.158 [0.053 - 0.263]	0.00319531	0.184995	0.999966	5	1089571	S_Shore	SLC12A7	Body
cg02709068	-0.158 [-0.263 - -0.053]	0.00319545	1.33429	0.978464	7	42016844	OpenSea	GLI3	Body	TRUE	Unclassified_Cell_type_specific
cg09293773	0.158 [0.053 - 0.263]	0.00319692	0.81508	0.997729	11	57957939	OpenSea	OR9Q2	5'UTR;1stExon
cg22360649	-0.158 [-0.263 - -0.053]	0.00319787	0.0941074	0.999966	11	65657733	N_Shore	CCDC85B	TSS200		NonGene_Associated
cg20277157	0.158 [0.053 - 0.263]	0.00320061	0.00108572	0.999966	6	109170164	S_Shore	ARMC2	5'UTR		Promoter_Associated
cg26421056	0.158 [0.053 - 0.263]	0.00320433	0.0170425	0.999966	11	45078620	OpenSea	NoGene		TRUE
cg20919781	0.158 [0.053 - 0.263]	0.00320483	0.17151	0.999966	8	37552088	Island	ZNF703	TSS1500		Promoter_Associated
cg01330312	-0.158 [-0.263 - -0.053]	0.00320879	0.115823	0.999966	10	51567670	S_Shelf	NCOA4	5'UTR;5'UTR;5'UTR
cg27200236	-0.157 [-0.261 - -0.052]	0.00321509	3.31826	0.844001	4	24296454	OpenSea	NoGene		TRUE
cg14959554	-0.158 [-0.263 - -0.053]	0.00321695	1.17305	0.986388	14	89489494	N_Shelf	NoGene
cg12997187	0.156 [0.052 - 0.260]	0.0032207	3.98684	0.776558	12	116382890	OpenSea	NoGene
cg11590974	-0.158 [-0.263 - -0.053]	0.00322353	0.00173648	0.999966	5	41142881	OpenSea	C6	3'UTR;3'UTR
cg03159671	-0.158 [-0.263 - -0.053]	0.00322531	0.522806	0.999966	12	112123840	Island	ACAD10	TSS200;TSS200;TSS200		Promoter_Associated
cg22038207	0.158 [0.053 - 0.263]	0.00322885	0.186996	0.999966	4	152808142	OpenSea	NoGene		TRUE
cg15335768	0.158 [0.053 - 0.263]	0.00323609	0.429089	0.999966	2	218268053	OpenSea	DIRC3	Body	TRUE	Unclassified_Cell_type_specific
cg24484971	-0.158 [-0.263 - -0.053]	0.00323984	0.024944	0.999966	1	211666452	OpenSea	RD3	TSS200;TSS200
cg03469793	-0.158 [-0.263 - -0.053]	0.00324068	0.52421	0.999966	1	180199269	Island	LHX4	TSS200		Unclassified
cg07852793	-0.157 [-0.262 - -0.053]	0.00324228	1.48152	0.971965	17	57784794	Island	TMEM49	TSS200;5'UTR;1stExon		Promoter_Associated
cg19940077	0.158 [0.053 - 0.263]	0.00324419	0.508411	0.999966	1	200842282	Island	GPR25	1stExon
cg24253255	-0.158 [-0.263 - -0.053]	0.00324813	0.25379	0.999966	11	6440690	Island	APBB1	TSS1500;TSS200		Promoter_Associated_Cell_type_specific
cg08653292	-0.158 [-0.262 - -0.053]	0.00325196	0.988785	0.992549	11	58920029	OpenSea	FAM111A	Body;Body;Body;Body;Body		Gene_Associated_Cell_type_specific
cg12925933	0.158 [0.053 - 0.263]	0.00325544	0.0389991	0.999966	2	183943203	OpenSea	DUSP19	TSS200;TSS200		Promoter_Associated
cg18607961	0.157 [0.053 - 0.262]	0.00326819	1.08101	0.990419	14	91750825	OpenSea	CCDC88C	Body	TRUE
cg26068079	0.156 [0.052 - 0.261]	0.00326848	3.75277	0.799256	8	32505200	OpenSea	NRG1	Body;Body;Body;Body;Body;5'UTR;Body;Body;Body;Body;Body;Body;Body;1stExon;Body;Body;Body
cg07490124	0.158 [0.053 - 0.263]	0.00326924	0.507969	0.999966	8	131368922	N_Shore	ASAP1	Body
cg21158737	0.157 [0.052 - 0.261]	0.00326961	3.05837	0.864516	9	140343617	Island	NELF	3'UTR;3'UTR;3'UTR;3'UTR
cg09579704	0.158 [0.053 - 0.263]	0.0032716	0.100455	0.999966	6	30166164	OpenSea	TRIM26	Body
cg05166684	-0.157 [-0.262 - -0.052]	0.00328098	1.5445	0.969019	10	48413742	Island	GDF2	Body
cg20658100	0.158 [0.053 - 0.263]	0.00328861	0.48354	0.999966	13	74707145	N_Shore	KLF12	5'UTR		Promoter_Associated
cg05777976	0.157 [0.052 - 0.261]	0.00329177	2.08136	0.938162	11	2163538	N_Shore	IGF2AS	Body;Body;5'UTR;TSS1500;Body
cg01707313	0.158 [0.053 - 0.263]	0.003298	0.0798756	0.999966	17	77536389	OpenSea	NoGene			Unclassified_Cell_type_specific
cg15447912	0.158 [0.053 - 0.263]	0.00330115	0.057194	0.999966	12	132857715	N_Shore	GALNT9	Body
cg00230517	0.158 [0.052 - 0.263]	0.00331202	0.00822167	0.999966	2	65648650	OpenSea	SPRED2	Body	TRUE
cg06098693	0.158 [0.052 - 0.263]	0.00331362	0.097912	0.999966	11	70002283	S_Shore	ANO1	Body;Body
cg00991871	0.148 [0.049 - 0.246]	0.00331825	32.9174	0.000167856	1	214358938	N_Shore	NoGene
cg02612335	0.158 [0.052 - 0.263]	0.0033241	0.125868	0.999966	12	129417179	OpenSea	GLT1D1	Body
cg14560435	0.140 [0.047 - 0.234]	0.00332755	62.5333	9.10433e-10	9	27949504	OpenSea	LINGO2	Body
cg15109172	0.155 [0.052 - 0.259]	0.00332786	5.74579	0.60477	11	291642	S_Shore	ATHL1	Body		Unclassified_Cell_type_specific
cg12530665	-0.154 [-0.257 - -0.051]	0.00332866	10.0168	0.256951	13	29236637	S_Shelf	POMP	Body
cg06764665	-0.155 [-0.259 - -0.052]	0.00332893	5.90698	0.590907	15	100835053	S_Shelf	ADAMTS17	Body
cg26522592	0.157 [0.052 - 0.263]	0.00333071	0.327182	0.999966	1	165323232	N_Shore	LMX1A	Body
cg25683268	-0.158 [-0.263 - -0.052]	0.00333242	0.117144	0.999966	17	53809564	OpenSea	TMEM100	TSS200	TRUE
cg12962542	-0.156 [-0.259 - -0.052]	0.00333425	5.482	0.629323	3	169042374	OpenSea	MECOM	Body
cg11845274	-0.157 [-0.262 - -0.052]	0.0033413	0.91289	0.994399	11	9037902	OpenSea	NoGene		TRUE
cg21908344	-0.157 [-0.261 - -0.052]	0.00334881	2.21423	0.929047	17	17185060	S_Shore	COPS3	TSS1500		Promoter_Associated
cg00434395	-0.156 [-0.260 - -0.052]	0.00335621	4.14486	0.761309	11	59518964	N_Shelf	NoGene
cg06100639	0.157 [0.052 - 0.263]	0.00336637	0.146409	0.999966	7	143602068	S_Shelf	NoGene
cg17016777	-0.157 [-0.261 - -0.052]	0.00337191	1.89466	0.948069	5	4207689	OpenSea	NoGene
cg11835200	0.157 [0.052 - 0.263]	0.00337374	0.00024625	0.999966	1	152769896	OpenSea	LCE1D	5'UTR
cg18538270	-0.157 [-0.262 - -0.052]	0.00338943	1.00563	0.991274	17	80415818	N_Shore	NARF	TSS1500;TSS1500;TSS1500;TSS1500		Promoter_Associated
cg15961693	-0.157 [-0.262 - -0.052]	0.00339855	0.00027569	0.999966	6	139689053	OpenSea	NoGene		TRUE
cg13717233	-0.157 [-0.262 - -0.052]	0.00339864	0.179525	0.999966	6	160679543	Island	SLC22A2	1stExon
cg20047825	-0.157 [-0.262 - -0.052]	0.00340335	0.00382343	0.999966	8	145981074	Island	ZNF251	TSS200		Promoter_Associated
cg12717533	0.156 [0.052 - 0.261]	0.0034039	1.93747	0.945879	2	26397154	Island	FAM59B	Body
cg16483033	0.157 [0.052 - 0.261]	0.00340444	1.65431	0.960981	17	1090441	OpenSea	ABR	1stExon;5'UTR		Unclassified
cg25861692	0.157 [0.052 - 0.262]	0.00340484	0.249271	0.999966	11	115010594	OpenSea	NoGene		TRUE
cg17172569	-0.157 [-0.262 - -0.052]	0.00340672	0.645427	0.999966	1	224711904	OpenSea	NoGene		TRUE
cg27291468	0.157 [0.052 - 0.262]	0.00340939	0.419666	0.999966	2	9878816	OpenSea	NoGene		TRUE	Promoter_Associated_Cell_type_specific
cg13079099	0.156 [0.051 - 0.260]	0.00341125	3.83071	0.790869	19	54974383	Island	LENG9	1stExon		Promoter_Associated
cg17524180	-0.157 [-0.262 - -0.052]	0.00341259	0.319343	0.999966	13	113633600	N_Shore	MCF2L	Body;TSS200
cg13801271	0.157 [0.052 - 0.262]	0.0034128	1.19289	0.985219	19	47017048	Island	NoGene			Unclassified
cg23247191	-0.157 [-0.262 - -0.052]	0.00341519	0.856237	0.996441	11	68815682	N_Shore	TPCN2	TSS1500
cg21707089	-0.157 [-0.262 - -0.052]	0.00341535	0.82882	0.997141	8	1969769	N_Shelf	NoGene		TRUE
cg18027946	0.155 [0.051 - 0.258]	0.00342211	6.59527	0.523259	21	45758982	Island	C21orf2	Body		Promoter_Associated
cg09287086	0.155 [0.051 - 0.259]	0.00342632	4.92689	0.689396	10	64146819	OpenSea	ZNF365	Body;Body;Body	TRUE
cg04122467	0.157 [0.052 - 0.262]	0.00343199	0.132852	0.999966	1	150521777	Island	ADAMTSL4	TSS200;TSS200
cg23261530	0.156 [0.052 - 0.261]	0.00343418	1.45691	0.972933	6	167017999	OpenSea	RPS6KA2	Body;Body
cg02333202	-0.157 [-0.262 - -0.052]	0.00344117	0.129097	0.999966	1	155239427	Island	CLK2	Body
cg12235539	0.156 [0.051 - 0.260]	0.00344137	3.39261	0.837587	19	2457077	Island	LMNB2	TSS200		Promoter_Associated
cg08479865	0.155 [0.051 - 0.259]	0.00344195	4.50338	0.726752	3	113897550	OpenSea	DRD3	1stExon;5'UTR;1stExon;5'UTR	TRUE
cg21356535	-0.157 [-0.262 - -0.052]	0.00344398	0.132611	0.999966	6	137311287	OpenSea	NHEG1	Body	TRUE
cg16952918	0.157 [0.052 - 0.262]	0.00344832	0.000278116	0.999966	12	69078072	N_Shelf	NoGene
cg01586116	0.157 [0.052 - 0.262]	0.00346179	0.104075	0.999966	2	134326017	OpenSea	NCKAP5	1stExon;1stExon;5'UTR;5'UTR	TRUE
cg08514419	0.157 [0.052 - 0.262]	0.00346283	0.050448	0.999966	11	93583937	S_Shore	C11orf90	TSS1500	TRUE
cg17023149	0.157 [0.052 - 0.262]	0.00346451	0.505877	0.999966	4	13536504	N_Shore	NoGene		TRUE
cg02299940	0.156 [0.052 - 0.261]	0.00346811	1.11708	0.989028	16	23765912	N_Shore	CHP2	TSS200
cg23372216	-0.157 [-0.261 - -0.052]	0.00347315	0.936622	0.993595	11	76518340	OpenSea	NoGene		TRUE	Unclassified
cg07100595	0.157 [0.052 - 0.262]	0.00347401	0.549829	0.999966	3	56503840	S_Shore	ERC2	TSS1500
cg25884743	0.157 [0.052 - 0.262]	0.00347463	0.503117	0.999966	4	18022498	Island	LCORL	Body;Body
cg25529587	0.157 [0.052 - 0.262]	0.00348398	0.570701	0.999966	11	131982540	OpenSea	NTM	Body;Body;Body;Body	TRUE
cg04842157	0.153 [0.051 - 0.256]	0.00348787	9.81307	0.269308	5	128797456	S_Shore	ADAMTS19	Body
cg17138539	0.156 [0.051 - 0.261]	0.00349168	1.94806	0.94521	1	43850695	OpenSea	MED8	Body;3'UTR
cg21427300	0.157 [0.052 - 0.262]	0.00349355	0.349731	0.999966	6	74233399	Island	NoGene			NonGene_Associated
cg23715030	0.156 [0.051 - 0.261]	0.00349728	1.82477	0.951896	1	96500991	OpenSea	NoGene		TRUE
cg07757887	-0.157 [-0.262 - -0.051]	0.00350595	0.245674	0.999966	8	104382523	N_Shore	CTHRC1	TSS1500		Unclassified_Cell_type_specific
cg16474118	0.155 [0.051 - 0.259]	0.00350675	4.27596	0.750103	2	12760191	OpenSea	NoGene		TRUE	Unclassified_Cell_type_specific
cg21919658	0.155 [0.051 - 0.260]	0.00351294	4.00384	0.77457	5	52674472	OpenSea	NoGene		TRUE
cg01873977	-0.157 [-0.262 - -0.051]	0.00351522	0.0101752	0.999966	8	125699897	OpenSea	MTSS1	Body	TRUE
cg23511851	-0.150 [-0.251 - -0.049]	0.00351538	16.6851	0.0451245	13	108087589	OpenSea	FAM155A	Body	TRUE
cg05163933	0.156 [0.051 - 0.261]	0.00351621	1.34466	0.978073	5	1089800	S_Shore	SLC12A7	Body
cg22999427	0.157 [0.051 - 0.262]	0.00351738	0.0153469	0.999966	7	73082403	Island	VPS37D	1stExon		Unclassified
cg14703454	0.156 [0.051 - 0.260]	0.00351979	2.63707	0.900431	3	108065259	OpenSea	HHLA2	5'UTR	TRUE
cg16239628	-0.157 [-0.262 - -0.051]	0.00352212	0.101267	0.999966	13	46626330	N_Shore	ZC3H13	5'UTR		Promoter_Associated
cg21476593	-0.157 [-0.262 - -0.051]	0.00352235	0.0612923	0.999966	16	2265427	Island	PGP	TSS1500		Promoter_Associated
cg10120056	-0.156 [-0.261 - -0.051]	0.00352745	0.873172	0.995862	1	183605332	Island	RGL1	5'UTR;TSS1500;1stExon		Promoter_Associated
cg00535576	0.157 [0.051 - 0.262]	0.00353057	0.00307422	0.999966	16	1260577	OpenSea	CACNA1H	Body;Body
cg24902250	0.157 [0.051 - 0.262]	0.0035329	0.138843	0.999966	11	112370538	OpenSea	NoGene		TRUE
cg19070873	0.156 [0.051 - 0.260]	0.00353744	2.31389	0.923652	14	96505448	Island	C14orf132	TSS1500		Unclassified_Cell_type_specific
cg04498104	-0.155 [-0.260 - -0.051]	0.00353766	3.21904	0.852406	3	48573748	OpenSea	PFKFB4	Body
cg14443606	-0.156 [-0.262 - -0.051]	0.0035394	0.424151	0.999966	9	40536407	OpenSea	NoGene
cg04411454	0.156 [0.051 - 0.260]	0.00353992	2.31392	0.923652	10	85972451	OpenSea	PCDH21	Body
cg00274815	0.154 [0.051 - 0.258]	0.00354175	7.22269	0.46623	5	178631741	OpenSea	ADAMTS2	Body;Body
cg00733722	0.155 [0.051 - 0.259]	0.0035441	4.17897	0.758095	16	26720703	OpenSea	NoGene		TRUE
cg06677690	-0.156 [-0.261 - -0.051]	0.00354635	0.919418	0.994211	4	2302953	N_Shelf	ZFYVE28	Body	TRUE
cg23598573	0.156 [0.051 - 0.261]	0.00355158	0.751781	0.999397	15	64943157	OpenSea	ZNF609	Body	TRUE
cg01771444	0.155 [0.051 - 0.260]	0.00355621	3.55989	0.819234	1	40627697	S_Shore	RLF	Body
cg08764162	0.155 [0.051 - 0.260]	0.00355729	2.77025	0.888543	10	31147088	OpenSea	ZNF438	Body;5'UTR;Body;5'UTR;Body;Body;5'UTR;Body	TRUE
cg26211041	0.156 [0.051 - 0.261]	0.00355916	0.417659	0.999966	2	776598	OpenSea	NoGene
cg14054376	-0.156 [-0.261 - -0.051]	0.00355919	0.824967	0.997321	2	95543986	S_Shelf	NoGene			Unclassified_Cell_type_specific
cg22777949	-0.154 [-0.257 - -0.050]	0.00356623	7.36211	0.454929	11	810211	Island	SNORA52	TSS1500;5'UTR		Promoter_Associated
cg11752788	0.156 [0.051 - 0.262]	0.00356638	0.0969544	0.999966	7	123438230	OpenSea	NoGene		TRUE
cg08594379	0.156 [0.051 - 0.262]	0.00356646	0.138934	0.999966	15	62536089	OpenSea	NoGene
cg05020759	-0.156 [-0.262 - -0.051]	0.00357347	0.209711	0.999966	8	16240240	OpenSea	NoGene		TRUE
cg11648594	-0.156 [-0.262 - -0.051]	0.00357358	0.0754242	0.999966	1	1566860	Island	MMP23A	TSS1500;TSS1500	TRUE
cg06889348	-0.156 [-0.262 - -0.051]	0.0035765	0.00523605	0.999966	1	114895466	OpenSea	NoGene		TRUE
cg01604073	-0.156 [-0.262 - -0.051]	0.00358333	0.126397	0.999966	10	115615055	Island	NHLRC2	Body;TSS1500		Promoter_Associated
cg00955482	0.156 [0.051 - 0.262]	0.00358401	0.07472	0.999966	18	712737	Island	ENOSF1	TSS200;TSS200;TSS1500		NonGene_Associated
cg05124918	-0.156 [-0.261 - -0.051]	0.00358903	0.644257	0.999966	12	52473462	Island	NoGene		TRUE
cg09304624	0.156 [0.051 - 0.261]	0.00360042	0.693941	0.999966	8	75735733	OpenSea	PI15	TSS1500
cg08631427	0.156 [0.051 - 0.261]	0.00360138	0.598885	0.999966	6	150346858	OpenSea	RAET1L	TSS200	TRUE
cg16599298	-0.156 [-0.261 - -0.051]	0.00360214	0.959423	0.992617	4	17528591	OpenSea	CLRN2	Body
cg12302647	-0.156 [-0.261 - -0.051]	0.00360527	0.189983	0.999966	5	148533875	OpenSea	ABLIM3	Body	TRUE
cg07713493	0.156 [0.051 - 0.261]	0.00360728	1.53566	0.969403	1	205473393	N_Shore	CDK18	TSS1500;TSS1500;TSS1500		Unclassified_Cell_type_specific
cg04727924	0.156 [0.051 - 0.260]	0.00362498	1.68067	0.959898	7	799746	S_Shelf	HEATR2	Body
cg22248561	-0.156 [-0.261 - -0.051]	0.00362505	0.00105054	0.999966	17	62103217	OpenSea	NoGene		TRUE	Promoter_Associated
cg23763424	-0.155 [-0.260 - -0.051]	0.00362742	1.69609	0.958677	2	172967795	Island	DLX2	TSS1500	TRUE	Promoter_Associated
cg14366571	0.156 [0.051 - 0.261]	0.00363322	1.31533	0.979253	6	166722062	Island	PRR18	TSS200		Unclassified
cg20534287	-0.156 [-0.261 - -0.051]	0.00363738	0.0131367	0.999966	10	135191450	N_Shore	PAOX	TSS1500;TSS1500;TSS1500
cg02685286	0.156 [0.051 - 0.261]	0.0036395	0.870205	0.995972	17	40972475	N_Shelf	BECN1	Body		Unclassified
cg19471856	-0.156 [-0.261 - -0.051]	0.00364419	0.368668	0.999966	7	107735684	OpenSea	LAMB4	Body	TRUE
cg03222176	0.156 [0.051 - 0.261]	0.00364661	0.357251	0.999966	1	96948323	OpenSea	NoGene		TRUE
cg05221385	-0.156 [-0.260 - -0.051]	0.00364663	1.52779	0.969817	11	6633504	Island	TAF10	TSS200		Promoter_Associated
cg10287303	-0.156 [-0.261 - -0.051]	0.0036506	0.100534	0.999966	10	74855401	N_Shore	P4HA1	5'UTR;5'UTR;5'UTR;5'UTR
cg20751926	0.154 [0.050 - 0.257]	0.00365432	7.33901	0.45611	16	58061280	Island	MMP15	Body
cg05094808	0.156 [0.051 - 0.261]	0.00366047	1.12703	0.988903	6	28602619	N_Shore	NoGene
cg06700265	-0.156 [-0.261 - -0.051]	0.00366233	0.00888746	0.999966	12	12715028	Island	DUSP16	5'UTR		Promoter_Associated
cg26551897	-0.156 [-0.260 - -0.051]	0.00366931	1.16515	0.986912	8	37757025	Island	RAB11FIP1	TSS200;TSS200		Promoter_Associated
cg18187581	0.156 [0.051 - 0.261]	0.00367217	1.04963	0.991022	7	121955310	N_Shore	NoGene
cg25737397	0.156 [0.051 - 0.261]	0.00367283	0.0597658	0.999966	2	170725297	OpenSea	UBR3	Body	TRUE
cg26576890	0.152 [0.049 - 0.255]	0.00367857	11.4222	0.1915	6	41374939	Island	NoGene		TRUE	Unclassified_Cell_type_specific
cg15021280	-0.156 [-0.261 - -0.051]	0.00368386	0.121624	0.999966	21	46077582	OpenSea	C21orf29	Body;TSS1500		Unclassified_Cell_type_specific
cg03524630	-0.155 [-0.260 - -0.050]	0.00368522	2.06974	0.938715	20	3183042	N_Shore	DDRGK1	Body
cg11150797	0.156 [0.051 - 0.261]	0.00368992	0.436917	0.999966	17	46338469	OpenSea	SKAP1	Body;Body	TRUE
cg07201319	0.156 [0.051 - 0.261]	0.00369058	0.720562	0.999833	6	139909641	OpenSea	NoGene		TRUE
cg08506026	0.156 [0.051 - 0.261]	0.00369077	0.0643379	0.999966	10	3419922	OpenSea	NoGene
cg01243968	-0.155 [-0.260 - -0.050]	0.00370067	1.18715	0.985466	4	87515433	Island	PTPN13	TSS200;TSS200;TSS200;TSS200		Promoter_Associated
cg26462319	-0.156 [-0.261 - -0.051]	0.0037014	0.416924	0.999966	2	30379582	OpenSea	YPEL5	Body;Body;Body;Body
cg14804593	0.155 [0.050 - 0.259]	0.00370453	2.41116	0.917265	4	189139691	OpenSea	NoGene
cg04326808	-0.156 [-0.261 - -0.051]	0.00370619	1.18815e-05	0.999966	15	39543043	OpenSea	C15orf54	1stExon;5'UTR
cg03609636	0.155 [0.050 - 0.260]	0.00370944	1.20791	0.985002	11	102323712	Island	TMEM123	5'UTR;1stExon		Promoter_Associated
cg07132068	-0.153 [-0.257 - -0.050]	0.00370965	5.74229	0.604935	12	5253609	S_Shore	NoGene
cg03214697	0.152 [0.049 - 0.255]	0.00371283	9.85677	0.267038	22	30901532	Island	SEC14L4	Body;Body
cg12485727	0.156 [0.050 - 0.261]	0.00372016	0.491067	0.999966	20	39762753	N_Shelf	NoGene			Unclassified
cg00520717	0.154 [0.050 - 0.258]	0.00372254	4.21981	0.754123	19	2751543	N_Shelf	NoGene
cg08522101	0.156 [0.051 - 0.261]	0.0037256	0.00487363	0.999966	19	17378213	OpenSea	C19orf62	TSS200;TSS200		Promoter_Associated
cg15255399	-0.155 [-0.260 - -0.050]	0.00372592	1.68029	0.959898	1	64936613	Island	CACHD1	1stExon
cg24656517	-0.155 [-0.260 - -0.050]	0.00372688	1.20198	0.985002	4	40844307	OpenSea	APBB2	Body;5'UTR;5'UTR;5'UTR;Body;5'UTR;Body	TRUE
cg26976181	0.156 [0.051 - 0.261]	0.00372721	0.0693956	0.999966	19	18434160	Island	LSM4	TSS200		Promoter_Associated
cg19432198	0.155 [0.050 - 0.261]	0.00373117	0.773966	0.998256	2	178993596	OpenSea	RBM45	3'UTR
cg13551263	0.156 [0.050 - 0.261]	0.00373196	0.00632165	0.999966	9	138662115	N_Shore	KCNT1	Body
cg18329187	-0.155 [-0.259 - -0.050]	0.00374586	2.49086	0.910466	14	103989711	Island	CKB	TSS1500
cg14631690	0.155 [0.050 - 0.260]	0.0037552	0.840212	0.996795	5	1335196	Island	CLPTM1L	Body
cg17703407	-0.154 [-0.259 - -0.050]	0.00375591	2.93047	0.874593	19	56826826	S_Shore	NoGene			Promoter_Associated
cg10334927	-0.155 [-0.260 - -0.050]	0.00375655	0.898523	0.995138	14	53418112	Island	FERMT2	TSS1500;TSS1500;TSS1500
cg25620356	0.155 [0.050 - 0.260]	0.00375665	0.754913	0.99927	7	18535407	OpenSea	HDAC9	TSS1500;1stExon;1stExon;5'UTR;TSS1500;5'UTR;TSS1500	TRUE
cg15129463	0.153 [0.049 - 0.256]	0.00375884	8.30943	0.3781	3	161090335	Island	C3orf57	TSS1500	TRUE	Unclassified_Cell_type_specific
cg26681183	-0.156 [-0.261 - -0.050]	0.00375968	0.0556912	0.999966	1	148855372	Island	NoGene			Unclassified_Cell_type_specific
cg06435786	-0.156 [-0.261 - -0.050]	0.00376078	0.0876017	0.999966	2	99135014	OpenSea	INPP4A	5'UTR;5'UTR;5'UTR;5'UTR
cg13304760	-0.155 [-0.261 - -0.050]	0.00376168	0.59923	0.999966	5	176944156	Island	DDX41	TSS200		Promoter_Associated
cg20721121	0.156 [0.050 - 0.261]	0.00376217	0.0151314	0.999966	10	64565336	Island	ADO	1stExon		Promoter_Associated
cg04853583	-0.154 [-0.258 - -0.050]	0.00376278	4.55102	0.724948	19	51685247	Island	NoGene
cg26163880	0.156 [0.050 - 0.261]	0.00376429	0.0304038	0.999966	19	50707172	Island	MYH14	5'UTR;5'UTR;5'UTR		Unclassified_Cell_type_specific
cg10158093	0.152 [0.049 - 0.256]	0.0037647	9.35988	0.298271	14	73358816	Island	DPF3	Body	TRUE
cg18061904	0.154 [0.050 - 0.259]	0.00377546	2.77976	0.887807	2	158454110	Island	ACVR1C	TSS200;Body;Body;Body		Unclassified_Cell_type_specific
cg11870100	-0.155 [-0.261 - -0.050]	0.0037767	0.285826	0.999966	11	34534542	OpenSea	ELF5	5'UTR;TSS1500		Unclassified
cg17443007	-0.156 [-0.261 - -0.050]	0.00378242	0.00157513	0.999966	1	101659419	OpenSea	NoGene		TRUE
cg21526011	0.156 [0.050 - 0.261]	0.00378654	0.0122879	0.999966	5	150970510	OpenSea	NoGene		TRUE	Unclassified_Cell_type_specific
cg10636391	-0.155 [-0.260 - -0.050]	0.00378754	1.56647	0.967559	1	45672074	Island	ZSWIM5	5'UTR;1stExon
cg11122453	-0.155 [-0.260 - -0.050]	0.00379393	1.79784	0.953461	11	44981188	S_Shelf	NoGene
cg17146473	0.155 [0.050 - 0.261]	0.00379459	0.197015	0.999966	6	32052428	N_Shelf	TNXB	Body
cg05636047	0.155 [0.050 - 0.260]	0.00379552	0.644786	0.999966	4	188156675	OpenSea	NoGene
cg08981224	0.152 [0.049 - 0.255]	0.00379585	10.3688	0.239613	11	118530412	OpenSea	TREH	Body	TRUE	Unclassified
cg14916175	-0.155 [-0.261 - -0.050]	0.00380102	0.0427689	0.999966	10	73529624	N_Shelf	CDH23	Body;Body
cg20200385	0.152 [0.049 - 0.254]	0.00380128	11.2436	0.199388	10	118934968	Island	NoGene		TRUE	Unclassified
cg15648958	0.155 [0.050 - 0.260]	0.00380305	1.1866	0.985466	1	900832	Island	PLEKHN1	TSS1500;3'UTR;TSS1500
cg15079268	-0.155 [-0.259 - -0.050]	0.00380307	2.33239	0.921977	8	62627398	Island	ASPH	TSS200;TSS200;TSS200;TSS200;TSS200		Promoter_Associated
cg26777345	0.155 [0.050 - 0.261]	0.00380424	0.036044	0.999966	4	99877093	OpenSea	NoGene
cg10860553	-0.154 [-0.258 - -0.050]	0.00380502	3.36722	0.839658	5	1399854	OpenSea	SLC6A3	Body
cg13614712	-0.155 [-0.260 - -0.050]	0.00380666	0.816653	0.997729	9	139994787	N_Shelf	MAN1B1	Body
cg01773443	-0.155 [-0.261 - -0.050]	0.00381012	0.149516	0.999966	6	348190	OpenSea	DUSP22	Body
cg07980148	0.154 [0.050 - 0.258]	0.00381256	3.10161	0.861541	4	82969268	S_Shelf	NoGene
cg26957173	-0.155 [-0.260 - -0.050]	0.00381424	0.997276	0.991887	10	75173848	Island	ANXA7	TSS200;TSS200		Promoter_Associated
cg16374656	0.155 [0.050 - 0.260]	0.00381623	0.961787	0.992617	8	119124790	S_Shore	EXT1	TSS1500
cg20249210	0.155 [0.050 - 0.260]	0.00381886	0.53954	0.999966	12	115172502	N_Shore	NoGene		TRUE
cg17297634	-0.153 [-0.257 - -0.049]	0.00382114	5.86385	0.594462	8	27806022	OpenSea	SCARA5	Body	TRUE
cg23302570	0.155 [0.050 - 0.261]	0.00382869	0.171927	0.999966	2	139538601	Island	NXPH2	TSS1500
cg01934781	0.154 [0.050 - 0.258]	0.00383357	3.66785	0.808154	12	12223947	OpenSea	BCL2L14	5'UTR;TSS1500;1stExon;TSS1500
cg10033488	0.154 [0.050 - 0.259]	0.00383675	2.51331	0.909348	16	87638380	S_Shore	JPH3	Body
cg03155724	-0.154 [-0.259 - -0.050]	0.00383722	2.46816	0.912415	10	73975451	N_Shore	ASCC1	5'UTR;TSS1500		Promoter_Associated
cg00867453	0.155 [0.050 - 0.261]	0.00384096	0.0220716	0.999966	9	88555863	Island	NAA35	TSS200		Promoter_Associated
cg02760300	0.155 [0.050 - 0.261]	0.00384211	0.00434713	0.999966	11	78780772	Island	ODZ4	Body
cg04610636	0.155 [0.050 - 0.260]	0.0038443	0.522669	0.999966	1	164287089	N_Shelf	NoGene
cg01549525	0.154 [0.050 - 0.258]	0.00384587	3.41642	0.835232	1	182021796	N_Shelf	NoGene
cg23806727	-0.155 [-0.260 - -0.050]	0.00384772	1.26972	0.982135	2	135017168	OpenSea	MGAT5	Body	TRUE	Promoter_Associated_Cell_type_specific
cg22412680	-0.155 [-0.259 - -0.050]	0.00385061	1.48889	0.971965	13	31739846	S_Shelf	NoGene
cg08230658	0.154 [0.050 - 0.259]	0.00385194	2.06721	0.938884	16	58033710	N_Shore	ZNF319	5'UTR;1stExon		Promoter_Associated
cg00664416	0.155 [0.050 - 0.260]	0.00385285	0.345121	0.999966	1	38261192	S_Shore	MANEAL	Body;Body;5'UTR;1stExon		Unclassified_Cell_type_specific
cg24986868	-0.155 [-0.260 - -0.050]	0.0038621	0.234453	0.999966	2	159312599	N_Shore	PKP4	TSS1500;5'UTR;TSS1500;Body
cg07243762	-0.155 [-0.260 - -0.050]	0.00387306	0.815556	0.997729	12	125030744	S_Shelf	NoGene			Unclassified
cg04922320	0.155 [0.050 - 0.260]	0.00388782	0.367632	0.999966	20	23861239	OpenSea	CST5	TSS1500
cg14359680	-0.155 [-0.260 - -0.050]	0.00389045	0.172575	0.999966	14	105532208	OpenSea	GPR132	TSS1500		Promoter_Associated
cg11753018	-0.155 [-0.260 - -0.050]	0.00389236	0.00516186	0.999966	10	45469396	N_Shore	RASSF4	Body	TRUE
cg09753126	0.154 [0.050 - 0.259]	0.00389752	1.83278	0.951617	1	33865007	OpenSea	NoGene		TRUE
cg25786696	-0.155 [-0.260 - -0.050]	0.00390241	0.102648	0.999966	19	44406241	S_Shore	NoGene			Unclassified
cg15396367	0.155 [0.050 - 0.260]	0.00390636	0.505105	0.999966	9	139972779	Island	UAP1L1	Body
cg05261433	0.155 [0.050 - 0.260]	0.00390773	0.64988	0.999966	19	403863	Island	NoGene
cg27380580	-0.154 [-0.259 - -0.050]	0.00391854	1.288	0.981173	7	116443066	OpenSea	NoGene		TRUE	Unclassified_Cell_type_specific
cg10995628	0.154 [0.049 - 0.259]	0.0039214	1.42488	0.974494	17	33288912	Island	ZNF830	1stExon;TSS1500		Unclassified
cg12285988	0.155 [0.050 - 0.260]	0.00392171	0.229798	0.999966	1	50890701	Island	NoGene			Unclassified_Cell_type_specific
cg00464773	0.155 [0.050 - 0.260]	0.00392353	0.0305247	0.999966	17	79041990	N_Shelf	BAIAP2	Body;Body;Body;Body
cg12177909	0.155 [0.050 - 0.260]	0.00392696	0.0363942	0.999966	11	14691596	OpenSea	PDE3B	Body
cg08429159	0.154 [0.049 - 0.259]	0.00394494	1.51202	0.971094	1	6663269	Island	KLHL21	TSS1500		Promoter_Associated
cg15543523	0.154 [0.049 - 0.259]	0.00394671	1.46069	0.972933	6	152127812	N_Shore	ESR1	TSS1500;5'UTR;TSS1500;5'UTR
cg11496593	-0.154 [-0.258 - -0.049]	0.00394795	2.69077	0.895905	17	77960371	OpenSea	TBC1D16	Body
cg19178740	-0.148 [-0.249 - -0.047]	0.00394839	17.3602	0.0379743	17	7518273	Island	SHBG	Body;TSS200		Promoter_Associated
cg05237543	-0.155 [-0.260 - -0.050]	0.00394904	0.204925	0.999966	8	98656054	N_Shore	MTDH	TSS1500		Promoter_Associated
cg08010094	0.155 [0.050 - 0.260]	0.00395293	0.0553159	0.999966	2	139539001	S_Shore	NXPH2	TSS1500
cg13588572	0.152 [0.049 - 0.256]	0.00395305	7.97388	0.406283	11	65769523	Island	EIF1AD	1stExon;5'UTR;TSS200;TSS200		Promoter_Associated
cg21741689	0.155 [0.050 - 0.260]	0.00395495	0.106756	0.999966	3	128327189	Island	NoGene		TRUE	Unclassified
cg20191307	0.155 [0.049 - 0.260]	0.00395539	0.399588	0.999966	17	46184589	N_Shore	SNX11	TSS1500;TSS1500		Promoter_Associated
cg17362001	0.154 [0.049 - 0.258]	0.00395598	2.55099	0.90669	2	444504	OpenSea	NoGene
cg22865128	0.155 [0.050 - 0.260]	0.00395647	0.016157	0.999966	2	241627555	OpenSea	NoGene			Unclassified_Cell_type_specific
cg15961901	0.155 [0.049 - 0.260]	0.00396222	0.192667	0.999966	1	55340858	OpenSea	DHCR24	Body	TRUE
cg03659476	-0.152 [-0.256 - -0.049]	0.00396353	6.61483	0.521995	14	101123481	S_Shelf	C14orf70	TSS200
cg12225526	-0.154 [-0.259 - -0.049]	0.00397072	1.45607	0.972933	10	21796388	N_Shore	NoGene
cg23235671	0.155 [0.049 - 0.260]	0.00398523	0.264389	0.999966	2	128617901	S_Shore	NoGene
cg00498211	0.154 [0.049 - 0.259]	0.00399119	2.01357	0.941892	2	65217568	S_Shore	SLC1A4	Body;5'UTR		Promoter_Associated
cg20786367	0.154 [0.049 - 0.259]	0.00399803	1.50148	0.971423	3	49395925	Island	GPX1	TSS200;TSS200		Promoter_Associated
cg04887066	0.154 [0.049 - 0.260]	0.00399805	0.530933	0.999966	12	32185731	OpenSea	NoGene		TRUE
cg17038416	-0.153 [-0.257 - -0.049]	0.00399996	4.4985	0.727121	1	155179135	S_Shore	MTX1	Body;TSS1500;Body		Promoter_Associated
cg01573067	0.146 [0.047 - 0.245]	0.00400138	28.9371	0.000731038	6	168067266	S_Shelf	NoGene
cg07533729	-0.153 [-0.258 - -0.049]	0.00400315	3.27827	0.847023	2	216246971	OpenSea	FN1	Body;Body;Body;Body;Body;Body
cg14610066	0.153 [0.049 - 0.258]	0.00400515	3.4185	0.835119	9	71936691	N_Shelf	NoGene
cg00624589	0.155 [0.049 - 0.260]	0.00400873	0.244632	0.999966	16	1094742	N_Shelf	NoGene
cg25404930	0.154 [0.049 - 0.259]	0.00401138	2.09897	0.937347	17	58212864	Island	NoGene			Promoter_Associated
cg03555470	-0.154 [-0.258 - -0.049]	0.0040118	2.3661	0.920385	17	18163769	Island	SMCR7	TSS200;TSS1500;TSS200		Promoter_Associated
cg16049246	0.154 [0.049 - 0.259]	0.00402687	1.99098	0.943208	11	76464026	OpenSea	NoGene		TRUE
cg15055060	0.153 [0.049 - 0.258]	0.00403086	3.56907	0.81828	20	31643051	OpenSea	C20orf185	TSS200
cg13924015	-0.154 [-0.259 - -0.049]	0.00403098	0.532299	0.999966	9	107911118	OpenSea	NoGene		TRUE
cg26946235	0.154 [0.049 - 0.260]	0.00403109	0.142849	0.999966	10	134890799	N_Shore	NoGene
cg05514883	-0.153 [-0.257 - -0.049]	0.00403594	4.47199	0.730909	2	1645301	OpenSea	PXDN	Body
cg11524642	0.154 [0.049 - 0.259]	0.00403739	1.12809	0.988903	7	1191861	OpenSea	NoGene
cg03915174	0.154 [0.049 - 0.260]	0.00404057	0.148508	0.999966	7	98551080	Island	TRRAP	Body
cg04854749	-0.154 [-0.258 - -0.049]	0.00404162	1.84399	0.950509	14	23530542	S_Shore	ACIN1	Body;Body;Body;Body;Body
cg08161163	0.154 [0.049 - 0.260]	0.00404946	0.078702	0.999966	1	1372677	N_Shore	VWA1	Body;Body		Unclassified_Cell_type_specific
cg26263239	-0.154 [-0.260 - -0.049]	0.00405156	0.0695939	0.999966	6	170564839	N_Shore	LOC154449	Body
cg22715954	0.154 [0.049 - 0.260]	0.00405749	0.0321436	0.999966	12	58146426	S_Shore	CDK4	TSS1500		Promoter_Associated
cg03632278	-0.154 [-0.260 - -0.049]	0.00406022	0.031515	0.999966	11	120056948	OpenSea	NoGene		TRUE
cg03150857	0.153 [0.049 - 0.258]	0.00406413	3.02511	0.867478	7	106300577	Island	FLJ36031	3'UTR;1stExon		Promoter_Associated
cg12598227	-0.154 [-0.260 - -0.049]	0.00406468	0.00670291	0.999966	10	129041914	OpenSea	DOCK1	Body	TRUE
cg01088528	-0.154 [-0.258 - -0.049]	0.00406942	2.0093	0.94234	2	201753695	OpenSea	PPIL3	1stExon;TSS1500;TSS1500;5'UTR;1stExon;5'UTR;TSS1500;1stExon;5'UTR		Promoter_Associated
cg21211413	-0.150 [-0.253 - -0.048]	0.00406964	12.2081	0.15866	15	89348748	S_Shore	ACAN	5'UTR;5'UTR
cg08205655	0.154 [0.049 - 0.260]	0.00407098	0.205233	0.999966	22	18632997	Island	USP18	5'UTR		Promoter_Associated
cg00607630	-0.154 [-0.259 - -0.049]	0.00407609	0.612963	0.999966	16	9030093	OpenSea	USP7	Body	TRUE	Promoter_Associated
cg03621488	-0.153 [-0.257 - -0.049]	0.00407944	3.05727	0.864516	6	33282016	N_Shore	TAPBP	5'UTR;1stExon;1stExon;5'UTR;1stExon;5'UTR		Promoter_Associated
cg24283994	-0.154 [-0.260 - -0.049]	0.00408383	0.0414484	0.999966	6	26596307	Island	ABT1	TSS1500		Promoter_Associated
cg00761787	0.154 [0.049 - 0.260]	0.00408584	0.0208176	0.999966	1	206223701	Island	AVPR1B	TSS1500	TRUE	Unclassified_Cell_type_specific
cg10337956	-0.154 [-0.259 - -0.049]	0.0040892	1.32333	0.978948	11	85436135	OpenSea	SYTL2	Body;1stExon;Body;1stExon;Body	TRUE
cg07709080	-0.154 [-0.259 - -0.049]	0.00409223	0.799807	0.997894	15	69113453	Island	ANP32A	TSS200		Promoter_Associated
cg20595271	0.154 [0.049 - 0.259]	0.00409226	0.478135	0.999966	12	111889200	OpenSea	SH2B3	3'UTR		Gene_Associated_Cell_type_specific
cg06162423	0.154 [0.049 - 0.260]	0.00409294	0.0705661	0.999966	3	118754376	S_Shore	IGSF11	TSS1500;Body		Unclassified_Cell_type_specific
cg10157902	0.154 [0.049 - 0.259]	0.00409335	0.574775	0.999966	5	958969	Island	NoGene
cg26767544	-0.154 [-0.259 - -0.049]	0.00409571	1.3451	0.978073	15	64985295	OpenSea	OAZ2	Body	TRUE
cg10721030	-0.153 [-0.257 - -0.048]	0.00409738	3.35907	0.840433	1	165902899	OpenSea	NoGene		TRUE
cg04985582	-0.154 [-0.259 - -0.049]	0.00409838	0.183141	0.999966	21	15645988	OpenSea	ABCC13	TSS200;TSS200	TRUE
cg20668546	-0.153 [-0.258 - -0.049]	0.00409871	2.48252	0.911479	17	42989323	S_Shore	GFAP	Body;Body	TRUE
cg18094999	-0.152 [-0.256 - -0.048]	0.00410241	4.28802	0.748781	11	113746795	S_Shore	USP28	TSS1500		Promoter_Associated
cg13709487	-0.154 [-0.259 - -0.049]	0.00410535	0.74817	0.999558	3	100322493	OpenSea	NoGene		TRUE
cg13965612	0.154 [0.049 - 0.259]	0.00410571	0.746912	0.999563	19	10928696	OpenSea	DNM2	Body;TSS1500;Body;Body;Body
cg07007165	-0.154 [-0.259 - -0.049]	0.00410918	0.85836	0.996441	17	3872418	OpenSea	NoGene
cg05542681	-0.154 [-0.260 - -0.049]	0.0041131	0.00132972	0.999966	16	744328	Island	FBXL16	Body
cg14211598	0.154 [0.049 - 0.259]	0.00411546	0.416918	0.999966	7	155286861	S_Shelf	NoGene
cg22860643	0.154 [0.049 - 0.259]	0.0041171	0.659048	0.999966	10	112678729	Island	NCRNA00081	Body;Body;Body;TSS200;TSS1500;Body		Promoter_Associated
cg02335554	0.153 [0.049 - 0.258]	0.00411829	2.19274	0.930757	12	12715438	S_Shore	DUSP16	TSS200		Promoter_Associated
cg23949611	-0.154 [-0.259 - -0.049]	0.00412128	0.109386	0.999966	2	21255320	OpenSea	APOB	Body
cg03408035	-0.150 [-0.252 - -0.047]	0.00412188	12.771	0.139336	3	138724332	Island	PRR23A	1stExon
cg01572891	-0.153 [-0.258 - -0.049]	0.00412779	2.52768	0.908311	7	4184354	OpenSea	SDK1	Body;Body	TRUE
cg23699918	-0.154 [-0.259 - -0.049]	0.00413127	0.54779	0.999966	20	57408730	OpenSea	GNASAS	Body
cg20832875	-0.152 [-0.256 - -0.048]	0.00413642	5.2186	0.658361	17	74709662	S_Shelf	JMJD6	3'UTR		Unclassified_Cell_type_specific
cg02255918	-0.154 [-0.258 - -0.049]	0.00413849	1.35532	0.977783	3	49987589	OpenSea	RBM6	5'UTR;5'UTR
cg14910524	-0.154 [-0.259 - -0.049]	0.00414018	1.10599	0.989513	6	31541948	OpenSea	LTA	3'UTR;3'UTR;TSS1500
cg08076266	0.154 [0.049 - 0.259]	0.00414413	0.000161593	0.999966	2	120190202	Island	TMEM37	Body
cg07048608	0.154 [0.049 - 0.259]	0.00414429	0.00276266	0.999966	1	158581040	OpenSea	SPTA1	3'UTR
cg08267072	-0.154 [-0.259 - -0.049]	0.00414518	0.828203	0.997141	14	39739199	S_Shelf	CTAGE5	Body;Body;Body;5'UTR
cg10206250	-0.154 [-0.259 - -0.049]	0.00415073	0.504112	0.999966	16	86617798	S_Shelf	NoGene
cg09927805	0.154 [0.049 - 0.259]	0.00415418	0.000139056	0.999966	15	90319680	Island	MESP2	1stExon	TRUE	Unclassified
cg03770455	0.154 [0.049 - 0.259]	0.00415754	0.145564	0.999966	21	35014624	N_Shore	ITSN1	TSS200;TSS1500;TSS200		Promoter_Associated
cg24258439	0.154 [0.049 - 0.259]	0.00415973	0.177762	0.999966	18	60050587	N_Shore	TNFRSF11A	Body
cg13945301	0.154 [0.049 - 0.259]	0.00416583	0.0591318	0.999966	2	157190182	Island	NR4A2	TSS1500
cg12115302	0.147 [0.046 - 0.248]	0.00416955	22.5046	0.00837417	12	30323676	S_Shore	NoGene
cg03779880	-0.152 [-0.257 - -0.048]	0.00419285	3.40958	0.836076	21	44395779	Island	PKNOX1	5'UTR
cg16976499	0.154 [0.049 - 0.259]	0.00419692	0.0558818	0.999966	6	76330505	OpenSea	SENP6	Body;Body	TRUE
cg03591753	-0.152 [-0.256 - -0.048]	0.00420152	3.82605	0.791409	6	35659141	S_Shelf	FKBP5	5'UTR
cg07852840	0.153 [0.048 - 0.258]	0.00420201	1.88071	0.948339	3	140813919	Island	SPSB4	Body
cg02203714	-0.152 [-0.256 - -0.048]	0.00420259	4.32547	0.745843	16	85226565	OpenSea	NoGene		TRUE
cg25161465	0.154 [0.048 - 0.259]	0.00421307	0.080432	0.999966	15	25310121	OpenSea	SNORD116-2	TSS200;TSS200
cg16664617	-0.153 [-0.258 - -0.048]	0.00421344	1.67283	0.960208	19	17607007	N_Shore	SLC27A1	Body		Unclassified
cg26887273	0.153 [0.048 - 0.258]	0.00421899	2.1487	0.933094	8	120845229	S_Shore	TAF2	TSS200		Promoter_Associated_Cell_type_specific
cg18864124	-0.154 [-0.259 - -0.048]	0.0042305	0.180504	0.999966	2	227288863	OpenSea	NoGene		TRUE
cg16044777	-0.153 [-0.259 - -0.048]	0.00423115	0.691916	0.999966	6	112466086	OpenSea	LAMA4	Body;Body;Body
cg05802745	-0.152 [-0.255 - -0.048]	0.00423319	6.17927	0.564556	6	28055765	OpenSea	ZNF165	Body
cg14511739	-0.154 [-0.259 - -0.048]	0.0042369	0.257152	0.999966	5	112073373	OpenSea	APC	TSS200;TSS200;5'UTR		Promoter_Associated
cg22856183	-0.153 [-0.258 - -0.048]	0.00424378	2.06501	0.939197	11	68679330	OpenSea	IGHMBP2	Body
cg10191248	-0.154 [-0.259 - -0.048]	0.00424495	0.0182044	0.999966	10	134441085	OpenSea	INPP5A	Body		Unclassified_Cell_type_specific
cg01486146	0.153 [0.048 - 0.258]	0.00424699	1.88721	0.948069	10	102415311	Island	NoGene
cg15248777	-0.153 [-0.259 - -0.048]	0.00424719	0.431466	0.999966	18	9334699	N_Shore	TWSG1	TSS200		Promoter_Associated
cg13796272	0.149 [0.047 - 0.251]	0.00424786	14.135	0.0947154	4	1161597	Island	SPON2	Body;Body	TRUE	Promoter_Associated
cg11806102	0.153 [0.048 - 0.258]	0.00424881	0.761842	0.998738	3	184972080	S_Shore	EHHADH	TSS200;TSS200		Promoter_Associated_Cell_type_specific
cg25649779	-0.153 [-0.258 - -0.048]	0.00425214	0.960082	0.992617	20	30326642	N_Shore	TPX2	TSS1500		Promoter_Associated
cg00604410	0.154 [0.048 - 0.259]	0.00425303	0.153905	0.999966	15	67417899	OpenSea	SMAD3	TSS200;Body
cg27066638	-0.151 [-0.255 - -0.047]	0.0042584	6.00537	0.58127	19	19754454	Island	GMIP	1stExon;5'UTR		Promoter_Associated
cg21100532	-0.154 [-0.259 - -0.048]	0.00426047	0.0305222	0.999966	2	192015514	OpenSea	STAT4	5'UTR	TRUE	Promoter_Associated
cg22809798	-0.154 [-0.259 - -0.048]	0.00426622	0.00139005	0.999966	19	15284853	N_Shore	NOTCH3	Body
cg17768600	0.153 [0.048 - 0.258]	0.0042677	1.1689	0.986659	6	160783945	Island	SLC22A3	Body
cg12984948	0.153 [0.048 - 0.259]	0.00427234	0.303499	0.999966	12	76283091	OpenSea	NoGene		TRUE
cg00543972	-0.153 [-0.258 - -0.048]	0.00427686	0.659726	0.999966	11	111807963	Island	DIXDC1	5'UTR;1stExon		Promoter_Associated_Cell_type_specific
cg11391828	-0.153 [-0.258 - -0.048]	0.00428105	1.0544	0.991022	2	223915522	N_Shelf	KCNE4	TSS1500
cg16906204	-0.153 [-0.259 - -0.048]	0.00428157	0.198066	0.999966	19	8509784	Island	HNRNPM	TSS200;TSS200		Promoter_Associated
cg13585985	0.153 [0.048 - 0.259]	0.00429851	0.113674	0.999966	6	112668401	OpenSea	RFPL4B	TSS200
cg24533466	-0.152 [-0.256 - -0.048]	0.00429961	5.20999	0.659398	1	54724018	Island	SSBP3	Body;Body;Body	TRUE
cg25296314	-0.153 [-0.258 - -0.048]	0.00430951	0.750557	0.99945	12	122277851	S_Shore	HPD	Body		Promoter_Associated
cg15841167	0.153 [0.048 - 0.259]	0.00431433	0.356802	0.999966	6	29633622	OpenSea	MOG	3'UTR;Body;3'UTR;Body;Body;Body;Body;Body;Body;Body;Body
cg06404526	-0.153 [-0.258 - -0.048]	0.00432261	0.850138	0.996441	8	145831285	S_Shore	KIAA1688	5'UTR
cg27343380	0.153 [0.048 - 0.258]	0.00432548	0.825482	0.997296	7	158617671	N_Shelf	ESYT2	Body
cg22478317	0.153 [0.048 - 0.258]	0.00432673	0.471476	0.999966	2	110271930	OpenSea	NoGene		TRUE
cg22719334	-0.153 [-0.259 - -0.048]	0.00433572	0.200456	0.999966	13	20357085	Island	PSPC1	TSS200;TSS200		Unclassified
cg14095607	0.153 [0.048 - 0.259]	0.004338	0.24318	0.999966	1	2827034	N_Shore	NoGene
cg14517355	0.152 [0.048 - 0.257]	0.00433934	2.85069	0.88166	3	9996954	S_Shelf	NoGene		TRUE
cg21022776	-0.153 [-0.259 - -0.048]	0.0043412	0.169671	0.999966	17	2813462	OpenSea	RAP1GAP2	Body;Body	TRUE
cg25714850	0.153 [0.048 - 0.258]	0.00434134	1.8219	0.952063	17	57184489	S_Shore	TRIM37	TSS1500;TSS1500		Promoter_Associated
cg12932211	0.153 [0.048 - 0.258]	0.00434305	0.898785	0.995138	5	156351010	OpenSea	LOC100286948	TSS200;Body;Body
cg18387198	0.153 [0.048 - 0.259]	0.00434348	0.044454	0.999966	7	157949267	N_Shore	PTPRN2	Body;Body;Body
cg16248618	-0.153 [-0.258 - -0.048]	0.00434526	0.622376	0.999966	11	65819774	Island	SF3B2	TSS200		Promoter_Associated
cg11181985	0.153 [0.048 - 0.258]	0.00435481	0.200227	0.999966	9	90439888	Island	NoGene
cg21252596	0.153 [0.048 - 0.258]	0.00435626	1.41473	0.974865	6	71277126	S_Shore	C6orf57	Body		Promoter_Associated_Cell_type_specific
cg17172980	-0.153 [-0.258 - -0.048]	0.00436064	1.21397	0.984866	3	196755973	Island	MFI2	Body;Body		Unclassified
cg14182690	0.153 [0.048 - 0.259]	0.0043633	0.0548379	0.999966	1	25290947	OpenSea	RUNX3	Body
cg23979520	0.152 [0.047 - 0.256]	0.00436444	4.43234	0.73533	11	102745854	OpenSea	MMP12	TSS200
cg08126223	-0.152 [-0.257 - -0.048]	0.00436726	1.7368	0.956584	12	49251284	OpenSea	RND1	3'UTR
cg03143959	-0.153 [-0.258 - -0.048]	0.00437049	0.246609	0.999966	16	30670728	Island	NoGene			Promoter_Associated
cg05854427	0.151 [0.047 - 0.255]	0.00437513	6.8082	0.504869	2	241992491	Island	SNED1	Body
cg19393605	-0.152 [-0.257 - -0.048]	0.00437598	2.61086	0.902587	11	64782746	S_Shore	ARL2	Body
cg21090806	-0.152 [-0.257 - -0.048]	0.00437997	2.15116	0.933094	6	143829658	N_Shelf	FUCA2	Body
cg16171858	-0.153 [-0.258 - -0.048]	0.0043869	0.325279	0.999966	3	58472734	OpenSea	NoGene		TRUE
cg27176796	0.153 [0.048 - 0.258]	0.00439198	0.960235	0.992617	16	84495427	OpenSea	ATP2C2	Body
cg08572757	0.153 [0.048 - 0.258]	0.00439985	1.05715	0.991022	12	125582465	S_Shelf	AACS	Body
cg01564925	-0.152 [-0.257 - -0.047]	0.00439995	2.95449	0.872999	1	45253248	S_Shore	BEST4	1stExon
cg06443354	0.153 [0.048 - 0.258]	0.00440151	0.0687788	0.999966	10	116043534	N_Shelf	VWA2	Body
cg22000980	-0.153 [-0.258 - -0.048]	0.00440543	0.865084	0.996234	7	45039598	Island	CCM2	TSS200;TSS200;TSS200;Body		Promoter_Associated
cg22902969	-0.152 [-0.257 - -0.047]	0.00441087	2.44589	0.914146	7	56131795	Island	SUMF2	TSS200;TSS200;TSS200;TSS200;TSS200		Promoter_Associated
cg26248066	-0.153 [-0.258 - -0.048]	0.00441123	0.491646	0.999966	11	70303464	OpenSea	NoGene
cg22457287	-0.153 [-0.258 - -0.048]	0.00441189	6.27347e-05	0.999966	20	42680228	OpenSea	TOX2	Body;Body;Body;Body
cg19320963	0.152 [0.047 - 0.256]	0.00441439	2.72654	0.893006	4	26719445	OpenSea	TBC1D19	Body	TRUE
cg00827164	0.153 [0.048 - 0.258]	0.00441838	0.821012	0.997434	19	46498631	OpenSea	CCDC61	Body		Promoter_Associated
cg06779856	-0.153 [-0.258 - -0.048]	0.00441892	1.09702	0.989885	11	33209645	OpenSea	NoGene		TRUE
cg17272019	0.153 [0.048 - 0.258]	0.00441949	0.435414	0.999966	15	102094601	OpenSea	NoGene		TRUE
cg15139254	0.153 [0.048 - 0.258]	0.00442443	0.144095	0.999966	17	72829938	N_Shelf	TMEM104	Body
cg02568541	0.152 [0.047 - 0.256]	0.0044335	2.59167	0.903633	16	835959	N_Shore	RPUSD1	Body		Gene_Associated
cg02630628	0.152 [0.047 - 0.257]	0.00443486	2.37889	0.919636	19	50116703	N_Shelf	PRR12	Body
cg21364560	-0.153 [-0.258 - -0.048]	0.00443638	0.13277	0.999966	10	95242555	OpenSea	MYOF	TSS1500;TSS1500		Promoter_Associated
cg14434062	0.153 [0.048 - 0.258]	0.00443872	1.10039e-05	0.999966	15	70767419	OpenSea	NoGene		TRUE
cg14681055	0.152 [0.047 - 0.257]	0.00443963	2.10813	0.936366	10	104001261	Island	PITX3	TSS200		Unclassified
cg10888811	0.153 [0.048 - 0.258]	0.00444304	0.122645	0.999966	2	242620306	S_Shelf	DTYMK	Body;Body;Body	TRUE
cg22739204	0.152 [0.047 - 0.257]	0.0044477	1.65754	0.960923	16	30087237	Island	PPP4C	TSS200		Promoter_Associated
cg26075742	0.153 [0.048 - 0.258]	0.00445028	0.217138	0.999966	8	10753237	OpenSea	NoGene
cg11030575	0.152 [0.047 - 0.256]	0.00445118	3.06676	0.863833	7	141250858	N_Shore	AGK	TSS1500		Promoter_Associated_Cell_type_specific
cg11380545	0.153 [0.047 - 0.258]	0.00445377	0.857417	0.996441	4	83351682	Island	ENOPH1	TSS200;TSS1500;TSS1500		Promoter_Associated
cg09626193	0.153 [0.047 - 0.258]	0.00445931	0.289536	0.999966	8	55370192	Island	SOX17	TSS1500
cg07978099	-0.153 [-0.258 - -0.048]	0.00446022	0.0548989	0.999966	16	83986941	OpenSea	OSGIN1	5'UTR;1stExon;Body;5'UTR
cg00032192	-0.152 [-0.257 - -0.047]	0.00446336	1.12274	0.988903	19	12818196	OpenSea	SNORD41	TSS1500;Body;Body;Body
cg14646613	-0.153 [-0.258 - -0.047]	0.0044693	0.662719	0.999966	9	110412708	OpenSea	NoGene		TRUE
cg18570800	0.153 [0.047 - 0.258]	0.00448698	0.221153	0.999966	10	294353	OpenSea	ZMYND11	Body;Body;Body
cg09847789	0.153 [0.047 - 0.258]	0.0044911	0.0109029	0.999966	1	27286381	Island	C1orf172	5'UTR		Promoter_Associated_Cell_type_specific
cg25975165	-0.152 [-0.257 - -0.047]	0.00449532	1.2278	0.983996	1	2444426	N_Shore	PANK4	Body
cg26375196	0.153 [0.047 - 0.258]	0.00450102	0.0281066	0.999966	3	178970407	OpenSea	KCNMB3	Body;TSS1500;Body;TSS1500;Body;Body
cg17527798	0.153 [0.047 - 0.258]	0.00450105	0.14205	0.999966	3	46506404	Island	LTF	TSS200	TRUE
cg16328271	0.151 [0.047 - 0.255]	0.00450563	4.25005	0.751844	16	88110532	Island	BANP	3'UTR;3'UTR
cg03778138	-0.153 [-0.258 - -0.047]	0.00451373	0.36993	0.999966	21	46077731	OpenSea	KRTAP12-3	TSS200;Body		Unclassified_Cell_type_specific
cg18436709	0.151 [0.047 - 0.256]	0.00451586	3.2369	0.85068	12	566229	N_Shelf	NoGene
cg06641415	-0.153 [-0.258 - -0.047]	0.00451829	0.0134114	0.999966	2	73384073	OpenSea	NoGene		TRUE
cg15042142	-0.153 [-0.258 - -0.047]	0.00451877	0.0811708	0.999966	15	101563871	OpenSea	LRRK1	Body	TRUE
cg00031779	0.152 [0.047 - 0.258]	0.00452623	0.590727	0.999966	18	56296243	OpenSea	ALPK2	TSS200	TRUE
cg10345571	-0.152 [-0.258 - -0.047]	0.00453286	0.736333	0.999833	7	140396447	Island	LOC100134713	Body;TSS200		Promoter_Associated
cg11661281	-0.151 [-0.256 - -0.047]	0.00453522	3.25079	0.848983	11	57798863	OpenSea	OR6Q1	1stExon;5'UTR
cg26072123	0.150 [0.046 - 0.254]	0.00453581	6.20419	0.561783	5	95066710	N_Shore	RHOBTB3	TSS200		Promoter_Associated
cg23459209	0.151 [0.047 - 0.256]	0.00453907	3.24129	0.84985	2	232321889	OpenSea	NCL	Body;TSS1500;TSS1500
cg17090600	0.151 [0.047 - 0.255]	0.0045427	4.08543	0.766697	10	80348297	OpenSea	NoGene		TRUE
cg17154602	0.153 [0.047 - 0.258]	0.00454486	0.0259901	0.999966	18	74960629	N_Shore	GALR1	TSS1500
cg27162705	0.151 [0.047 - 0.256]	0.00455002	2.49316	0.910466	10	114713024	S_Shore	TCF7L2	Body;Body;Body;Body;Body;Body
cg25365421	0.152 [0.047 - 0.258]	0.00455088	0.472195	0.999966	12	45686263	OpenSea	ANO6	Body;TSS1500;Body;Body
cg07871153	0.152 [0.047 - 0.257]	0.00455119	0.897398	0.995138	10	79602008	OpenSea	DLG5	Body
cg02966574	0.152 [0.047 - 0.257]	0.00455225	1.97177	0.94402	15	68872082	S_Shore	CORO2B	Body		Unclassified_Cell_type_specific
cg15688619	0.152 [0.047 - 0.258]	0.00455459	0.315584	0.999966	3	44626860	S_Shore	ZNF660	5'UTR
cg13773948	-0.152 [-0.257 - -0.047]	0.00455639	1.04918	0.991022	10	43277913	Island	BMS1	TSS200		Promoter_Associated
cg22620356	0.152 [0.047 - 0.257]	0.0045683	1.22226	0.98434	11	8751949	N_Shore	ST5	Body;Body;Body
cg05225038	-0.152 [-0.256 - -0.047]	0.00456862	2.45338	0.91351	6	30633339	OpenSea	DHX16	Body;Body
cg00871215	0.152 [0.047 - 0.258]	0.00457277	0.0496591	0.999966	2	238472338	OpenSea	NoGene
cg18580339	0.152 [0.047 - 0.258]	0.00459063	0.409541	0.999966	6	41435720	N_Shelf	NoGene
cg22067325	-0.152 [-0.257 - -0.047]	0.00459581	0.951705	0.992982	2	27994536	Island	MRPL33	TSS200;TSS200		Promoter_Associated
cg02372144	0.152 [0.047 - 0.258]	0.00460507	0.272544	0.999966	17	58966213	OpenSea	BCAS3	Body;Body	TRUE
cg26749853	0.152 [0.047 - 0.257]	0.00460658	1.09317	0.989991	6	30568703	OpenSea	PPP1R10	3'UTR	TRUE
cg05544828	0.152 [0.047 - 0.258]	0.00461086	0.121805	0.999966	6	35395209	OpenSea	PPARD	3'UTR	TRUE
cg27207756	0.152 [0.047 - 0.257]	0.00461286	0.324843	0.999966	4	1607291	OpenSea	NoGene
cg04602387	-0.152 [-0.258 - -0.047]	0.00461449	0.00217456	0.999966	6	28574592	OpenSea	NoGene			Unclassified
ch.16.50203861R	-0.152 [-0.258 - -0.047]	0.00462208	0.0781698	0.999966	16	51646360	OpenSea	NoGene
cg05964529	0.150 [0.046 - 0.254]	0.00462583	5.62037	0.616698	12	110906245	Island	GPN3	Body;1stExon;TSS200;5'UTR;TSS200		Promoter_Associated
cg23511079	-0.152 [-0.258 - -0.047]	0.0046259	0.215574	0.999966	15	71509120	S_Shore	THSD4	Body	TRUE
cg05969306	-0.152 [-0.258 - -0.047]	0.00462609	0.0006272	0.999966	13	48612661	S_Shore	NUDT15	Body		Promoter_Associated
cg05483875	0.150 [0.046 - 0.254]	0.0046262	5.70552	0.608487	7	2439960	N_Shelf	NoGene
cg03169018	-0.152 [-0.257 - -0.047]	0.0046327	1.51631	0.970656	8	24772435	Island	NEFM	TSS200;Body		Promoter_Associated_Cell_type_specific
cg06572953	0.152 [0.047 - 0.257]	0.00464695	0.639621	0.999966	16	82204046	Island	MPHOSPH6	TSS1500		Promoter_Associated
cg10544627	-0.152 [-0.257 - -0.047]	0.00465002	1.58412	0.966512	14	97431263	OpenSea	NoGene
cg05455971	-0.151 [-0.256 - -0.047]	0.00465045	1.74457	0.955941	8	1616422	N_Shore	DLGAP2	Body
cg21906976	0.151 [0.047 - 0.256]	0.0046543	2.00987	0.942337	18	45665950	S_Shelf	NoGene
cg11022768	-0.152 [-0.258 - -0.047]	0.00465778	0.00617211	0.999966	5	56777333	OpenSea	ACTBL2	1stExon;3'UTR
cg17053223	0.152 [0.047 - 0.257]	0.00465798	0.440939	0.999966	7	94535617	N_Shore	PPP1R9A	TSS1500;TSS1500
cg02285115	0.152 [0.047 - 0.257]	0.00466213	0.146964	0.999966	14	50329706	Island	NoGene			Promoter_Associated
cg00419321	0.149 [0.046 - 0.252]	0.00467066	9.98474	0.258865	1	75593476	N_Shelf	LHX8	TSS1500
cg11096575	-0.147 [-0.249 - -0.045]	0.00467705	15.722	0.0591557	7	99667726	OpenSea	ZNF3	3'UTR;Body
cg23331303	0.152 [0.047 - 0.257]	0.00467829	0.0492105	0.999966	5	5135948	N_Shelf	NoGene
cg12856447	0.146 [0.045 - 0.246]	0.00467965	21.2443	0.011367	5	133794072	OpenSea	NoGene		TRUE
cg27100227	0.151 [0.046 - 0.256]	0.00468027	2.05195	0.939793	7	27281687	N_Shore	EVX1	TSS1500
cg21347053	0.152 [0.047 - 0.257]	0.00468297	0.0310441	0.999966	6	1624978	Island	GMDS	Body		Unclassified_Cell_type_specific
cg22089890	0.152 [0.047 - 0.257]	0.00468596	0.00283297	0.999966	17	48708077	N_Shelf	NoGene			Unclassified
cg10948748	0.151 [0.046 - 0.256]	0.00469244	2.82942	0.883917	22	46067515	Island	ATXN10	TSS200;TSS200		Promoter_Associated_Cell_type_specific
cg16851425	0.152 [0.047 - 0.257]	0.00469407	0.416823	0.999966	13	110437759	Island	IRS2	1stExon
cg11234339	0.152 [0.047 - 0.257]	0.00469442	0.00117939	0.999966	11	10907448	OpenSea	NoGene		TRUE
cg14382976	0.152 [0.047 - 0.257]	0.00469857	0.201573	0.999966	7	117067624	Island	ASZ1	TSS200;TSS200
cg12999366	-0.152 [-0.257 - -0.047]	0.00470833	0.00253508	0.999966	7	30499283	OpenSea	NOD1	5'UTR	TRUE
cg19957727	-0.151 [-0.255 - -0.046]	0.00470992	3.08728	0.862419	3	186288330	Island	TBCCD1	1stExon;5'UTR;TSS200		Promoter_Associated
cg11987154	-0.152 [-0.257 - -0.047]	0.00471319	0.244528	0.999966	1	145610719	Island	POLR3C	5'UTR;TSS1500		Promoter_Associated
cg18788872	0.147 [0.045 - 0.249]	0.00471358	16.3618	0.0494815	11	32605728	Island	EIF3M	Body		Promoter_Associated
cg22464760	0.151 [0.046 - 0.256]	0.00471527	2.67659	0.897434	15	76352047	Island	C15orf27	TSS1500		Unclassified
cg18484162	-0.151 [-0.255 - -0.046]	0.00471605	2.86361	0.880696	3	33760207	S_Shore	CLASP2	TSS1500		Promoter_Associated
cg26116950	-0.152 [-0.257 - -0.047]	0.00471756	0.00476491	0.999966	12	41582017	N_Shore	PDZRN4	TSS1500
cg14629571	-0.152 [-0.257 - -0.046]	0.00471863	0.796631	0.998183	9	120470582	OpenSea	TLR4	Body;Body;Body
cg22957659	-0.152 [-0.257 - -0.046]	0.00472129	0.371091	0.999966	5	176289543	OpenSea	UNC5A	Body
cg25151919	-0.151 [-0.256 - -0.046]	0.00472232	2.94774	0.87341	3	44754333	Island	ZNF502	5'UTR;5'UTR;5'UTR;5'UTR		Promoter_Associated
cg02976719	-0.152 [-0.257 - -0.047]	0.00472235	0.000727335	0.999966	10	122216357	Island	PPAPDC1A	TSS200
cg24996315	0.151 [0.046 - 0.255]	0.00472424	3.92191	0.784121	11	134373284	OpenSea	NoGene		TRUE
cg26779945	0.152 [0.047 - 0.257]	0.00473208	0.0041573	0.999966	6	134273199	N_Shore	TBPL1	TSS1500		Promoter_Associated
cg10236224	-0.152 [-0.257 - -0.046]	0.00473442	0.84432	0.996631	16	30689953	OpenSea	NoGene
cg22367556	-0.151 [-0.256 - -0.046]	0.00473637	2.2441	0.927067	12	99139301	N_Shore	ANKS1B	3'UTR;Body;Body	TRUE
cg10231126	0.152 [0.046 - 0.257]	0.00473821	0.0364737	0.999966	17	73753800	S_Shelf	ITGB4	3'UTR;3'UTR;3'UTR
cg15605746	-0.148 [-0.252 - -0.045]	0.0047397	10.2188	0.246488	15	52584919	N_Shelf	MYO5C	Body
cg03503179	0.151 [0.046 - 0.257]	0.00474511	0.972649	0.992549	22	24950379	N_Shore	C22orf13	Body;TSS1500		Promoter_Associated
cg24159253	0.151 [0.046 - 0.255]	0.00474854	2.7312	0.892477	17	78475908	OpenSea	NoGene		TRUE
cg16005224	0.152 [0.046 - 0.257]	0.00475282	0.517141	0.999966	12	101603174	N_Shore	SLC5A8	Body
cg03140889	0.152 [0.046 - 0.257]	0.0047532	0.598264	0.999966	8	70555135	OpenSea	SULF1	Body;Body;Body;Body	TRUE	Unclassified_Cell_type_specific
cg23680026	0.152 [0.046 - 0.257]	0.00475325	0.293077	0.999966	4	119200183	Island	SNHG8	Body;TSS200		Unclassified
cg00071360	0.149 [0.046 - 0.252]	0.00475448	8.29799	0.379026	20	37350793	N_Shore	NoGene
cg22902089	0.150 [0.046 - 0.254]	0.0047569	4.73337	0.706049	11	46318223	S_Shore	CREB3L1	Body	TRUE	Unclassified_Cell_type_specific
cg01847269	0.151 [0.046 - 0.257]	0.00476191	0.818063	0.997729	9	131671091	Island	LRRC8A	Body;Body;Body
cg07879897	0.150 [0.046 - 0.254]	0.00476743	4.93401	0.688247	17	66201167	Island	NoGene			Promoter_Associated
cg24091975	-0.151 [-0.256 - -0.046]	0.00477006	1.14195	0.98835	19	54182164	OpenSea	MIR515-1	TSS200;TSS1500;TSS200
cg26198823	0.152 [0.046 - 0.257]	0.00477959	0.122215	0.999966	15	34531380	OpenSea	SLC12A6	Body;Body;Body;Body;Body;Body	TRUE
cg27587033	-0.152 [-0.257 - -0.046]	0.00478155	0.412117	0.999966	1	2006032	S_Shore	PRKCZ	Body;5'UTR
cg00696082	-0.151 [-0.257 - -0.046]	0.00479344	0.622855	0.999966	6	143905448	OpenSea	NoGene		TRUE
cg01025604	0.151 [0.046 - 0.256]	0.00479393	1.98098	0.943787	6	37614550	N_Shore	MDGA1	Body
cg12350822	-0.151 [-0.256 - -0.046]	0.00479811	1.45288	0.972933	6	88032061	N_Shore	C6orf162	TSS1500;5'UTR;TSS1500		Promoter_Associated
cg15175143	0.152 [0.046 - 0.257]	0.00479912	0.142074	0.999966	2	139538356	Island	NXPH2	TSS1500
cg23611945	0.151 [0.046 - 0.257]	0.00480916	0.360705	0.999966	20	44541153	S_Shore	PLTP	TSS1500;TSS1500		Unclassified_Cell_type_specific
cg18493238	0.151 [0.046 - 0.256]	0.00481117	1.06386	0.990889	10	37414261	Island	ANKRD30A	TSS1500
cg17033087	0.151 [0.046 - 0.257]	0.00481434	0.364181	0.999966	10	124329533	OpenSea	DMBT1	Body;Body;Body
cg06233552	0.149 [0.045 - 0.252]	0.0048169	8.74237	0.345782	17	5322836	Island	RPAIN	TSS200;TSS200;TSS200;TSS200;TSS200;TSS200;TSS200;1stExon;TSS200;TSS200;TSS200;TSS200;TSS200;TSS200;TSS200		Promoter_Associated
cg10800620	-0.151 [-0.255 - -0.046]	0.00481777	2.4935	0.910466	2	196398826	OpenSea	NoGene		TRUE	Unclassified_Cell_type_specific
cg05829782	-0.152 [-0.257 - -0.046]	0.00482067	0.206543	0.999966	14	74707911	Island	VSX2	Body	TRUE	Unclassified
cg15073088	-0.150 [-0.254 - -0.046]	0.00482201	3.61765	0.813502	19	56821774	N_Shelf	NoGene			Gene_Associated
cg00009292	-0.150 [-0.255 - -0.046]	0.00482443	3.20114	0.853958	1	50882082	Island	NoGene		TRUE
cg12127758	0.151 [0.046 - 0.256]	0.00482683	0.940719	0.993344	8	1707330	N_Shelf	NoGene		TRUE
cg25953504	-0.152 [-0.257 - -0.046]	0.00483141	0.000105001	0.999966	17	79981121	Island	STRA13	TSS1500;TSS200		Promoter_Associated
cg11191337	0.152 [0.046 - 0.257]	0.00483851	0.0278588	0.999966	20	44541804	S_Shore	PLTP	TSS1500;TSS1500
cg01644979	-0.151 [-0.256 - -0.046]	0.00485342	0.9497	0.992982	6	43543852	Island	XPO5	TSS200;TSS200		Promoter_Associated
cg14837598	0.151 [0.046 - 0.257]	0.0048566	0.088064	0.999966	8	21916635	S_Shelf	EPB49	TSS200;5'UTR;5'UTR;5'UTR;TSS200;5'UTR		Unclassified_Cell_type_specific
cg06692023	0.151 [0.046 - 0.256]	0.00485923	0.750243	0.99945	10	12238229	Island	CDC123	5'UTR;1stExon;TSS200		Promoter_Associated
cg07542463	-0.151 [-0.256 - -0.046]	0.00486518	0.836114	0.997041	17	76379762	OpenSea	PGS1	Body
cg03488613	0.150 [0.046 - 0.255]	0.00486544	3.2883	0.845685	6	160643629	OpenSea	SLC22A2	Body	TRUE	Unclassified_Cell_type_specific
cg23462052	-0.147 [-0.250 - -0.045]	0.00486582	12.6401	0.144667	20	2452871	S_Shore	SNRPB	TSS1500;TSS1500
cg18740188	0.151 [0.046 - 0.257]	0.0048673	0.0385207	0.999966	2	99918767	OpenSea	LYG1	TSS1500
cg08542308	0.151 [0.046 - 0.256]	0.00487026	1.72527	0.957242	17	34893748	S_Shelf	PIGW	Body
cg26528798	0.151 [0.046 - 0.256]	0.00487644	1.72547	0.957215	19	43919536	S_Shore	TEX101	5'UTR;Body
cg27613852	-0.147 [-0.250 - -0.045]	0.00487807	10.2701	0.24295	5	39075062	Island	RICTOR	TSS1500		Promoter_Associated
cg18036707	-0.151 [-0.257 - -0.046]	0.00488365	0.0287661	0.999966	1	235530995	OpenSea	TBCE	5'UTR;5'UTR		Promoter_Associated
cg22686716	0.151 [0.046 - 0.256]	0.00488911	0.496546	0.999966	1	115003638	OpenSea	TRIM33	Body;Body
cg08723318	0.151 [0.046 - 0.256]	0.00489126	1.61589	0.964093	10	122723063	OpenSea	NoGene		TRUE
cg26722577	0.151 [0.046 - 0.257]	0.00489701	0.0184263	0.999966	8	49890432	Island	NoGene
cg13807668	-0.148 [-0.251 - -0.045]	0.00489732	9.55836	0.285349	9	139723648	N_Shelf	C9orf86	Body;Body
cg17682535	0.151 [0.046 - 0.257]	0.00490891	0.194018	0.999966	11	56237629	OpenSea	OR8U8	Body;1stExon
cg19396360	0.151 [0.046 - 0.257]	0.00491618	0.236788	0.999966	8	56436682	OpenSea	XKR4	Body
cg26615712	0.151 [0.046 - 0.257]	0.00491653	0.171484	0.999966	19	34856250	Island	GPI	1stExon		Promoter_Associated
cg13687825	0.148 [0.045 - 0.251]	0.0049184	10.3834	0.239422	8	101225344	Island	SPAG1	Body;Body		Promoter_Associated
cg03695236	0.151 [0.046 - 0.256]	0.00491975	1.18421	0.985597	7	157369121	Island	PTPRN2	Body;Body;Body		Promoter_Associated_Cell_type_specific
cg01114163	0.151 [0.046 - 0.256]	0.00491983	1.29277	0.980804	5	1856713	N_Shore	NoGene
cg25940523	0.151 [0.046 - 0.256]	0.00492525	0.849094	0.996441	8	132313141	OpenSea	NoGene		TRUE
cg06436508	0.151 [0.046 - 0.256]	0.00492862	1.3	0.980372	17	56619769	OpenSea	C17orf47	Body
cg23729417	-0.151 [-0.257 - -0.046]	0.00493061	0.0169223	0.999966	2	118593926	Island	NoGene			Unclassified
cg02231066	-0.151 [-0.257 - -0.046]	0.0049332	0.159269	0.999966	3	52567130	Island	NT5DC2	Body;Body
cg03760316	0.151 [0.046 - 0.256]	0.00493537	1.17906	0.986029	18	3594197	OpenSea	DLGAP1	Body;Body;Body	TRUE	Promoter_Associated
cg06670785	0.151 [0.046 - 0.256]	0.00493593	1.04563	0.991022	22	20073572	Island	MIR1306	TSS200;Body
cg06134974	-0.149 [-0.253 - -0.045]	0.00494868	6.64077	0.519397	12	51477539	Island	CSRNP2	TSS1500		Promoter_Associated
cg10583119	-0.150 [-0.255 - -0.045]	0.00495224	2.69665	0.895785	19	54237755	OpenSea	MIR518D	TSS1500
cg17025741	-0.151 [-0.256 - -0.046]	0.00495937	0.342398	0.999966	4	114468820	OpenSea	CAMK2D	Body;Body;Body;Body;Body;Body	TRUE	Unclassified
cg17918796	0.148 [0.045 - 0.251]	0.00496066	7.69053	0.429823	1	178923699	OpenSea	NoGene		TRUE
cg17435307	0.151 [0.046 - 0.256]	0.00496344	0.249084	0.999966	19	47925618	S_Shore	NoGene			Unclassified_Cell_type_specific
cg01970904	0.151 [0.046 - 0.256]	0.00496388	0.137203	0.999966	2	172014013	N_Shelf	TLK1	Body;5'UTR		Promoter_Associated_Cell_type_specific
cg11917694	0.149 [0.045 - 0.254]	0.00498283	4.75841	0.703474	10	90639684	N_Shore	STAMBPL1	TSS1500		Promoter_Associated
cg09098720	-0.151 [-0.256 - -0.045]	0.00498739	1.19657	0.985065	17	49412842	OpenSea	NoGene
cg13011713	0.151 [0.046 - 0.256]	0.00499322	0.0669432	0.999966	3	132176123	OpenSea	DNAJC13	Body	TRUE
cg05310882	0.151 [0.046 - 0.256]	0.00499334	0.142419	0.999966	15	83378778	Island	AP3B2	TSS200		Unclassified
cg02309594	0.150 [0.045 - 0.255]	0.00499413	1.97212	0.944017	1	32084329	S_Shore	HCRTR1	5'UTR		Unclassified
cg04751549	-0.150 [-0.255 - -0.045]	0.00499557	2.34914	0.921065	8	144260778	OpenSea	NoGene			Unclassified_Cell_type_specific
cg01406758	-0.150 [-0.255 - -0.045]	0.00499738	1.78525	0.954049	17	27279400	Island	PHF12	TSS1500;TSS1500		Promoter_Associated
cg11889145	0.151 [0.046 - 0.256]	0.0050005	0.0900871	0.999966	8	94510681	OpenSea	NoGene		TRUE
cg13976356	-0.151 [-0.256 - -0.046]	0.00500642	0.0252474	0.999966	7	150872035	Island	NoGene			Unclassified_Cell_type_specific
cg03232390	0.148 [0.045 - 0.251]	0.0050074	9.49874	0.289597	7	109585055	OpenSea	NoGene		TRUE
cg09088107	-0.150 [-0.255 - -0.045]	0.00501134	1.84503	0.950436	5	1254048	S_Shore	TERT	Body;Body
cg16714096	0.151 [0.046 - 0.256]	0.00501172	0.166308	0.999966	9	98981875	Island	NoGene			Unclassified_Cell_type_specific
cg01007838	-0.149 [-0.253 - -0.045]	0.00501178	5.15545	0.665916	16	87247486	N_Shelf	NoGene
cg16446408	0.150 [0.045 - 0.256]	0.00501267	1.21632	0.98485	2	169313621	Island	LASS6	Body
cg03983213	-0.150 [-0.256 - -0.045]	0.00501536	1.15736	0.987661	7	157475737	N_Shore	PTPRN2	Body;Body;Body		Unclassified_Cell_type_specific
cg05171195	-0.151 [-0.256 - -0.045]	0.00501583	0.289787	0.999966	10	62648021	OpenSea	RHOBTB1	Body;Body;Body;Body
cg22831315	-0.150 [-0.254 - -0.045]	0.00501676	3.28933	0.845503	13	36921003	Island	SPG20	TSS1500;TSS1500;TSS200;5'UTR		Promoter_Associated
cg22355525	0.151 [0.045 - 0.256]	0.00501808	0.953596	0.99297	6	28889876	N_Shore	TRIM27	Body		Promoter_Associated
cg06934265	-0.151 [-0.256 - -0.045]	0.00502068	0.572013	0.999966	14	101521477	OpenSea	MIR453	TSS1500;TSS1500;TSS200
cg23391324	0.149 [0.045 - 0.253]	0.00502267	5.21037	0.659398	15	73344290	Island	NEO1	TSS1500
cg03603542	0.151 [0.045 - 0.256]	0.00502594	0.325923	0.999966	3	192606870	OpenSea	C3orf59	Body	TRUE
cg10210909	-0.151 [-0.256 - -0.045]	0.00503351	0.00112123	0.999966	8	11559488	N_Shore	NoGene
cg19251564	0.151 [0.045 - 0.256]	0.00504511	0.493117	0.999966	6	166418922	N_Shelf	NoGene
cg19861858	0.149 [0.045 - 0.254]	0.00505174	4.04345	0.771466	8	1019352	OpenSea	NoGene		TRUE
cg03551243	0.148 [0.044 - 0.251]	0.00505411	9.51863	0.288273	19	5718912	N_Shore	LONP1	Body		Promoter_Associated
cg20385120	-0.151 [-0.256 - -0.045]	0.0050561	0.00798439	0.999966	15	90895810	Island	ZNF774	5'UTR		Promoter_Associated
cg17434472	0.150 [0.045 - 0.255]	0.00505871	1.91565	0.947381	1	35496883	N_Shore	ZMYM6	5'UTR		Unclassified
cg03220414	-0.151 [-0.256 - -0.045]	0.00506245	0.145308	0.999966	9	100457953	N_Shore	XPA	Body;Body
cg02268620	0.151 [0.045 - 0.256]	0.00506362	0.0651679	0.999966	9	97847913	N_Shore	MIR24-1	TSS1500;3'UTR
ch.9.79515146F	0.151 [0.045 - 0.256]	0.00506621	0.00575393	0.999966	9	80325326	OpenSea	NoGene
cg25668368	0.147 [0.044 - 0.250]	0.00507002	11.6188	0.183863	2	163695882	OpenSea	KCNH7	TSS1500;TSS1500
cg24376212	0.151 [0.045 - 0.256]	0.005073	0.0264688	0.999966	10	134587180	S_Shore	INPP5A	Body
cg24772162	0.149 [0.045 - 0.254]	0.00507425	4.23409	0.752526	11	67059497	S_Shelf	ANKRD13D	Body;Body
cg02827328	0.150 [0.045 - 0.255]	0.00507437	1.02477	0.991022	9	100881403	Island	TRIM14	1stExon;1stExon;1stExon;1stExon	TRUE	Promoter_Associated
cg00968640	0.150 [0.045 - 0.255]	0.0050844	2.12016	0.935453	1	185834094	OpenSea	HMCN1	Body	TRUE
cg00340349	0.151 [0.045 - 0.256]	0.00509045	0.0254774	0.999966	9	130550240	N_Shore	CDK9	Body
cg07786776	0.150 [0.045 - 0.256]	0.00509638	0.59401	0.999966	17	40250289	Island	NoGene		TRUE	Unclassified_Cell_type_specific
cg03635073	-0.149 [-0.253 - -0.045]	0.00509804	5.10438	0.669754	11	20499293	OpenSea	PRMT3	Body;Body;Body	TRUE
cg03998835	0.150 [0.045 - 0.255]	0.00509873	2.09392	0.937751	6	85478207	OpenSea	NoGene
cg12602653	0.151 [0.045 - 0.256]	0.00509905	0.000374064	0.999966	18	29769853	OpenSea	MEP1B	TSS200
cg15617019	-0.151 [-0.256 - -0.045]	0.00510602	0.0554238	0.999966	2	192110957	S_Shore	MYO1B	5'UTR;5'UTR;5'UTR		Unclassified
cg23623851	-0.150 [-0.255 - -0.045]	0.00510669	1.39416	0.975712	3	148992037	OpenSea	NoGene		TRUE	Unclassified
cg22424532	0.150 [0.045 - 0.255]	0.00510675	0.976378	0.992549	7	117067727	S_Shore	ASZ1	TSS200;TSS200
cg11026604	0.150 [0.045 - 0.256]	0.0051093	0.719369	0.999833	15	27020039	S_Shore	GABRB3	TSS1500
cg01953591	-0.151 [-0.256 - -0.045]	0.0051094	0.0390147	0.999966	1	169555805	OpenSea	F5	TSS200		Unclassified_Cell_type_specific
cg09169739	0.151 [0.045 - 0.256]	0.00511625	0.0128878	0.999966	5	179777565	N_Shore	GFPT2	Body	TRUE
cg01907184	-0.150 [-0.256 - -0.045]	0.00511719	0.750152	0.99945	17	11554077	OpenSea	DNAH9	Body
cg02279071	-0.151 [-0.256 - -0.045]	0.00511829	0.0684167	0.999966	3	37034154	N_Shore	MLH1	TSS1500;TSS1500;TSS1500;1stExon;TSS1500		Unclassified
cg08276125	0.150 [0.045 - 0.255]	0.00511854	0.803238	0.997729	6	31936177	N_Shelf	SKIV2L	Body
cg24568842	0.149 [0.045 - 0.254]	0.00512039	4.2005	0.756088	10	90967160	N_Shore	CH25H	TSS200	TRUE	Unclassified_Cell_type_specific
cg10863075	0.150 [0.045 - 0.255]	0.00512094	1.22467	0.984267	20	5296267	Island	PROKR2	TSS1500
cg12128149	0.151 [0.045 - 0.256]	0.00512294	0.0105292	0.999966	7	97852022	OpenSea	TECPR1	Body
cg15483436	0.150 [0.045 - 0.256]	0.00512725	0.371559	0.999966	14	105857208	OpenSea	PACS2	Body;Body		Unclassified_Cell_type_specific
cg08293825	0.150 [0.045 - 0.255]	0.00512905	0.946622	0.992982	19	39342501	Island	HNRNPL	5'UTR		Promoter_Associated
cg10490843	-0.151 [-0.256 - -0.045]	0.00513281	0.0289099	0.999966	17	37793717	Island	STARD3	5'UTR;5'UTR;5'UTR		Promoter_Associated
cg06636831	-0.151 [-0.256 - -0.045]	0.00513331	0.0961855	0.999966	3	45077369	Island	CLEC3B	Body	TRUE
cg03827772	-0.150 [-0.255 - -0.045]	0.00513404	0.821536	0.997426	11	70912450	OpenSea	SHANK2	5'UTR
cg20982112	-0.146 [-0.249 - -0.044]	0.00513421	13.008	0.132909	3	110911278	OpenSea	NoGene		TRUE
cg08922179	-0.150 [-0.255 - -0.045]	0.00514427	1.32507	0.978945	1	246125159	OpenSea	SMYD3	Body;Body	TRUE
cg09885622	-0.150 [-0.256 - -0.045]	0.00514507	0.386813	0.999966	5	1504991	OpenSea	LPCAT1	Body	TRUE	Unclassified_Cell_type_specific
cg10347265	-0.149 [-0.254 - -0.045]	0.00515196	3.03275	0.866654	4	107237473	OpenSea	AIMP1	5'UTR;1stExon;TSS200;TSS200;TSS200;5'UTR;5'UTR;TSS200		Unclassified
cg04332613	0.150 [0.045 - 0.256]	0.00515477	0.295925	0.999966	20	43595021	Island	STK4	TSS200		Promoter_Associated
cg26772538	0.150 [0.045 - 0.256]	0.00515602	0.210595	0.999966	8	1824939	S_Shelf	ARHGEF10	Body
cg02128365	-0.150 [-0.256 - -0.045]	0.00516236	0.312336	0.999966	6	31707511	Island	MSH5	TSS1500;TSS1500;TSS1500;TSS1500		Promoter_Associated
cg03411742	0.150 [0.045 - 0.256]	0.00516848	0.341457	0.999966	8	1757958	OpenSea	NoGene
cg22041712	-0.147 [-0.250 - -0.044]	0.0051744	9.62754	0.280616	1	214834360	OpenSea	CENPF	Body	TRUE	Gene_Associated_Cell_type_specific
cg05648964	-0.150 [-0.256 - -0.045]	0.00517578	0.160745	0.999966	12	8833355	OpenSea	NoGene			Unclassified
cg01202519	0.150 [0.045 - 0.256]	0.00517759	0.0710882	0.999966	11	85645743	Island	NoGene
cg02233213	0.150 [0.045 - 0.256]	0.00517863	0.0408077	0.999966	22	42296877	OpenSea	MIR33A	TSS200;Body
cg14250740	-0.150 [-0.256 - -0.045]	0.00518022	0.11978	0.999966	3	175244596	OpenSea	NAALADL2	Body	TRUE
cg01520309	0.150 [0.045 - 0.256]	0.00518121	0.166919	0.999966	1	228079125	S_Shelf	NoGene			Unclassified_Cell_type_specific
cg05774892	0.149 [0.044 - 0.253]	0.00518948	5.36201	0.643511	1	12309874	OpenSea	VPS13D	Body;Body	TRUE
cg09235308	0.149 [0.044 - 0.253]	0.00518956	4.44646	0.733986	8	145019639	S_Shore	PLEC1	Body;Body;TSS1500;TSS200;Body;Body
cg16904849	0.150 [0.045 - 0.255]	0.00519279	0.864464	0.996234	12	56845129	S_Shore	MIP	Body		Unclassified_Cell_type_specific
cg09419352	0.150 [0.045 - 0.256]	0.00519725	0.0381306	0.999966	10	50604330	Island	NoGene		TRUE
cg12906740	0.150 [0.045 - 0.255]	0.00519994	0.46673	0.999966	13	48612050	Island	NUDT15	Body		Promoter_Associated
cg21960303	0.149 [0.044 - 0.253]	0.00520081	5.01286	0.677936	6	170353177	OpenSea	NoGene		TRUE
cg25525379	0.150 [0.045 - 0.256]	0.00520291	0.0548762	0.999966	15	40550473	OpenSea	PAK6	5'UTR;5'UTR;5'UTR	TRUE
cg24296478	0.150 [0.045 - 0.256]	0.00520915	0.0787471	0.999966	10	98590574	N_Shore	LCOR	TSS1500;TSS1500		Promoter_Associated
cg24577417	0.150 [0.045 - 0.256]	0.0052129	0.321761	0.999966	6	168378559	N_Shore	HGC6.3	TSS1500
cg01180513	-0.150 [-0.256 - -0.045]	0.00521465	0.195144	0.999966	20	3388407	Island	C20orf194	TSS200
cg27383081	0.150 [0.045 - 0.256]	0.00521718	0.185921	0.999966	2	85129489	N_Shelf	NoGene
cg17477806	-0.148 [-0.252 - -0.044]	0.00521814	6.65373	0.518122	19	4543865	Island	SEMA6B	Body
cg13527439	-0.150 [-0.255 - -0.045]	0.00522053	0.536094	0.999966	8	144897560	Island	SCRIB	TSS200;TSS200
cg17842354	-0.150 [-0.255 - -0.045]	0.00522228	1.60218	0.965147	2	214149035	Island	SPAG16	TSS200;TSS200		Promoter_Associated
cg24726668	0.150 [0.045 - 0.256]	0.00522562	0.0385213	0.999966	14	39736238	Island	CTAGE5	TSS200;TSS200;Body;5'UTR		Promoter_Associated
cg19151121	-0.150 [-0.254 - -0.045]	0.00522627	2.02209	0.941177	11	133402184	OpenSea	OPCML	1stExon
cg24680415	0.150 [0.045 - 0.256]	0.00523772	0.0013453	0.999966	17	70358572	OpenSea	NoGene		TRUE	Unclassified_Cell_type_specific
cg11725689	-0.150 [-0.255 - -0.045]	0.00523908	0.663129	0.999966	7	6098862	Island	EIF2AK1	TSS200;TSS200		Promoter_Associated
cg09164955	-0.150 [-0.255 - -0.045]	0.00524072	1.4497	0.973009	10	64564266	N_Shore	ADO	TSS1500		Promoter_Associated
cg14592770	-0.150 [-0.255 - -0.045]	0.00524523	0.91077	0.99458	19	58043131	S_Shelf	ZNF549	Body
cg25609307	0.150 [0.045 - 0.255]	0.00524767	0.377928	0.999966	11	10550449	OpenSea	RNF141	Body	TRUE
cg23631062	0.150 [0.045 - 0.255]	0.00524886	1.44857	0.973009	1	102462806	OpenSea	OLFM3	TSS200
cg14297867	0.150 [0.045 - 0.255]	0.00525249	0.2244	0.999966	9	27526172	N_Shelf	MOBKL2B	5'UTR;3'UTR
cg02538829	-0.150 [-0.256 - -0.045]	0.00525307	0.17015	0.999966	17	21226533	OpenSea	NoGene			Promoter_Associated
cg18933840	-0.150 [-0.255 - -0.045]	0.00525311	1.0406	0.991022	17	77721824	Island	NoGene		TRUE
cg09648233	0.150 [0.045 - 0.255]	0.00525625	0.734111	0.999833	7	102105753	Island	ALKBH4	TSS1500;Body		Promoter_Associated
cg20044305	0.150 [0.045 - 0.256]	0.00525714	0.0328212	0.999966	8	9414296	S_Shore	TNKS	Body		Promoter_Associated
cg07150629	-0.150 [-0.256 - -0.045]	0.00526031	0.0643148	0.999966	4	40059484	S_Shore	N4BP2	5'UTR;TSS1500		Promoter_Associated
cg20686279	-0.149 [-0.253 - -0.044]	0.00526063	3.55432	0.820136	1	70820512	Island	HHLA3	5'UTR;TSS200;1stExon;1stExon;5'UTR;1stExon;Body;5'UTR		Promoter_Associated
cg12070159	-0.150 [-0.255 - -0.045]	0.00526571	0.286597	0.999966	8	54789325	N_Shore	RGS20	Body
cg03065139	-0.150 [-0.255 - -0.045]	0.00526584	1.49728	0.971649	2	209169833	OpenSea	PIKFYVE	Body;3'UTR
cg09073443	0.150 [0.045 - 0.255]	0.005266	0.254613	0.999966	8	329193	OpenSea	NoGene		TRUE
cg15410343	0.150 [0.045 - 0.255]	0.00526672	0.931011	0.993595	7	56516425	S_Shore	LOC650226	TSS1500
cg17093855	0.150 [0.045 - 0.255]	0.00526697	0.536681	0.999966	17	72834959	N_Shelf	TMEM104	3'UTR
cg04190875	-0.150 [-0.255 - -0.045]	0.00526858	1.31006	0.979588	10	101291092	Island	NoGene			Unclassified_Cell_type_specific
cg16716189	0.150 [0.045 - 0.255]	0.00527071	1.27727	0.981591	1	113261711	Island	FAM19A3	TSS1500;TSS1500		Unclassified
cg09019546	0.150 [0.045 - 0.255]	0.00527611	1.04686	0.991022	4	185936575	N_Shore	NoGene
cg24731678	-0.150 [-0.255 - -0.045]	0.00527653	0.678537	0.999966	1	43919862	S_Shore	HYI	1stExon;5'UTR		Promoter_Associated
cg01019362	0.150 [0.045 - 0.256]	0.0052772	0.00595931	0.999966	1	53163908	Island	C1orf163	1stExon		Promoter_Associated
cg27139956	-0.150 [-0.255 - -0.045]	0.0052783	0.234727	0.999966	10	45470290	Island	RASSF4	Body		Unclassified
cg10673265	-0.150 [-0.255 - -0.045]	0.00528085	0.634597	0.999966	6	33169975	S_Shore	SLC39A7	Body;Body
cg02941085	0.147 [0.044 - 0.250]	0.00528485	9.65097	0.279987	7	157413287	N_Shore	PTPRN2	Body;Body;Body
cg10473004	-0.150 [-0.255 - -0.044]	0.00528516	1.04716	0.991022	8	87526705	Island	CPNE3	5'UTR;1stExon		Promoter_Associated
cg00244634	-0.150 [-0.255 - -0.045]	0.00528723	0.164917	0.999966	12	100661419	Island	SCYL2	TSS200;TSS1500		Promoter_Associated
cg26310000	0.150 [0.045 - 0.255]	0.00529662	0.110086	0.999966	19	51529846	OpenSea	KLK11	Body;5'UTR;1stExon;5'UTR;5'UTR	TRUE
cg16256610	0.150 [0.045 - 0.255]	0.00530152	0.410065	0.999966	8	21999381	Island	REEP4	1stExon;5'UTR		Promoter_Associated
cg11539038	-0.149 [-0.254 - -0.044]	0.00530244	1.8301	0.95163	1	11160073	Island	EXOSC10	TSS200;TSS200		Promoter_Associated
cg01723031	0.150 [0.045 - 0.255]	0.00530509	0.0328352	0.999966	4	37975326	N_Shelf	TBC1D1	Body
cg14479837	-0.149 [-0.254 - -0.044]	0.00530774	2.10129	0.937087	12	129128018	OpenSea	TMEM132C	Body
ch.9.82095949F	-0.148 [-0.253 - -0.044]	0.0053129	3.63431	0.811856	9	82906129	OpenSea	NoGene
cg20663448	0.149 [0.044 - 0.254]	0.00532269	1.742	0.95606	6	76204308	OpenSea	FILIP1	TSS1500
cg19954448	-0.147 [-0.250 - -0.044]	0.00532725	9.14609	0.31241	17	76641496	OpenSea	NoGene
cg00310404	0.149 [0.044 - 0.254]	0.00533614	2.80387	0.885721	1	27673775	N_Shelf	SYTL1	Body
cg16028986	0.148 [0.044 - 0.252]	0.005337	5.06726	0.67285	2	74881292	N_Shore	SEMA4F	TSS200		Promoter_Associated
cg02624332	0.150 [0.044 - 0.255]	0.00533775	0.688245	0.999966	3	101504465	OpenSea	FAM55C	Body;Body		Promoter_Associated_Cell_type_specific
cg13490403	0.150 [0.044 - 0.255]	0.00533864	0.690347	0.999966	9	124982413	Island	LHX6	Body;Body	TRUE
cg19606484	-0.149 [-0.253 - -0.044]	0.00533869	3.66823	0.808154	6	30132679	OpenSea	TRIM15	Body
cg18333921	0.150 [0.044 - 0.255]	0.00534256	0.00333168	0.999966	2	225307259	Island	NoGene
cg03438904	0.150 [0.044 - 0.255]	0.00534275	0.103397	0.999966	3	197518158	Island	LRCH3	1stExon		Promoter_Associated
cg09608064	-0.150 [-0.255 - -0.044]	0.00534284	0.483698	0.999966	3	141027315	N_Shelf	NoGene			Unclassified
cg00578032	0.150 [0.044 - 0.255]	0.00534425	0.157497	0.999966	19	38308069	Island	NoGene		TRUE
cg04456437	-0.150 [-0.255 - -0.044]	0.00534603	0.600056	0.999966	3	119217424	Island	C3orf1	5'UTR;1stExon		Promoter_Associated
cg21158896	0.150 [0.044 - 0.255]	0.00534787	0.623203	0.999966	11	17099219	Island	RPS13	1stExon;5'UTR		Unclassified
cg14562060	0.150 [0.044 - 0.255]	0.00535376	0.137062	0.999966	6	35109298	Island	TCP11	TSS200;TSS200	TRUE	Unclassified_Cell_type_specific
cg13792528	-0.149 [-0.254 - -0.044]	0.005355	1.64854	0.961365	6	28834507	S_Shelf	NoGene			Promoter_Associated_Cell_type_specific
cg04993564	-0.149 [-0.255 - -0.044]	0.00535559	0.872906	0.995906	8	59572049	Island	NSMAF	Body;TSS200		Promoter_Associated
cg02749804	0.149 [0.044 - 0.255]	0.00535695	0.927945	0.993761	17	38324645	OpenSea	CASC3	Body	TRUE	Gene_Associated
cg27578319	-0.149 [-0.254 - -0.044]	0.00536089	2.32207	0.922296	1	200972829	S_Shelf	KIF21B	Body
cg09805553	0.148 [0.044 - 0.253]	0.00536109	4.07523	0.767046	1	153895607	Island	GATAD2B	TSS200		Promoter_Associated
cg04207746	-0.150 [-0.255 - -0.044]	0.00536272	0.505061	0.999966	1	236448232	S_Shelf	NoGene
cg07890553	-0.149 [-0.255 - -0.044]	0.00536539	0.948582	0.992982	3	119182858	OpenSea	TMEM39A	TSS1500		Unclassified
cg06967703	-0.150 [-0.255 - -0.044]	0.00536789	0.061276	0.999966	18	19284831	Island	ABHD3	TSS200		Promoter_Associated
cg02250028	-0.150 [-0.255 - -0.044]	0.0053681	0.400582	0.999966	15	75775352	S_Shelf	PTPN9	Body
ch.1.230734885R	-0.150 [-0.255 - -0.044]	0.00537001	0.367702	0.999966	1	232668262	OpenSea	NoGene		TRUE
cg15517113	0.150 [0.044 - 0.255]	0.00537125	0.0630914	0.999966	2	620265	N_Shore	NoGene
cg08727957	0.149 [0.044 - 0.255]	0.00537401	1.10847	0.989364	6	41513733	Island	FOXP4	TSS1500;TSS1500;TSS1500		Unclassified
cg04405466	-0.148 [-0.253 - -0.044]	0.00537495	4.414	0.737288	10	105851087	OpenSea	NoGene		TRUE
cg15881404	-0.150 [-0.255 - -0.044]	0.00537528	0.0409524	0.999966	10	49732637	Island	ARHGAP22	Body
cg03167699	0.150 [0.044 - 0.255]	0.0053753	0.012599	0.999966	11	6708820	S_Shelf	NoGene
cg07396581	-0.150 [-0.255 - -0.044]	0.00537824	0.492411	0.999966	1	236309960	S_Shelf	GPR137B	Body
cg01717524	-0.150 [-0.255 - -0.044]	0.00538048	0.238899	0.999966	1	120204880	OpenSea	NoGene		TRUE
cg14326472	-0.150 [-0.255 - -0.044]	0.00538315	0.0601847	0.999966	9	126164083	OpenSea	DENND1A	3'UTR;Body	TRUE	Unclassified
cg14200465	-0.149 [-0.255 - -0.044]	0.00538581	0.82257	0.997419	11	2441045	N_Shore	TRPM5	Body		Unclassified_Cell_type_specific
cg14703058	0.150 [0.044 - 0.255]	0.00538642	0.275712	0.999966	6	109703831	Island	CD164	TSS200;TSS200;TSS200;TSS200;TSS200		Promoter_Associated
cg09962477	0.150 [0.044 - 0.255]	0.00540748	1.04935e-05	0.999966	10	113911430	OpenSea	GPAM	3'UTR
cg15545878	0.148 [0.044 - 0.253]	0.00541007	3.41321	0.835586	11	111782607	OpenSea	CRYAB	TSS200;TSS1500
cg26727372	0.150 [0.044 - 0.255]	0.00541072	0.009205	0.999966	18	48404491	N_Shore	ME2	TSS1500;TSS1500
cg10521431	0.149 [0.044 - 0.255]	0.00541586	0.428096	0.999966	10	104814810	OpenSea	CNNM2	Body;Body
cg01376245	-0.149 [-0.254 - -0.044]	0.00541826	1.43934	0.973549	2	97426602	N_Shore	CNNM4	TSS200		Promoter_Associated
cg26276947	0.149 [0.044 - 0.254]	0.00541842	1.0297	0.991022	22	44892394	Island	LDOC1L	3'UTR	TRUE	Unclassified_Cell_type_specific
cg23484249	0.149 [0.044 - 0.254]	0.00542396	0.985074	0.992549	7	4308449	S_Shelf	SDK1	Body;3'UTR
cg07044938	-0.149 [-0.255 - -0.044]	0.00542889	0.687273	0.999966	16	66223243	OpenSea	NoGene		TRUE
cg04496615	0.149 [0.044 - 0.255]	0.00543168	0.497672	0.999966	2	68479620	Island	PPP3R1	5'UTR;1stExon		Promoter_Associated
cg04281649	0.150 [0.044 - 0.255]	0.00543366	0.00268306	0.999966	2	98612676	Island	TMEM131	TSS1500		Promoter_Associated
cg09596866	-0.149 [-0.255 - -0.044]	0.00543607	0.726616	0.999833	16	3493336	Island	ZNF597	5'UTR;TSS1500		Promoter_Associated
cg14339664	0.149 [0.044 - 0.255]	0.00543717	0.537587	0.999966	10	61122570	S_Shore	FAM13C	TSS1500;1stExon;TSS1500;5'UTR;TSS1500	TRUE
cg02854536	0.149 [0.044 - 0.254]	0.00543807	1.59834	0.96551	11	119227876	S_Shore	USP2	Body;Body		Unclassified
cg20545907	0.147 [0.043 - 0.251]	0.00544814	7.47633	0.44629	5	17401890	OpenSea	NoGene		TRUE
cg03036064	0.150 [0.044 - 0.255]	0.0054489	0.0231087	0.999966	1	165797085	Island	UCK2	1stExon		Promoter_Associated
cg20727362	-0.144 [-0.245 - -0.042]	0.0054494	18.8357	0.0247567	22	43045952	S_Shore	CYB5R3	TSS1500		Promoter_Associated
cg00964055	-0.150 [-0.255 - -0.044]	0.00545387	0.0168633	0.999966	6	150070705	Island	PCMT1	TSS200		Promoter_Associated
cg03134157	-0.149 [-0.255 - -0.044]	0.0054565	0.46281	0.999966	8	145926089	Island	NoGene
cg27660155	-0.150 [-0.255 - -0.044]	0.00545708	0.00044164	0.999966	17	5342611	Island	C1QBP	TSS200		Promoter_Associated
cg03588325	-0.149 [-0.254 - -0.044]	0.00546551	1.03844	0.991022	6	31648948	N_Shore	LY6G5C	TSS1500	TRUE	Promoter_Associated
cg19126615	-0.149 [-0.254 - -0.044]	0.00546679	1.29769	0.9804	11	47290188	N_Shore	MADD	TSS1500;TSS1500;Body;TSS1500;TSS1500;TSS1500;Body;TSS1500;Body;TSS1500;TSS1500;TSS1500;TSS1500		Promoter_Associated
cg04947533	0.149 [0.044 - 0.255]	0.00547178	0.159614	0.999966	14	69604488	OpenSea	DCAF5	Body	TRUE
cg21335600	0.149 [0.044 - 0.255]	0.00547458	0.178645	0.999966	13	49482090	OpenSea	NoGene		TRUE
cg11642909	0.149 [0.044 - 0.255]	0.00548038	0.498903	0.999966	3	160170189	S_Shore	NoGene
cg24405700	-0.149 [-0.254 - -0.044]	0.00548761	1.20754	0.985002	12	655829	OpenSea	B4GALNT3	Body		Unclassified
cg26886544	-0.149 [-0.254 - -0.044]	0.00549075	1.24535	0.983002	16	22012529	OpenSea	C16orf65	TSS200		Unclassified
cg17160094	-0.149 [-0.255 - -0.044]	0.00549083	0.067378	0.999966	4	16069792	OpenSea	PROM1	Body;Body;Body;Body;Body;Body;Body	TRUE
cg17796016	-0.149 [-0.254 - -0.044]	0.00549396	1.24846	0.982935	4	3503528	N_Shore	NoGene			Unclassified_Cell_type_specific
cg05227773	0.149 [0.044 - 0.255]	0.00549519	0.376533	0.999966	16	72817808	N_Shelf	ZFHX3	3'UTR;3'UTR
cg20474972	0.149 [0.044 - 0.255]	0.00549915	0.101514	0.999966	13	111975407	N_Shelf	C13orf16	Body
cg08272286	-0.149 [-0.254 - -0.044]	0.00550147	1.60284	0.965083	15	33486937	Island	NoGene		TRUE	Unclassified_Cell_type_specific
cg21405705	0.149 [0.044 - 0.255]	0.00550663	0.235861	0.999966	14	69260653	Island	ZFP36L1	TSS1500		Promoter_Associated
cg00349776	0.149 [0.044 - 0.255]	0.0055111	0.0178753	0.999966	1	165414189	OpenSea	RXRG	5'UTR;5'UTR;1stExon;1stExon	TRUE	Unclassified_Cell_type_specific
cg01286685	-0.149 [-0.255 - -0.044]	0.0055114	0.0402091	0.999966	6	30039025	Island	RNF39	Body;Body		Unclassified_Cell_type_specific
cg17949915	0.147 [0.043 - 0.252]	0.00551241	5.62555	0.616241	4	111558157	N_Shelf	PITX2	1stExon;5'UTR;1stExon;5'UTR
cg26986438	0.149 [0.044 - 0.255]	0.00551332	0.504832	0.999966	17	80542006	Island	FOXK2	Body		Gene_Associated_Cell_type_specific
cg22542803	-0.149 [-0.254 - -0.044]	0.0055154	0.780324	0.998248	13	113619617	N_Shelf	NoGene
cg16019273	0.147 [0.043 - 0.250]	0.00551931	8.07393	0.398153	1	36273185	N_Shore	EIF2C4	TSS1500		Promoter_Associated
cg13415629	0.144 [0.042 - 0.246]	0.00552113	15.8635	0.0565317	9	134731631	OpenSea	NoGene			Unclassified_Cell_type_specific
cg22980427	0.149 [0.044 - 0.254]	0.00552536	1.77319	0.954352	6	137421461	OpenSea	NoGene		TRUE
cg07362943	-0.148 [-0.252 - -0.043]	0.00552667	4.89174	0.692043	1	43310154	N_Shelf	ERMAP	3'UTR;3'UTR
cg19801560	0.149 [0.044 - 0.254]	0.00552668	1.95834	0.944493	6	26247253	S_Shore	HIST1H4G	TSS200
cg03114442	0.149 [0.044 - 0.255]	0.00553565	0.0223557	0.999966	13	52378179	Island	DHRS12	5'UTR;5'UTR		Promoter_Associated
cg09851465	0.149 [0.044 - 0.255]	0.00554011	0.00361419	0.999966	1	60539671	S_Shore	C1orf87	TSS1500
cg10827893	-0.149 [-0.254 - -0.044]	0.00554515	1.94565	0.945238	1	214161368	Island	PROX1	TSS1500		Unclassified_Cell_type_specific
cg18780489	0.149 [0.044 - 0.254]	0.00554534	0.642458	0.999966	2	28807568	OpenSea	PLB1	Body;Body	TRUE
cg03440454	-0.149 [-0.254 - -0.044]	0.00554649	0.678493	0.999966	17	80978706	S_Shelf	B3GNTL1	Body
cg05224922	-0.149 [-0.254 - -0.044]	0.00555543	0.564852	0.999966	8	140941189	OpenSea	TRAPPC9	Body;Body
cg12773394	0.149 [0.044 - 0.254]	0.00555627	0.484263	0.999966	4	5892965	N_Shore	CRMP1	Body
cg02527496	-0.149 [-0.254 - -0.044]	0.0055594	0.49691	0.999966	22	39794818	N_Shore	MAP3K7IP1	TSS1500;TSS1500
cg01991305	-0.149 [-0.255 - -0.044]	0.0055627	0.207212	0.999966	12	95611539	Island	VEZT	1stExon;5'UTR;TSS1500		Promoter_Associated
cg14260709	-0.148 [-0.253 - -0.043]	0.00556508	2.30461	0.923692	7	157506466	S_Shelf	PTPRN2	Body;Body;Body
cg14072989	0.149 [0.044 - 0.255]	0.005568	0.222933	0.999966	17	57974225	S_Shelf	RPS6KB1	Body
cg05782966	0.148 [0.043 - 0.253]	0.00556888	3.00875	0.869158	2	188898750	OpenSea	NoGene
cg27303983	-0.149 [-0.254 - -0.044]	0.00557168	1.05022	0.991022	7	73153259	Island	ABHD11	TSS200;TSS200;TSS200;TSS200;TSS200;TSS200;TSS200		Promoter_Associated
cg11218619	0.149 [0.044 - 0.254]	0.00557662	0.786272	0.998248	3	197144458	OpenSea	NoGene
cg07912766	-0.149 [-0.254 - -0.044]	0.00558553	0.306209	0.999966	18	45458698	S_Shore	SMAD2	TSS1500;TSS1500
cg20691140	-0.149 [-0.255 - -0.044]	0.00558594	0.107555	0.999966	2	137522667	Island	NoGene
cg10293093	-0.149 [-0.254 - -0.044]	0.00558778	1.20506	0.985002	6	28984674	Island	NoGene			Promoter_Associated
cg11349715	-0.149 [-0.254 - -0.044]	0.00559256	0.194875	0.999966	2	54557882	Island	C2orf73	TSS200	TRUE	Promoter_Associated
cg26690511	-0.149 [-0.254 - -0.044]	0.00560471	0.698107	0.999955	3	155422103	OpenSea	PLCH1	TSS200	TRUE
cg10841673	0.148 [0.043 - 0.253]	0.0056063	1.74044	0.956218	20	49575318	Island	MOCS3	TSS200;TSS1500		Promoter_Associated
cg22729681	0.148 [0.043 - 0.253]	0.00560897	2.52483	0.908523	1	164717625	OpenSea	PBX1	Body	TRUE
cg12277278	0.148 [0.043 - 0.253]	0.00561216	2.45821	0.912771	20	61636767	Island	NoGene
cg20893838	0.148 [0.043 - 0.252]	0.00561542	4.25636	0.751844	6	7145478	S_Shelf	RREB1	5'UTR;5'UTR;5'UTR;5'UTR		Promoter_Associated
cg15615793	0.143 [0.042 - 0.243]	0.00561562	21.4452	0.0109074	7	30722643	S_Shore	CRHR2	TSS1500		Unclassified
cg13910594	-0.149 [-0.255 - -0.044]	0.0056158	0.0519513	0.999966	1	168054290	OpenSea	GPR161	3'UTR		Unclassified
cg10292376	0.149 [0.044 - 0.255]	0.00561644	0.0737268	0.999966	12	52995070	Island	KRT72	1stExon;1stExon;1stExon		Unclassified_Cell_type_specific
cg09974566	0.148 [0.043 - 0.253]	0.00561702	2.54373	0.90699	22	32150118	S_Shore	DEPDC5	1stExon;5'UTR;TSS1500;1stExon;5'UTR		Promoter_Associated
cg12386015	-0.149 [-0.254 - -0.043]	0.00562024	0.922072	0.994148	13	111215148	S_Shore	RAB20	TSS1500
cg03965885	0.149 [0.044 - 0.255]	0.00562651	5.49845e-05	0.999966	4	78079304	Island	CCNG2	5'UTR		Promoter_Associated
cg12409714	0.145 [0.042 - 0.248]	0.00563112	11.2182	0.200773	7	112027731	N_Shelf	NoGene
cg25489467	-0.149 [-0.254 - -0.043]	0.00563424	0.299386	0.999966	6	32862532	Island	NoGene			Promoter_Associated
cg01645998	0.148 [0.043 - 0.253]	0.00564502	1.79277	0.953687	16	82045222	Island	SDR42E1	TSS200		Unclassified
cg25666879	0.148 [0.043 - 0.253]	0.00564655	1.52121	0.970069	12	10365977	S_Shore	GABARAPL1	Body
cg20268054	0.148 [0.043 - 0.253]	0.00564657	2.36623	0.920385	11	393029	N_Shore	PKP3	TSS1500
cg13033972	-0.148 [-0.254 - -0.043]	0.00564806	1.1655	0.986912	14	80679808	OpenSea	DIO2	TSS1500;TSS1500
cg12718528	0.149 [0.043 - 0.254]	0.00565013	0.265461	0.999966	4	47710147	S_Shore	CORIN	Body
cg00950971	0.149 [0.043 - 0.254]	0.00565177	3.43396e-06	0.999966	10	72015325	Island	NPFFR1	Body		Unclassified_Cell_type_specific
cg08830565	-0.149 [-0.254 - -0.043]	0.00565496	0.0771753	0.999966	7	129417405	N_Shore	NoGene			Unclassified_Cell_type_specific
cg25936839	-0.149 [-0.254 - -0.043]	0.00565646	0.00790908	0.999966	17	6555202	Island	C17orf100	5'UTR;TSS1500;1stExon		Promoter_Associated
cg04658846	0.149 [0.043 - 0.254]	0.00565705	0.179075	0.999966	4	528022	N_Shore	PIGG	Body;Body
cg03025242	-0.149 [-0.254 - -0.043]	0.0056582	0.0468965	0.999966	6	33129541	Island	NoGene		TRUE	Unclassified
cg08351911	-0.148 [-0.253 - -0.043]	0.00565947	1.50005	0.971428	16	88950075	Island	CBFA2T3	Body;Body
cg02981663	0.149 [0.043 - 0.254]	0.00566745	0.125625	0.999966	13	28232083	OpenSea	POLR1D	Body	TRUE
cg11222503	0.147 [0.043 - 0.251]	0.00568317	5.32424	0.647339	1	3110815	N_Shore	PRDM16	Body;Body		Unclassified_Cell_type_specific
cg01702347	0.149 [0.043 - 0.254]	0.00568927	0.104665	0.999966	12	6654583	N_Shelf	IFFO1	Body;Body;Body
cg20060451	-0.149 [-0.254 - -0.043]	0.00569829	0.255889	0.999966	5	179159945	Island	MAML1	1stExon;5'UTR		Promoter_Associated
cg25294759	-0.149 [-0.254 - -0.043]	0.00570269	0.0270266	0.999966	17	65714530	S_Shore	NOL11	Body		Promoter_Associated
cg06919159	0.149 [0.043 - 0.254]	0.00570771	0.439723	0.999966	5	80286535	OpenSea	RASGRF2	Body	TRUE
cg17854454	0.149 [0.043 - 0.254]	0.0057093	0.578203	0.999966	5	77140243	N_Shore	NoGene		TRUE
cg16253779	0.148 [0.043 - 0.253]	0.00571834	1.22918	0.983967	19	50165958	N_Shore	IRF3	Body
cg23040531	0.149 [0.043 - 0.254]	0.00572005	0.325593	0.999966	10	131636729	N_Shore	EBF3	Body
cg08346127	-0.148 [-0.253 - -0.043]	0.00572682	1.62712	0.963157	20	31871019	OpenSea	C20orf114	1stExon;5'UTR
cg09441501	-0.148 [-0.254 - -0.043]	0.00573435	0.998832	0.991606	11	798350	Island	NoGene			Promoter_Associated
cg23645831	-0.149 [-0.254 - -0.043]	0.00573714	0.141124	0.999966	1	15944060	Island	DDI2	TSS200		Promoter_Associated
cg24341299	0.148 [0.043 - 0.254]	0.00574601	0.676587	0.999966	19	50879573	N_Shore	NR1H2	TSS200		Promoter_Associated
cg06514078	0.148 [0.043 - 0.253]	0.00574647	2.25924	0.926591	11	3190573	S_Shelf	NoGene
cg23851558	-0.149 [-0.254 - -0.043]	0.00575802	0.00991967	0.999966	2	6121420	OpenSea	LOC400940	TSS1500	TRUE
cg07203271	-0.148 [-0.253 - -0.043]	0.00576111	1.12664	0.988903	1	53926112	Island	DMRTB1	Body
cg03859732	-0.148 [-0.254 - -0.043]	0.0057665	0.511505	0.999966	15	42500737	S_Shore	VPS39	TSS1500		Promoter_Associated
cg11704201	0.148 [0.043 - 0.253]	0.00576653	1.556	0.968268	12	132303491	OpenSea	NoGene
cg16842214	0.149 [0.043 - 0.254]	0.0057673	0.0306638	0.999966	3	42727160	Island	KBTBD5	1stExon
cg26454433	0.148 [0.043 - 0.253]	0.00576919	0.910609	0.99458	2	237084695	N_Shelf	NoGene			Unclassified
cg09001226	-0.148 [-0.254 - -0.043]	0.00577121	0.566738	0.999966	6	32155082	OpenSea	PBX2	Body
cg01656168	-0.148 [-0.254 - -0.043]	0.00577325	0.554505	0.999966	16	69141437	Island	HAS3	5'UTR;TSS200
cg07507257	0.149 [0.043 - 0.254]	0.00577687	0.165792	0.999966	18	21112105	OpenSea	NPC1	3'UTR
cg01846824	0.145 [0.042 - 0.249]	0.00578009	9.55388	0.285349	19	12939416	Island	RTBDN	Body;Body
cg19500730	0.149 [0.043 - 0.254]	0.00578024	0.0204711	0.999966	3	49092358	OpenSea	QRICH1	Body;Body	TRUE
cg13445230	-0.148 [-0.254 - -0.043]	0.00578079	0.251042	0.999966	9	89422493	OpenSea	NoGene		TRUE
cg11479811	0.148 [0.043 - 0.253]	0.0057809	1.81426	0.952616	2	241390486	N_Shore	PP14571	Body;Body	TRUE	Unclassified
cg12961069	0.149 [0.043 - 0.254]	0.0057933	0.0607083	0.999966	22	39685780	N_Shelf	NoGene
cg17321617	-0.147 [-0.251 - -0.042]	0.00580257	5.18077	0.663331	11	64764490	OpenSea	BATF2	5'UTR;1stExon	TRUE	Unclassified
cg01967642	-0.147 [-0.252 - -0.043]	0.0058031	2.68392	0.896511	1	38229476	N_Shore	EPHA10	Body;Body
cg13408347	-0.148 [-0.253 - -0.043]	0.0058049	0.744621	0.999638	12	91347805	Island	C12orf12	1stExon
cg01890726	0.149 [0.043 - 0.254]	0.00580512	0.00412403	0.999966	11	134212069	Island	GLB1L2	Body
cg16518165	0.148 [0.043 - 0.253]	0.00580646	2.30258	0.923747	5	166732608	OpenSea	ODZ2	Body	TRUE
cg25515317	0.148 [0.043 - 0.254]	0.0058067	0.0559434	0.999966	7	116164108	N_Shore	CAV1	TSS1500	TRUE
cg24714864	0.148 [0.043 - 0.254]	0.00580813	0.134319	0.999966	10	42863550	S_Shore	LOC441666	TSS200
cg14238615	-0.147 [-0.252 - -0.043]	0.00581575	3.02613	0.867417	14	73360591	Island	DPF3	Body
cg21534401	0.148 [0.043 - 0.253]	0.0058182	0.906228	0.994778	6	28501916	OpenSea	GPX5	Body;3'UTR
cg13758712	0.148 [0.043 - 0.253]	0.00581933	1.46887	0.972547	21	28218959	S_Shore	ADAMTS1	TSS1500		Unclassified
cg26667735	0.148 [0.043 - 0.254]	0.0058377	0.108132	0.999966	1	46863109	S_Shelf	FAAH	Body
[truncated: 13,039 more rows]

## Sheet: Table S6
Table S6. CpG sites associated with pubertal age (PA) in males or females with a standardized effect size > |0.13|
Original model and CpG ID	Standardized effect size*	P-value	Q‡	Q p-value (BH)	Chromosome	Position	Relation to island	Gene	Gene region(s)	Enhancer	Regulatory Feature Group
PA - Males
cg06096446	0.204 [0.129 - 0.280]	1.21945e-07	0.0357178	0.999956	6	158744008	OpenSea	TULP4	Body;Body	TRUE
cg09303847	0.173 [0.096 - 0.250]	9.84517e-06	0.0227337	0.999956	6	27637302	OpenSea	NoGene		TRUE
cg04851314	-0.170 [-0.247 - -0.093]	1.36877e-05	0.516416	0.999956	17	51900106	OpenSea	KIF2B	TSS200
cg23193613	0.169 [0.092 - 0.246]	1.53655e-05	0.601993	0.999956	8	144267725	Island	NoGene
cg07206053	-0.166 [-0.243 - -0.089]	2.29208e-05	0.494018	0.999956	12	72772422	OpenSea	TRHDE	Body	TRUE
cg14462017	0.166 [0.089 - 0.243]	2.31965e-05	0.767022	0.999956	18	40853833	OpenSea	SYT4	Body
cg18192222	-0.161 [-0.238 - -0.085]	3.27552e-05	7.32552	0.999956	10	106113225	OpenSea	CCDC147	TSS1500		Unclassified_Cell_type_specific
cg11169363	0.163 [0.086 - 0.240]	3.40318e-05	0.0756217	0.999956	5	6773746	OpenSea	NoGene
cg11617253	-0.162 [-0.239 - -0.085]	3.58744e-05	1.66974	0.999956	17	76452691	N_Shelf	DNAH17	Body		Unclassified_Cell_type_specific
cg13924432	-0.162 [-0.239 - -0.085]	3.61736e-05	0.0579014	0.999956	2	220223283	Island	NoGene			Unclassified_Cell_type_specific
cg10064922	0.161 [0.084 - 0.237]	4.10781e-05	1.89409	0.999956	10	729846	OpenSea	DIP2C	Body		Unclassified_Cell_type_specific
cg10507304	0.161 [0.084 - 0.238]	4.21265e-05	0.046945	0.999956	6	27637520	OpenSea	NoGene		TRUE	Unclassified
cg07343821	0.160 [0.083 - 0.237]	4.62708e-05	0.00622486	0.999956	6	27637537	OpenSea	NoGene		TRUE	Unclassified
cg01264106	0.160 [0.083 - 0.237]	4.71882e-05	0.127115	0.999956	22	38071602	N_Shore	LGALS1	TSS200		Unclassified
cg26612165	0.159 [0.082 - 0.236]	4.81328e-05	3.61281	0.999956	1	181059499	S_Shore	IER5	3'UTR;1stExon		Promoter_Associated
cg06348651	0.158 [0.081 - 0.235]	5.43454e-05	1.05102	0.999956	12	110562118	Island	IFT81	TSS200;TSS200;TSS200		Promoter_Associated
cg10161888	-0.158 [-0.235 - -0.081]	5.59434e-05	0.00538782	0.999956	7	157791862	OpenSea	PTPRN2	Body;Body;Body	TRUE	Unclassified_Cell_type_specific
cg03658294	0.158 [0.081 - 0.235]	5.77483e-05	0.751852	0.999956	19	45873700	Island	ERCC2	Body;5'UTR;1stExon		Promoter_Associated
cg16602316	0.158 [0.080 - 0.235]	6.17754e-05	0.0224208	0.999956	14	93698053	OpenSea	NoGene		TRUE
cg19160754	-0.158 [-0.235 - -0.080]	6.19286e-05	0.00539173	0.999956	1	27647887	N_Shore	TMEM222	TSS1500
cg14908122	-0.157 [-0.234 - -0.080]	6.31048e-05	1.15395	0.999956	12	120971358	N_Shore	RNF10	TSS1500
cg00447582	-0.157 [-0.234 - -0.080]	6.38945e-05	0.00318855	0.999956	16	569849	OpenSea	RAB11FIP3	Body;Body		Unclassified_Cell_type_specific
cg25009999	-0.157 [-0.234 - -0.080]	6.44162e-05	2.02667	0.999956	10	134793190	S_Shore	NoGene
cg23240617	-0.157 [-0.234 - -0.079]	6.87941e-05	0.215064	0.999956	14	105742034	S_Shelf	BRF1	Body	TRUE
cg23934819	-0.156 [-0.233 - -0.079]	7.23324e-05	0.132202	0.999956	11	124788965	N_Shore	HEPN1	TSS200
cg23159800	-0.156 [-0.233 - -0.079]	7.26949e-05	0.336563	0.999956	6	92636679	OpenSea	NoGene
cg03975797	0.156 [0.079 - 0.233]	7.50236e-05	0.600134	0.999956	5	100238977	Island	ST8SIA4	TSS200;1stExon;5'UTR		Promoter_Associated
cg20799547	0.154 [0.078 - 0.231]	7.96707e-05	3.50628	0.999956	1	24969494	Island	SRRM1	TSS200		Promoter_Associated
cg06026269	-0.155 [-0.232 - -0.078]	8.364e-05	0.309904	0.999956	3	46245807	OpenSea	CCR1	5'UTR
cg19988162	-0.154 [-0.231 - -0.077]	8.9811e-05	0.424705	0.999956	6	32303790	OpenSea	C6orf10	Body
cg12944343	0.154 [0.077 - 0.231]	9.12091e-05	0.13992	0.999956	14	93698416	OpenSea	NoGene		TRUE
cg22651787	-0.154 [-0.231 - -0.077]	9.46537e-05	0.0062708	0.999956	4	25115729	OpenSea	NoGene		TRUE
cg07793163	-0.153 [-0.230 - -0.076]	0.000100539	0.722749	0.999956	12	12680897	OpenSea	DUSP16	5'UTR	TRUE	Unclassified_Cell_type_specific
cg01318557	0.153 [0.075 - 0.230]	0.000106355	0.123543	0.999956	7	73624319	OpenSea	LAT2	5'UTR;5'UTR;5'UTR;1stExon;1stExon;1stExon	TRUE	Promoter_Associated
cg16887422	0.153 [0.075 - 0.230]	0.000106361	0.00235753	0.999956	2	240035107	S_Shore	HDAC4	Body	TRUE
cg08835221	0.153 [0.075 - 0.230]	0.00010736	0.0116813	0.999956	22	38071607	N_Shore	LGALS1	TSS200		Unclassified
cg20635393	0.152 [0.075 - 0.230]	0.000109115	0.113765	0.999956	4	141074400	Island	MAML3	1stExon		Promoter_Associated
cg09368129	-0.152 [-0.229 - -0.074]	0.000117678	0.0489689	0.999956	5	140071347	S_Shore	HARS2	Body;TSS1500		Promoter_Associated
cg22203300	-0.152 [-0.229 - -0.074]	0.000119313	0.154135	0.999956	13	100092028	OpenSea	NoGene		TRUE
cg11758861	0.151 [0.074 - 0.228]	0.000126699	1.24833	0.999956	19	13135514	Island	NFIX	Body
cg22126714	-0.151 [-0.228 - -0.074]	0.00012698	1.45977	0.999956	15	95562141	OpenSea	NoGene		TRUE
cg14251267	-0.151 [-0.228 - -0.073]	0.000132463	0.00241809	0.999956	20	62406428	N_Shore	ZBTB46	Body	TRUE	Unclassified
cg15704988	0.150 [0.073 - 0.227]	0.00014042	0.114696	0.999956	17	40540562	Island	STAT3	TSS200;TSS200;TSS200		Promoter_Associated
cg15465571	0.150 [0.072 - 0.227]	0.000148708	0.00546905	0.999956	1	17338208	Island	ATP13A2	Body;Body;Body		Promoter_Associated
cg26509915	-0.149 [-0.226 - -0.072]	0.000149146	1.14239	0.999956	11	69285633	N_Shore	NoGene		TRUE
cg07016258	0.149 [0.072 - 0.226]	0.000154292	0.048697	0.999956	15	83953929	Island	BNC1	TSS1500
cg15003139	-0.149 [-0.226 - -0.072]	0.00015904	0.0150623	0.999956	10	3679950	OpenSea	NoGene
cg18650716	0.149 [0.072 - 0.226]	0.000159717	0.160613	0.999956	6	30711863	Island	FLOT1	TSS1500;Body		Promoter_Associated
cg10556064	-0.149 [-0.226 - -0.071]	0.000163629	0.0506713	0.999956	16	68481489	Island	SMPD3	5'UTR	TRUE	Unclassified_Cell_type_specific
cg13650974	-0.148 [-0.225 - -0.071]	0.000164425	1.54245	0.999956	11	134228370	N_Shelf	GLB1L2	Body
cg21102227	0.148 [0.071 - 0.226]	0.000166257	0.829038	0.999956	14	45431383	N_Shore	KLHL28	TSS1500;TSS200		NonGene_Associated
cg02219026	-0.148 [-0.225 - -0.071]	0.00017614	0.202559	0.999956	3	48282209	N_Shore	ZNF589	TSS1500		Promoter_Associated
cg12415116	0.148 [0.070 - 0.225]	0.000180184	0.695243	0.999956	12	19283108	Island	PLEKHA5	Body;Body		Unclassified_Cell_type_specific
cg22258713	0.147 [0.070 - 0.225]	0.000182971	1.07273	0.999956	8	144267518	Island	NoGene
cg00820961	0.147 [0.070 - 0.225]	0.000189717	0.11757	0.999956	9	138624832	N_Shore	KCNT1	Body
cg02633371	0.147 [0.070 - 0.224]	0.000190171	0.278472	0.999956	17	35298618	Island	LHX1	Body
cg12584458	0.147 [0.070 - 0.224]	0.00019154	0.743826	0.999956	6	28447107	OpenSea	NoGene
cg07395500	-0.147 [-0.224 - -0.070]	0.000192238	1.72416	0.999956	12	118818345	S_Shelf	SUDS3	Body
cg06284322	-0.147 [-0.224 - -0.069]	0.000200267	0.415327	0.999956	5	140700662	S_Shore	TAF7	TSS1500		Promoter_Associated
cg26530345	-0.147 [-0.224 - -0.069]	0.000203053	0.147757	0.999956	2	220312410	N_Shore	SPEG	Body	TRUE	Unclassified_Cell_type_specific
cg10473059	-0.147 [-0.224 - -0.069]	0.000204826	0.00664374	0.999956	7	18003093	OpenSea	NoGene		TRUE
cg12838168	-0.146 [-0.224 - -0.069]	0.000209171	0.21201	0.999956	3	194085842	OpenSea	LRRC15	5'UTR;5'UTR	TRUE
cg11277220	-0.146 [-0.223 - -0.069]	0.000209267	1.50198	0.999956	19	9271193	Island	ZNF317	Body
cg18884295	0.146 [0.069 - 0.224]	0.000212169	0.0269745	0.999956	6	131234267	OpenSea	EPB41L2	Body;Body;Body	TRUE
cg01312658	-0.146 [-0.223 - -0.069]	0.000213077	0.878124	0.999956	2	1516061	N_Shore	TPO	Body;Body;Body;Body
cg08202743	-0.146 [-0.223 - -0.069]	0.000215213	0.0105696	0.999956	11	34182570	OpenSea	ABTB2	Body
cg19667211	-0.145 [-0.223 - -0.068]	0.000219581	1.9089	0.999956	4	183244357	OpenSea	ODZ3	TSS1500
cg18835300	-0.146 [-0.223 - -0.068]	0.000224047	0.437982	0.999956	4	31023005	OpenSea	PCDH7	Body	TRUE
cg16007742	-0.144 [-0.221 - -0.068]	0.000225165	5.58432	0.999956	11	62066669	OpenSea	SCGB1D4	TSS200
cg15037420	-0.144 [-0.221 - -0.068]	0.000230439	4.40707	0.999956	19	48474386	OpenSea	BSPH1	3'UTR
cg16381596	0.145 [0.068 - 0.222]	0.000239057	0.661802	0.999956	10	99474151	Island	MARVELD1	Body;1stExon		Promoter_Associated
cg09604840	-0.145 [-0.222 - -0.067]	0.000241381	0.754851	0.999956	16	81991640	OpenSea	PLCG2	3'UTR
cg17423711	0.145 [0.067 - 0.222]	0.00024514	0.736131	0.999956	1	167190178	Island	POU2F1	1stExon;5'UTR		Promoter_Associated
cg11849086	0.144 [0.067 - 0.221]	0.000246928	2.52641	0.999956	17	62776530	Island	LOC146880	Body;Body		Promoter_Associated
cg12607120	-0.144 [-0.221 - -0.067]	0.00026491	0.0378258	0.999956	2	122515888	S_Shelf	TSN	Body
cg18328792	-0.143 [-0.221 - -0.066]	0.000267363	2.48831	0.999956	14	90417102	N_Shelf	C14orf143	Body
cg12357534	-0.143 [-0.220 - -0.066]	0.000268278	2.89754	0.999956	13	95086146	OpenSea	NoGene		TRUE
cg16373998	-0.144 [-0.221 - -0.066]	0.000269026	1.18251	0.999956	1	93296988	N_Shore	RPL5	TSS1500		Unclassified
cg11701615	-0.144 [-0.221 - -0.066]	0.000269177	0.042112	0.999956	20	61153635	S_Shore	C20orf166	Body		Unclassified_Cell_type_specific
cg10783469	-0.144 [-0.221 - -0.066]	0.000272531	0.442362	0.999956	19	52391234	Island	ZNF577	TSS200;TSS200;TSS200
cg13817952	0.144 [0.066 - 0.221]	0.000272532	0.0896384	0.999956	9	124990456	Island	LHX6	Body;Body
cg15831310	-0.143 [-0.221 - -0.066]	0.000273738	1.16629	0.999956	19	35523527	Island	SCN1B	Body;Body
cg09038794	0.144 [0.066 - 0.221]	0.00027378	0.000295176	0.999956	6	39902014	Island	MOCS1	Body;Body		Unclassified_Cell_type_specific
cg05304037	-0.144 [-0.221 - -0.066]	0.000277223	0.0147939	0.999956	19	50094202	Island	PRR12	TSS1500;3'UTR
cg23597041	0.143 [0.066 - 0.221]	0.000282555	0.574643	0.999956	15	42840898	Island	LRRC57	1stExon;TSS200;5'UTR;TSS200		Promoter_Associated
cg00305947	-0.143 [-0.221 - -0.066]	0.000282592	0.109317	0.999956	18	13822384	N_Shore	NoGene
cg06748511	0.143 [0.066 - 0.220]	0.00028307	1.17435	0.999956	16	67693572	Island	PARD6A	TSS1500;Body;TSS1500;Body;Body
cg04328219	-0.143 [-0.220 - -0.066]	0.000283942	3.22524	0.999956	10	6263432	S_Shore	PFKFB3	Body;Body
cg07457305	0.143 [0.066 - 0.221]	0.000285004	0.283933	0.999956	2	71118292	S_Shore	NoGene
cg13026550	-0.143 [-0.221 - -0.066]	0.000285951	0.0214122	0.999956	6	158068497	OpenSea	ZDHHC14	Body;Body
cg14206962	-0.143 [-0.220 - -0.065]	0.000296811	0.248058	0.999956	15	29406153	Island	APBA2	Body;Body
cg00672507	0.143 [0.065 - 0.220]	0.000301337	0.21126	0.999956	8	42997105	S_Shore	HGSNAT	Body
cg07790170	0.143 [0.065 - 0.220]	0.000306291	0.183984	0.999956	4	111537570	N_Shore	NoGene
cg10172165	0.142 [0.065 - 0.219]	0.000307165	1.97819	0.999956	7	154982472	OpenSea	NoGene			Unclassified
cg16904781	-0.142 [-0.220 - -0.065]	0.000316839	0.214716	0.999956	13	113739577	N_Shelf	MCF2L	Body;Body
cg12961842	-0.142 [-0.220 - -0.065]	0.000319594	0.229618	0.999956	19	58446758	Island	ZNF418	TSS200		Promoter_Associated
cg20636526	-0.142 [-0.219 - -0.065]	0.000319879	0.434681	0.999956	6	32305145	OpenSea	C6orf10	Body
cg06371555	-0.142 [-0.219 - -0.065]	0.000325092	0.0169155	0.999956	1	5540950	OpenSea	NoGene
cg13768953	-0.142 [-0.219 - -0.064]	0.000325628	1.04494	0.999956	17	7114967	N_Shelf	DLG4	Body;Body		Unclassified_Cell_type_specific
cg14153668	-0.142 [-0.219 - -0.064]	0.000330654	1.25759	0.999956	15	73616457	OpenSea	HCN4	Body
cg10017982	-0.142 [-0.219 - -0.064]	0.000330834	0.0530914	0.999956	6	32155783	OpenSea	PBX2	Body
cg07630723	0.142 [0.064 - 0.219]	0.000332849	0.0760218	0.999956	12	130526797	N_Shore	LOC100190940	Body		NonGene_Associated
cg14078435	-0.142 [-0.219 - -0.064]	0.000337594	0.0876132	0.999956	17	37185967	OpenSea	NoGene
cg00864821	-0.141 [-0.219 - -0.064]	0.000338933	0.573867	0.999956	10	7556562	OpenSea	NoGene		TRUE
cg13639936	0.141 [0.064 - 0.218]	0.000339402	2.54488	0.999956	9	102586628	Island	NR4A3	5'UTR;5'UTR;5'UTR		Unclassified
cg02805489	0.141 [0.064 - 0.219]	0.000341011	0.36496	0.999956	7	36406483	Island	KIAA0895	Body;Body		Promoter_Associated
cg06710769	0.141 [0.064 - 0.218]	0.000348226	1.42324	0.999956	20	58509559	S_Shore	NoGene			Unclassified
cg26438705	0.140 [0.063 - 0.217]	0.000351099	4.6384	0.999956	16	1661097	Island	IFT140	5'UTR		Unclassified
cg20313496	0.140 [0.063 - 0.217]	0.000351138	4.09283	0.999956	1	155579807	Island	MSTO1	TSS200		Promoter_Associated
cg20106214	-0.141 [-0.218 - -0.064]	0.000357719	0.503656	0.999956	19	44097457	Island	IRGQ	Body
cg05671636	0.141 [0.063 - 0.218]	0.000364762	0.059302	0.999956	5	179401436	OpenSea	RNF130	Body
cg23140706	0.141 [0.063 - 0.218]	0.000368129	0.000619965	0.999956	12	54689278	OpenSea	NFE2	5'UTR;5'UTR
cg05468028	0.141 [0.063 - 0.218]	0.000368997	0.561355	0.999956	21	30391383	Island	RWDD2B	Body		Promoter_Associated_Cell_type_specific
cg06852293	-0.141 [-0.218 - -0.063]	0.000378083	0.037918	0.999956	17	11459507	N_Shore	SHISA6	Body
cg04126956	-0.140 [-0.217 - -0.063]	0.000383881	2.77731	0.999956	8	140994069	OpenSea	TRAPPC9	Body;Body	TRUE
cg23623852	-0.140 [-0.218 - -0.063]	0.000384962	0.0609635	0.999956	6	168765844	Island	NoGene
cg17066527	-0.140 [-0.217 - -0.063]	0.000387213	1.47614	0.999956	10	132999647	OpenSea	TCERG1L	Body
cg04071104	0.140 [0.063 - 0.218]	0.000393872	0.0202207	0.999956	3	53878642	N_Shore	CHDH	5'UTR
cg27619353	0.140 [0.062 - 0.217]	0.000404349	0.0315961	0.999956	22	38071651	N_Shore	LGALS1	1stExon;5'UTR		Unclassified
cg08475996	0.140 [0.062 - 0.217]	0.000409062	0.00222561	0.999956	15	25513277	OpenSea	HBII-52-46	TSS1500
cg15730860	0.140 [0.062 - 0.217]	0.000413549	0.508996	0.999956	2	211035202	N_Shore	C2orf67	5'UTR
cg26110562	-0.140 [-0.217 - -0.062]	0.00041678	0.128885	0.999956	2	236877461	OpenSea	AGAP1	Body;Body
cg09553982	-0.139 [-0.217 - -0.062]	0.000417448	0.256741	0.999956	10	77875676	S_Shelf	C10orf11	Body
cg02513556	0.139 [0.062 - 0.217]	0.000423828	0.386495	0.999956	12	10095902	OpenSea	NoGene
cg04434701	-0.139 [-0.217 - -0.062]	0.000424091	0.205695	0.999956	16	11112917	OpenSea	CLEC16A	Body
cg10144483	0.138 [0.061 - 0.215]	0.000428615	4.22858	0.999956	4	180981242	S_Shore	NoGene
cg17362593	-0.139 [-0.217 - -0.062]	0.000428728	0.0666855	0.999956	5	115975463	OpenSea	NoGene		TRUE
cg16764807	0.139 [0.061 - 0.216]	0.000431879	2.10341	0.999956	6	20534632	OpenSea	CDKAL1	TSS200		Promoter_Associated
cg07468037	0.139 [0.061 - 0.216]	0.000436775	2.7238	0.999956	2	5828495	N_Shelf	NoGene
cg12624829	-0.138 [-0.215 - -0.061]	0.000444999	4.26516	0.999956	10	106113175	OpenSea	CCDC147	TSS1500		Unclassified_Cell_type_specific
cg05225461	0.139 [0.061 - 0.216]	0.000446393	0.0506284	0.999956	5	102596755	S_Shore	C5orf30	5'UTR		Promoter_Associated_Cell_type_specific
cg01810111	0.139 [0.061 - 0.216]	0.000448978	0.00806021	0.999956	6	27637395	OpenSea	NoGene		TRUE
cg18222609	-0.139 [-0.216 - -0.061]	0.000450385	0.524749	0.999956	6	132270526	N_Shore	CTGF	Body
cg19812938	-0.138 [-0.216 - -0.061]	0.000463701	0.371252	0.999956	17	80888632	N_Shore	TBCD	Body
cg05857996	-0.138 [-0.216 - -0.061]	0.000463718	0.19551	0.999956	20	2675418	S_Shore	EBF4	Body	TRUE
cg17759605	-0.138 [-0.216 - -0.061]	0.000465037	0.0257863	0.999956	1	117210817	S_Shore	IGSF3	TSS1500;TSS1500		Unclassified_Cell_type_specific
cg01709493	-0.138 [-0.216 - -0.061]	0.000469092	0.589317	0.999956	14	101509391	OpenSea	MIR1185-1	Body;TSS1500
cg17419626	0.138 [0.061 - 0.216]	0.000476939	0.0253718	0.999956	12	53268268	Island	NoGene			Promoter_Associated_Cell_type_specific
cg06755365	0.138 [0.061 - 0.216]	0.000479077	0.00098877	0.999956	1	95538786	S_Shore	ALG14	TSS1500		Promoter_Associated
cg13753946	-0.138 [-0.215 - -0.060]	0.000487925	0.182784	0.999956	17	61040773	N_Shelf	NoGene
cg02162339	-0.138 [-0.215 - -0.060]	0.000488072	0.457428	0.999956	2	242648711	OpenSea	ING5	Body
cg03148124	-0.138 [-0.215 - -0.060]	0.000492646	0.00263363	0.999956	2	174890849	S_Shore	NoGene
cg08580836	-0.137 [-0.215 - -0.060]	0.000495866	1.56438	0.999956	5	150284448	Island	ZNF300	TSS200
cg13443843	-0.137 [-0.215 - -0.060]	0.000496137	1.94801	0.999956	1	42797239	N_Shelf	FOXJ3	5'UTR
cg20342105	-0.137 [-0.214 - -0.060]	0.000499961	2.51555	0.999956	11	62474910	N_Shore	BSCL2	5'UTR;TSS1500;5'UTR;1stExon;TSS1500
cg20457891	-0.138 [-0.215 - -0.060]	0.000505467	0.286565	0.999956	7	2297053	Island	SNX8	Body
cg00295182	0.137 [0.060 - 0.215]	0.000507008	0.299424	0.999956	1	2456436	N_Shore	PANK4	Body	TRUE	Promoter_Associated
cg12890650	-0.137 [-0.215 - -0.060]	0.000507159	1.5701	0.999956	8	140998950	OpenSea	TRAPPC9	Body;Body
cg14291622	0.137 [0.060 - 0.215]	0.000520186	0.283256	0.999956	9	19127549	Island	PLIN2	5'UTR;1stExon		Promoter_Associated
cg19940969	0.137 [0.060 - 0.215]	0.000522408	0.0260371	0.999956	15	59980268	N_Shore	BNIP2	Body
cg00811166	-0.137 [-0.214 - -0.060]	0.0005229	1.82864	0.999956	5	1288569	N_Shore	TERT	Body;Body
cg05229802	-0.136 [-0.213 - -0.059]	0.000531934	5.26255	0.999956	16	75282362	N_Shelf	BCAR1	Body;Body;Body;Body;Body;Body;TSS200;Body		Unclassified_Cell_type_specific
cg13319014	0.134 [0.058 - 0.210]	0.000536888	13.3924	0.999956	6	52929919	N_Shore	FBXO9	TSS1500;1stExon;5'UTR		Promoter_Associated
cg00503321	0.136 [0.059 - 0.213]	0.000540303	4.61708	0.999956	17	7297230	Island	PLSCR3	Body		Promoter_Associated
cg23102514	-0.137 [-0.214 - -0.059]	0.000549861	0.141056	0.999956	2	241840339	OpenSea	NoGene
cg03309967	-0.136 [-0.214 - -0.059]	0.000555382	1.61621	0.999956	19	36235184	N_Shore	U2AF1L4	Body;Body;TSS1500		Promoter_Associated
cg17072811	-0.136 [-0.214 - -0.059]	0.000560219	0.280232	0.999956	12	132606794	S_Shelf	EP400NL	Body
cg08489674	0.136 [0.059 - 0.214]	0.000561619	0.0389342	0.999956	2	119609557	N_Shore	NoGene
cg16632636	0.136 [0.059 - 0.214]	0.000561649	0.411389	0.999956	17	38213364	S_Shelf	NoGene
cg18935832	-0.136 [-0.214 - -0.059]	0.000561887	0.0689298	0.999956	13	114840185	N_Shore	RASA3	Body
cg09361094	0.136 [0.059 - 0.214]	0.000563135	0.0488134	0.999956	10	834503	OpenSea	NoGene
cg09547119	-0.136 [-0.214 - -0.059]	0.000565068	0.849301	0.999956	19	52391367	Island	ZNF577	TSS200;TSS200;TSS200
cg03350138	0.136 [0.059 - 0.214]	0.000579747	0.433257	0.999956	6	28446794	OpenSea	NoGene
cg09615688	0.136 [0.059 - 0.214]	0.000585027	0.017904	0.999956	16	80982506	OpenSea	NoGene		TRUE	Unclassified
cg08231251	0.136 [0.058 - 0.213]	0.000585268	0.851008	0.999956	1	27114322	Island	PIGV	TSS200		Promoter_Associated
cg04456036	0.136 [0.058 - 0.213]	0.000585665	1.29255	0.999956	1	94375027	Island	GCLM	TSS200		Promoter_Associated
cg02393699	-0.136 [-0.213 - -0.058]	0.000588297	0.40912	0.999956	1	2106620	OpenSea	PRKCZ	Body;Body;Body		Unclassified
cg00420722	0.136 [0.058 - 0.213]	0.000591032	2.20658	0.999956	4	83205792	N_Shore	NoGene		TRUE	Promoter_Associated
cg07959094	-0.136 [-0.213 - -0.058]	0.000593259	0.807162	0.999956	19	15347074	N_Shore	NoGene			Gene_Associated_Cell_type_specific
cg20373326	-0.136 [-0.213 - -0.058]	0.000599345	0.425276	0.999956	16	82068803	OpenSea	HSD17B2	TSS200
cg15432938	-0.136 [-0.213 - -0.058]	0.000609776	0.239138	0.999956	10	99078812	Island	FRAT1	TSS1500		Promoter_Associated
cg06644660	0.136 [0.058 - 0.213]	0.000610417	0.123053	0.999956	1	117317838	OpenSea	NoGene
cg24366429	-0.133 [-0.209 - -0.057]	0.000619353	13.1442	0.999956	17	77207424	OpenSea	HRNBP3	5'UTR
cg10834721	0.135 [0.058 - 0.213]	0.000629105	0.00827324	0.999956	11	62389621	Island	B3GAT3	TSS200		Promoter_Associated
cg13500715	0.135 [0.058 - 0.213]	0.000633387	0.265585	0.999956	9	94652849	S_Shelf	ROR2	Body
cg13878456	0.134 [0.057 - 0.211]	0.000638424	4.72997	0.999956	17	38020344	N_Shore	IKZF3	Body;Body;Body;Body;Body;Body		Promoter_Associated
cg08549282	-0.135 [-0.213 - -0.057]	0.000641445	0.677635	0.999956	11	46748294	OpenSea	F2	Body
cg01691090	0.135 [0.057 - 0.212]	0.000644832	2.2272	0.999956	11	2951265	Island	PHLDA2	TSS1500
cg04804543	-0.135 [-0.212 - -0.057]	0.000645381	1.08529	0.999956	8	142233427	S_Shore	SLC45A4	Body
cg19408915	0.135 [0.057 - 0.213]	0.000650168	0.00569581	0.999956	1	172412924	Island	C1orf105	Body;5'UTR;5'UTR		Promoter_Associated
cg04066115	0.135 [0.057 - 0.213]	0.000650762	0.0802525	0.999956	4	140374523	Island	RAB33B	TSS1500		Promoter_Associated
cg06357843	0.134 [0.057 - 0.212]	0.000655455	2.35232	0.999956	22	50616150	Island	PANX2	Body;Body;Body
cg03562414	-0.135 [-0.212 - -0.057]	0.000657331	0.338829	0.999956	19	52391078	Island	ZNF577	Body;5'UTR;5'UTR
cg16865163	0.135 [0.057 - 0.212]	0.000659325	0.800488	0.999956	3	32432148	N_Shore	CMTM7	TSS1500;TSS1500
cg19285532	-0.135 [-0.212 - -0.057]	0.000663198	0.100058	0.999956	19	49402053	N_Shore	TULP2	TSS200
cg10009875	-0.134 [-0.211 - -0.057]	0.000664284	2.92518	0.999956	1	3740050	OpenSea	KIAA0562	Body
cg22311633	-0.135 [-0.212 - -0.057]	0.000665904	0.286109	0.999956	6	157037280	N_Shelf	NoGene
cg00694512	0.134 [0.057 - 0.212]	0.000666754	1.13981	0.999956	3	126423063	Island	CHCHD6	TSS200		Promoter_Associated
cg24299306	0.135 [0.057 - 0.212]	0.000667323	0.0722228	0.999956	12	10096152	OpenSea	NoGene
cg16541222	0.134 [0.057 - 0.211]	0.000673891	4.76463	0.999956	5	111541635	OpenSea	EPB41L4A	Body	TRUE
cg03500646	0.134 [0.057 - 0.212]	0.000674863	0.646984	0.999956	6	33134220	OpenSea	COL11A2	Body;Body;Body
cg20722088	-0.135 [-0.212 - -0.057]	0.000676279	0.3381	0.999956	12	89742886	N_Shelf	DUSP6	3'UTR;3'UTR	TRUE
cg25580782	-0.135 [-0.212 - -0.057]	0.000678973	0.0151041	0.999956	10	6003621	OpenSea	IL15RA	Body;Body
cg07876223	-0.134 [-0.211 - -0.057]	0.000679229	2.29326	0.999956	6	14839147	OpenSea	NoGene		TRUE
cg13702000	-0.134 [-0.212 - -0.057]	0.000680847	0.913048	0.999956	17	38966101	OpenSea	NoGene		TRUE
cg13761421	-0.134 [-0.212 - -0.057]	0.000680872	0.438587	0.999956	9	78652814	OpenSea	PCSK5	Body	TRUE
cg26256901	-0.134 [-0.212 - -0.057]	0.000682597	0.903616	0.999956	1	23918838	OpenSea	NoGene		TRUE
cg27374758	-0.134 [-0.212 - -0.057]	0.000682912	0.0521544	0.999956	3	121675259	OpenSea	NoGene		TRUE
cg09060654	-0.134 [-0.212 - -0.057]	0.000683035	0.00293602	0.999956	10	90985062	OpenSea	LIPA	Body;Body		Unclassified_Cell_type_specific
cg21903646	0.134 [0.057 - 0.212]	0.000683056	0.428999	0.999956	6	28447115	OpenSea	NoGene
cg06967118	0.134 [0.056 - 0.211]	0.000691949	3.51634	0.999956	6	108879610	Island	FOXO3	TSS1500
cg18082014	0.134 [0.057 - 0.212]	0.000693414	0.0356306	0.999956	19	46088293	Island	OPA3	TSS200;TSS200		Promoter_Associated
cg10719852	0.134 [0.057 - 0.212]	0.000698755	0.878805	0.999956	1	5923909	OpenSea	NPHP4	Body
cg11224575	0.134 [0.057 - 0.212]	0.000699931	0.0210352	0.999956	1	44412899	S_Shore	IPO13	5'UTR;1stExon		Promoter_Associated
cg05971891	-0.134 [-0.212 - -0.057]	0.00070177	0.935838	0.999956	2	106498513	Island	NCK2	Body;Body;Body
cg14186944	-0.134 [-0.212 - -0.057]	0.000702893	0.529753	0.999956	9	98335074	OpenSea	NoGene
cg04060275	0.134 [0.056 - 0.212]	0.00071216	0.0542485	0.999956	5	172198791	Island	DUSP1	TSS1500		Promoter_Associated
cg20267732	-0.134 [-0.211 - -0.056]	0.000716085	1.43739	0.999956	11	77787848	N_Shelf	NDUFC2	Body
cg21511415	-0.134 [-0.212 - -0.056]	0.0007163	0.0746809	0.999956	3	126034448	OpenSea	NoGene		TRUE
cg04031134	-0.134 [-0.211 - -0.056]	0.000717104	0.909502	0.999956	7	98630788	N_Shelf	SMURF1	Body;Body
cg19877419	0.134 [0.056 - 0.211]	0.000720668	1.07262	0.999956	7	150102721	Island	LOC728743	TSS200
cg19132496	0.133 [0.056 - 0.211]	0.000726291	2.20642	0.999956	17	30469339	Island	RHOT1	TSS200;TSS200;TSS200		Promoter_Associated
ch.2.168147954R	0.132 [0.055 - 0.208]	0.000734364	9.27733	0.999956	2	168439708	OpenSea	NoGene
cg10718813	0.134 [0.056 - 0.211]	0.000734966	0.0614147	0.999956	1	90460949	Island	LOC492303	TSS1500;Body;Body		Promoter_Associated
cg02697989	-0.134 [-0.211 - -0.056]	0.000735301	0.0112939	0.999956	10	1234979	S_Shelf	ADARB2	Body
cg25533993	-0.133 [-0.211 - -0.056]	0.000736967	1.00149	0.999956	19	50550284	N_Shelf	ZNF473	Body;Body		Unclassified
cg05711710	-0.133 [-0.211 - -0.056]	0.000743677	0.611878	0.999956	10	93793140	OpenSea	NoGene		TRUE
cg11083715	0.134 [0.056 - 0.211]	0.000743966	0.307973	0.999956	5	482407	S_Shore	SLC9A3	Body		Unclassified_Cell_type_specific
cg01620164	0.133 [0.056 - 0.211]	0.000746696	0.393511	0.999956	2	164590272	N_Shelf	FIGN	Body
cg27001894	0.133 [0.056 - 0.211]	0.000746761	1.39516	0.999956	10	13022624	OpenSea	CCDC3	Body	TRUE
cg12120741	-0.133 [-0.211 - -0.056]	0.000750268	0.343507	0.999956	13	78492306	N_Shore	EDNRB	1stExon;1stExon;Body		Unclassified
cg23918953	0.133 [0.056 - 0.211]	0.000750331	0.0134713	0.999956	12	68915528	OpenSea	NoGene		TRUE
cg05977053	0.133 [0.056 - 0.211]	0.000754376	0.362164	0.999956	8	41752508	N_Shore	ANK1	Body
cg10436594	0.133 [0.056 - 0.211]	0.000756429	0.830913	0.999956	18	77866843	OpenSea	ADNP2	TSS200		Promoter_Associated
cg08870433	0.133 [0.056 - 0.211]	0.000760089	0.00945082	0.999956	19	2900646	Island	ZNF57	TSS1500		Promoter_Associated
cg06268956	-0.133 [-0.211 - -0.056]	0.000766313	0.00933678	0.999956	11	2423196	S_Shore	TSSC4	TSS1500
cg12656291	0.133 [0.056 - 0.211]	0.000768187	1.03085	0.999956	17	35302352	N_Shore	NoGene			Unclassified_Cell_type_specific
cg21245975	0.133 [0.055 - 0.211]	0.000775203	0.48205	0.999956	1	85725523	Island	C1orf52	TSS200;TSS200		Promoter_Associated
cg21712019	0.133 [0.055 - 0.210]	0.000781503	1.52268	0.999956	19	50316342	Island	FUZ	1stExon		Promoter_Associated
cg08532673	-0.133 [-0.210 - -0.055]	0.000791762	0.967373	0.999956	16	88362705	OpenSea	NoGene
cg22609784	0.133 [0.055 - 0.210]	0.000792356	0.5605	0.999956	4	4863678	N_Shore	MSX1	Body
cg14703163	-0.133 [-0.210 - -0.055]	0.000795235	1.67604	0.999956	9	136877010	Island	NoGene
cg12685548	0.132 [0.055 - 0.210]	0.000797487	1.92089	0.999956	3	180644451	OpenSea	FXR1	Body;5'UTR;Body	TRUE
cg25095380	0.132 [0.055 - 0.209]	0.000802939	5.11619	0.999956	4	121843207	Island	PRDM5	Body		Promoter_Associated_Cell_type_specific
cg00297912	-0.132 [-0.209 - -0.055]	0.00080439	4.22413	0.999956	6	155636825	S_Shore	TFB1M	TSS1500
cg24724596	-0.133 [-0.210 - -0.055]	0.000805322	0.931557	0.999956	19	51892299	OpenSea	LIM2	TSS1500;TSS1500		Unclassified_Cell_type_specific
cg17654050	0.133 [0.055 - 0.210]	0.00081053	0.398481	0.999956	2	157184978	N_Shore	NR4A2	Body
cg02374294	-0.133 [-0.210 - -0.055]	0.000813916	0.134498	0.999956	5	2671375	OpenSea	NoGene		TRUE
cg13746813	-0.133 [-0.210 - -0.055]	0.000821784	0.00305016	0.999956	6	14911904	OpenSea	NoGene		TRUE
cg25596006	-0.132 [-0.210 - -0.055]	0.000826597	0.568154	0.999956	7	4175030	OpenSea	SDK1	Body;Body	TRUE
cg08650784	-0.132 [-0.210 - -0.055]	0.000835073	0.00699353	0.999956	1	35250229	N_Shore	GJB3	5'UTR;5'UTR
cg21057249	0.132 [0.055 - 0.210]	0.000836916	0.219369	0.999956	15	65822858	Island	PTPLAD1	5'UTR;1stExon		Promoter_Associated
cg01175394	-0.132 [-0.210 - -0.055]	0.00084088	0.967987	0.999956	2	113915885	S_Shore	NoGene		TRUE	Unclassified_Cell_type_specific
cg04275362	0.132 [0.055 - 0.210]	0.000842296	5.88124e-05	0.999956	1	167598560	N_Shore	RCSD1	TSS1500
cg00367596	-0.132 [-0.210 - -0.055]	0.000846732	0.497594	0.999956	6	168684221	N_Shore	NoGene
cg25711997	-0.132 [-0.210 - -0.055]	0.000849882	0.0156197	0.999956	10	106075710	Island	ITPRIP	Body
cg15978565	0.132 [0.054 - 0.210]	0.000855637	0.287489	0.999956	2	11894464	OpenSea	LPIN1	5'UTR	TRUE	Promoter_Associated
cg09502831	0.132 [0.054 - 0.209]	0.000863173	0.678094	0.999956	13	30461115	OpenSea	NoGene		TRUE
cg22331349	-0.132 [-0.209 - -0.054]	0.000869483	1.88492	0.999956	19	52391350	Island	ZNF577	TSS200;TSS200;TSS200
cg17221993	-0.131 [-0.208 - -0.054]	0.000887742	3.37475	0.999956	10	1234983	S_Shelf	ADARB2	Body
cg11933290	-0.132 [-0.209 - -0.054]	0.000892511	0.00611508	0.999956	8	700220	OpenSea	NoGene
cg07902731	-0.131 [-0.209 - -0.054]	0.000895187	0.95769	0.999956	16	87419675	S_Shore	FBXO31	Body
cg16950012	0.132 [0.054 - 0.209]	0.000898673	0.0311669	0.999956	6	106773140	N_Shore	ATG5	5'UTR		Promoter_Associated
cg25199878	-0.131 [-0.209 - -0.054]	0.000901499	0.734612	0.999956	2	183903746	S_Shore	NCKAP1	TSS1500;TSS1500		Unclassified
cg03122674	-0.131 [-0.208 - -0.053]	0.000902217	5.08728	0.999956	7	56515752	Island	LOC650226	Body
cg24001280	-0.131 [-0.209 - -0.054]	0.000904154	0.639853	0.999956	8	37962134	N_Shore	ASH2L	TSS1500;TSS1500		Promoter_Associated
cg02197919	0.131 [0.054 - 0.209]	0.000909773	0.446423	0.999956	20	31989448	S_Shore	CDK5RAP1	TSS200;TSS200		Promoter_Associated
cg01468505	0.131 [0.054 - 0.208]	0.000912334	2.20741	0.999956	2	201827750	N_Shore	ORC2L	5'UTR		Promoter_Associated
cg18313051	0.131 [0.054 - 0.209]	0.00091307	0.159536	0.999956	2	71210266	S_Shelf	ANKRD53	Body;Body
cg16821694	0.131 [0.053 - 0.208]	0.000925238	1.74071	0.999956	11	33850605	Island	NoGene		TRUE	Unclassified
cg14989033	-0.131 [-0.209 - -0.054]	0.000925534	0.667791	0.999956	1	215179151	OpenSea	KCNK2	1stExon;5'UTR
cg16695617	0.131 [0.053 - 0.208]	0.000925654	1.44814	0.999956	8	145607849	OpenSea	ADCK5	Body
cg08959182	-0.130 [-0.207 - -0.053]	0.000928781	5.29734	0.999956	5	87661076	OpenSea	NoGene		TRUE
cg17693534	0.131 [0.054 - 0.209]	0.000931131	0.117427	0.999956	7	2170500	OpenSea	MAD1L1	Body;Body;Body
cg20973129	0.131 [0.053 - 0.209]	0.000931132	0.572107	0.999956	6	33548009	OpenSea	BAK1	1stExon;5'UTR		Promoter_Associated
cg07655965	0.131 [0.053 - 0.209]	0.000944607	0.37924	0.999956	2	27255524	N_Shore	TMEM214	TSS1500;TSS1500		Promoter_Associated
cg14754713	-0.131 [-0.208 - -0.053]	0.000951162	1.30546	0.999956	3	50578357	OpenSea	NoGene		TRUE
cg04976075	-0.131 [-0.209 - -0.053]	0.000957001	0.0520043	0.999956	10	1230850	Island	ADARB2	Body
cg12806882	-0.131 [-0.208 - -0.053]	0.000977044	0.916543	0.999956	1	240572391	S_Shelf	FMN2	Body
cg18011517	-0.131 [-0.208 - -0.053]	0.000983979	0.108621	0.999956	2	42175341	OpenSea	NoGene		TRUE
cg18958859	-0.130 [-0.208 - -0.053]	0.00100104	0.110789	0.999956	6	28832245	S_Shore	NoGene			Promoter_Associated
cg01234251	-0.130 [-0.208 - -0.053]	0.00100142	1.45868	0.999956	11	86581441	OpenSea	NoGene		TRUE	Unclassified
cg15751117	-0.130 [-0.208 - -0.053]	0.00100731	0.186348	0.999956	15	30700112	OpenSea	NoGene
cg04080353	0.130 [0.053 - 0.208]	0.00100878	0.616025	0.999956	10	126849780	Island	CTBP2	TSS200;TSS1500		Unclassified_Cell_type_specific
cg22691736	0.130 [0.052 - 0.208]	0.00102137	0.23255	0.999956	13	41837995	OpenSea	MTRF1	TSS1500		Promoter_Associated
cg05628160	0.130 [0.052 - 0.208]	0.00103814	0.0115933	0.999956	8	54785374	OpenSea	RGS20	Body	TRUE
PA - Females
cg09179916	-0.162 [-0.233 - -0.092]	5.96674e-06	2.78778	0.999777	5	38445834	OpenSea	EGFLAM	Body;5'UTR;Body;Body
cg17382841	-0.159 [-0.230 - -0.089]	9.88681e-06	0.0707797	0.999777	5	38445614	OpenSea	EGFLAM	TSS200;Body;Body;Body
cg13203223	0.157 [0.086 - 0.227]	1.32158e-05	1.28992	0.999777	12	49319398	Island	FKBP11	TSS200;TSS1500;TSS200	TRUE	Promoter_Associated
cg12798040	0.156 [0.085 - 0.226]	1.55824e-05	1.10373	0.999777	14	104171840	OpenSea	XRCC3	Body;Body;Body
cg05483252	-0.156 [-0.226 - -0.085]	1.57911e-05	1.42417	0.999777	3	19988132	N_Shore	RAB5A	TSS1500
cg05606376	-0.155 [-0.226 - -0.084]	1.67224e-05	1.79405	0.999777	5	38446192	OpenSea	EGFLAM	Body;5'UTR;Body;Body
cg04859918	0.154 [0.084 - 0.224]	1.7749e-05	5.78627	0.999777	10	71893017	S_Shore	AIFM2	TSS1500
cg05913257	0.153 [0.082 - 0.223]	2.35999e-05	0.31666	0.999777	4	53525745	Island	USP46	TSS1500
cg17429842	0.153 [0.082 - 0.223]	2.38404e-05	0.228673	0.999777	1	179202149	S_Shelf	NoGene
cg22457769	0.151 [0.080 - 0.222]	2.80685e-05	0.923037	0.999777	8	144822917	S_Shore	NoGene		TRUE	Unclassified
cg07630301	0.149 [0.079 - 0.220]	3.17083e-05	6.2078	0.999777	10	26224228	S_Shore	MYO3A	5'UTR
cg21213111	0.150 [0.079 - 0.221]	3.20631e-05	0.00775893	0.999777	9	134000493	N_Shore	NUP214	TSS1500		Promoter_Associated
cg05504665	-0.150 [-0.221 - -0.079]	3.23054e-05	0.656192	0.999777	10	134061684	OpenSea	STK32C	Body		Unclassified_Cell_type_specific
cg19785773	0.150 [0.079 - 0.221]	3.29374e-05	0.0122496	0.999777	8	142398412	N_Shelf	NoGene			Unclassified
cg00396699	-0.149 [-0.220 - -0.078]	3.64813e-05	0.131925	0.999777	16	1226067	N_Shore	CACNA1H	Body;Body
cg09674468	0.148 [0.077 - 0.219]	4.36674e-05	0.72263	0.999777	1	234300299	OpenSea	SLC35F3	Body	TRUE
cg11735008	-0.146 [-0.217 - -0.076]	4.49989e-05	7.10222	0.999777	1	42380309	N_Shelf	HIVEP3	5'UTR;5'UTR		Unclassified_Cell_type_specific
cg09502149	0.147 [0.076 - 0.218]	4.63829e-05	1.81311	0.999777	1	43406792	OpenSea	SLC2A1	Body	TRUE
cg13210763	0.147 [0.076 - 0.218]	4.75143e-05	0.0258523	0.999777	4	58309519	OpenSea	NoGene		TRUE	Unclassified_Cell_type_specific
cg01094251	-0.147 [-0.217 - -0.076]	4.98944e-05	0.828564	0.999777	20	34242408	OpenSea	CPNE1	5'UTR;5'UTR;5'UTR;5'UTR;5'UTR;Body;5'UTR;Body;5'UTR;TSS1500
cg08209934	0.146 [0.075 - 0.217]	5.68997e-05	0.0145753	0.999777	16	69966975	OpenSea	MIR140	TSS200;Body;Body
cg14677130	-0.145 [-0.216 - -0.075]	5.82007e-05	0.278303	0.999777	5	38445916	OpenSea	EGFLAM	Body;5'UTR;Body;Body
cg15813594	-0.145 [-0.216 - -0.074]	6.02963e-05	1.09177	0.999777	5	38445563	OpenSea	EGFLAM	TSS200;Body;Body;Body
cg16559243	-0.144 [-0.215 - -0.073]	6.93994e-05	0.172095	0.999777	5	38445612	OpenSea	EGFLAM	TSS200;Body;Body;Body
cg27241044	-0.144 [-0.215 - -0.073]	6.95393e-05	0.171904	0.999777	13	23499838	N_Shore	NoGene
cg09825418	-0.143 [-0.214 - -0.073]	7.07712e-05	2.75567	0.999777	1	231377181	Island	GNPAT	1stExon;TSS1500		Unclassified
cg21287054	0.143 [0.072 - 0.214]	7.46066e-05	1.58189	0.999777	19	54928012	Island	TTYH1	Body;Body	TRUE	Unclassified_Cell_type_specific
cg07033961	-0.142 [-0.213 - -0.071]	8.93165e-05	1.82583	0.999777	5	760251	S_Shelf	NoGene
cg13433694	-0.141 [-0.212 - -0.070]	9.65697e-05	0.48341	0.999777	1	43637239	N_Shore	WDR65	TSS1500;TSS1500;Body;Body;TSS1500;TSS1500		Promoter_Associated
cg16584393	-0.141 [-0.212 - -0.070]	9.68212e-05	0.10588	0.999777	18	14747888	Island	ANKRD30B	TSS1500
cg25825627	-0.141 [-0.212 - -0.070]	9.83455e-05	0.0144009	0.999777	12	127631198	Island	NoGene
cg16783204	0.141 [0.070 - 0.212]	0.000100887	1.13652	0.999777	16	89119371	Island	NoGene			Unclassified_Cell_type_specific
cg25341313	0.141 [0.070 - 0.211]	0.000101894	1.6985	0.999777	1	235069288	OpenSea	NoGene		TRUE	Unclassified_Cell_type_specific
cg11210880	-0.139 [-0.208 - -0.069]	0.000102953	12.9894	0.870899	6	11779911	OpenSea	C6orf105	TSS1500;TSS1500
cg09203501	0.140 [0.069 - 0.211]	0.000103414	4.58434	0.999777	7	5271545	S_Shelf	WIPI2	3'UTR;3'UTR;3'UTR;3'UTR;3'UTR
cg15542994	0.140 [0.069 - 0.211]	0.000108816	1.46118	0.999777	19	52408371	OpenSea	ZNF649	TSS200		Unclassified
cg01334229	-0.140 [-0.211 - -0.069]	0.000115478	0.0221167	0.999777	3	154958663	OpenSea	NoGene
cg07614486	0.139 [0.068 - 0.210]	0.000118225	1.69564	0.999777	2	211341456	Island	LANCL1	5'UTR;TSS200;TSS1500;1stExon;1stExon;5'UTR		Promoter_Associated
cg13485703	0.139 [0.068 - 0.210]	0.000122834	0.628975	0.999777	17	21730179	Island	NoGene
cg07370221	0.138 [0.067 - 0.209]	0.000133549	2.02376	0.999777	12	132904796	N_Shore	GALNT9	Body	TRUE
cg03642463	0.138 [0.067 - 0.210]	0.000135479	0.000731122	0.999818	17	77178665	N_Shore	HRNBP3	5'UTR
cg06746360	-0.138 [-0.209 - -0.067]	0.000136854	2.33517	0.999777	17	27047491	S_Shore	RPL23A	Body;TSS200
cg14096207	0.138 [0.066 - 0.209]	0.000150811	0.00376411	0.999777	1	223407010	OpenSea	SUSD4	Body
cg09169269	0.136 [0.065 - 0.207]	0.000163239	4.88253	0.999777	1	149859456	Island	HIST2H2AB	1stExon;TSS1500		Promoter_Associated
cg18455759	-0.137 [-0.208 - -0.065]	0.000169041	0.0360728	0.999777	8	126443767	N_Shore	TRIB1	Body		NonGene_Associated
cg26488544	-0.136 [-0.207 - -0.065]	0.000171916	0.254269	0.999777	11	106351597	OpenSea	NoGene		TRUE
cg25060829	-0.136 [-0.207 - -0.065]	0.000175813	0.0195881	0.999777	6	28367571	Island	ZSCAN12	TSS200;TSS200		Promoter_Associated
cg09704555	0.136 [0.065 - 0.207]	0.000176457	0.884832	0.999777	7	27248759	N_Shelf	NoGene
cg14958141	0.136 [0.065 - 0.207]	0.000181328	1.5122	0.999777	19	38394114	N_Shelf	WDR87	5'UTR		Unclassified
cg27576576	0.136 [0.065 - 0.207]	0.000183808	0.815091	0.999777	7	156786077	OpenSea	NoGene
cg07455933	-0.135 [-0.206 - -0.064]	0.000186651	1.54182	0.999777	5	760474	OpenSea	NoGene
cg00943382	0.136 [0.064 - 0.207]	0.000187128	0.106037	0.999777	7	156786185	OpenSea	NoGene
cg20051477	-0.135 [-0.207 - -0.064]	0.000190551	0.316909	0.999777	6	32940105	Island	BRD2	5'UTR;5'UTR		Unclassified
cg15834567	-0.135 [-0.206 - -0.064]	0.000203708	0.350246	0.999777	2	237035604	S_Shelf	NoGene			Unclassified_Cell_type_specific
cg26150462	-0.135 [-0.206 - -0.064]	0.000203961	1.90058	0.999777	10	11206868	N_Shore	CUGBP2	TSS200;Body;Body;TSS200		Promoter_Associated
cg07977614	-0.135 [-0.206 - -0.063]	0.000207594	0.892888	0.999777	1	242310145	OpenSea	PLD5	Body	TRUE
cg09071834	-0.134 [-0.206 - -0.063]	0.000211244	0.802883	0.999777	2	4183580	OpenSea	NoGene
cg05380808	-0.134 [-0.206 - -0.063]	0.000211727	0.843671	0.999777	1	210820877	OpenSea	HHAT	Body;Body;Body;Body;Body;Body	TRUE
cg26143577	0.134 [0.063 - 0.206]	0.000212674	0.171419	0.999777	20	30778628	S_Shore	TSPYL3	TSS1500		Promoter_Associated_Cell_type_specific
cg14527029	-0.133 [-0.204 - -0.063]	0.000225577	3.22506	0.999777	3	120401095	OpenSea	HGD	1stExon;5'UTR
cg02278912	-0.134 [-0.205 - -0.063]	0.000226194	0.486595	0.999777	14	45267997	OpenSea	NoGene
cg18361098	-0.134 [-0.205 - -0.063]	0.000228708	0.0976351	0.999777	14	37136391	S_Shore	PAX9	Body
cg12046053	-0.134 [-0.205 - -0.063]	0.000228761	0.021571	0.999777	1	23191576	OpenSea	EPHB2	Body;Body
cg12973315	-0.133 [-0.204 - -0.062]	0.000229322	4.42603	0.999777	4	8588858	Island	GPR78	Body
cg00811051	-0.134 [-0.205 - -0.063]	0.000231415	0.323153	0.999777	4	100868099	Island	DNAJB14	TSS1500		NonGene_Associated
cg00749672	0.134 [0.062 - 0.205]	0.000232372	1.06574	0.999777	7	26437192	N_Shore	NoGene
cg26725047	-0.132 [-0.203 - -0.062]	0.000233688	7.65525	0.999777	6	166836730	OpenSea	RPS6KA2	Body;Body
cg04546097	-0.133 [-0.205 - -0.062]	0.000237836	0.142586	0.999777	3	120401058	OpenSea	HGD	1stExon;5'UTR
cg23466183	-0.133 [-0.205 - -0.062]	0.000237996	0.0907485	0.999777	2	3622655	Island	RPS7	TSS200		Promoter_Associated
cg10244414	0.133 [0.062 - 0.204]	0.000240724	0.384811	0.999777	16	88706717	S_Shore	IL17C	3'UTR		Promoter_Associated
cg01429449	-0.133 [-0.204 - -0.062]	0.000242791	0.271065	0.999777	2	176936397	Island	NoGene
cg01573067	-0.132 [-0.203 - -0.062]	0.000245474	4.69324	0.999777	6	168067266	S_Shelf	NoGene
cg04869006	0.132 [0.062 - 0.203]	0.000245765	4.44224	0.999777	10	99178421	OpenSea	NoGene		TRUE	Unclassified_Cell_type_specific
cg17725211	-0.133 [-0.204 - -0.062]	0.000249092	0.0363995	0.999777	1	15480236	Island	TMEM51	1stExon;5'UTR;1stExon;5'UTR;5'UTR;5'UTR;TSS1500		Unclassified_Cell_type_specific
cg18069125	0.133 [0.062 - 0.204]	0.000256156	0.0160288	0.999777	20	45439836	N_Shore	NoGene
cg01757168	0.133 [0.061 - 0.204]	0.000262194	0.684674	0.999777	3	128215565	Island	NoGene
cg02303361	-0.132 [-0.204 - -0.061]	0.000264671	0.416028	0.999777	19	47354240	S_Shore	AP2S1	TSS200;TSS200		Promoter_Associated
cg27068143	0.132 [0.061 - 0.204]	0.000265213	0.657939	0.999777	13	47471264	OpenSea	HTR2A	TSS200;TSS200
cg26572361	-0.132 [-0.203 - -0.061]	0.000272102	2.40051	0.999777	10	88294045	N_Shore	NoGene		TRUE
cg25960785	0.132 [0.061 - 0.203]	0.000276609	3.33902	0.999777	19	49113854	N_Shelf	FAM83E	Body
cg24675557	0.132 [0.061 - 0.203]	0.000280262	1.22959	0.999777	20	36149081	Island	BLCAP	5'UTR;5'UTR;5'UTR;5'UTR;TSS1500;TSS1500;5'UTR
cg07431064	-0.132 [-0.203 - -0.061]	0.000281775	0.0403748	0.999777	22	39529217	OpenSea	CBX7	3'UTR
cg08813944	-0.132 [-0.203 - -0.061]	0.000287513	0.185733	0.999777	17	71258589	OpenSea	CPSF4L	TSS1500	TRUE
cg00657810	0.132 [0.060 - 0.203]	0.000289306	0.159165	0.999777	16	69967212	OpenSea	WWP2	Body;Body
cg15502465	0.132 [0.060 - 0.203]	0.00028998	0.689407	0.999777	1	45250440	N_Shore	BEST4	Body	TRUE	Promoter_Associated
cg19904916	0.131 [0.060 - 0.202]	0.000290615	3.12525	0.999777	11	62595920	N_Shelf	STX5	Body
cg10268889	-0.132 [-0.203 - -0.060]	0.000294645	0.161045	0.999777	4	24474079	Island	NoGene			Unclassified
cg03770787	-0.131 [-0.202 - -0.060]	0.000295075	2.06561	0.999777	15	65652019	N_Shelf	IGDCC3	Body
cg13742526	0.131 [0.060 - 0.203]	0.000296782	0.0859369	0.999777	19	2252432	Island	JSRP1	Body
cg14041232	-0.131 [-0.203 - -0.060]	0.000302972	0.0684475	0.999777	9	6921930	OpenSea	KDM4C	Body;Body;Body;Body
cg27477494	-0.131 [-0.202 - -0.060]	0.000305625	1.81063	0.999777	18	72152314	OpenSea	NoGene			Unclassified_Cell_type_specific
cg26979595	-0.131 [-0.202 - -0.060]	0.000309402	0.0512462	0.999777	10	118975786	N_Shore	NoGene			Promoter_Associated
cg02327812	-0.131 [-0.202 - -0.060]	0.000309436	0.0505246	0.999777	5	1218507	Island	SLC6A19	Body
cg11100157	-0.131 [-0.202 - -0.060]	0.000309664	0.117245	0.999777	5	16738049	OpenSea	MYO10	Body
cg07526904	-0.131 [-0.202 - -0.060]	0.000313379	1.53074	0.999777	7	3794264	OpenSea	SDK1	Body	TRUE
cg01313358	0.131 [0.060 - 0.202]	0.00031461	0.0736483	0.999777	3	128841722	S_Shore	RAB43	TSS1500		Unclassified_Cell_type_specific
cg10278046	-0.131 [-0.202 - -0.059]	0.000327364	0.414027	0.999777	16	4802848	S_Shore	ZNF500	Body
cg24399430	0.130 [0.059 - 0.201]	0.000327781	2.10112	0.999777	19	44203583	Island	NoGene
cg01465596	-0.130 [-0.201 - -0.059]	0.000335881	2.20539	0.999777	1	42381916	N_Shore	HIVEP3	5'UTR;5'UTR		Unclassified_Cell_type_specific
cg17562433	0.130 [0.059 - 0.202]	0.000338378	0.271137	0.999777	17	72270155	N_Shore	DNAI2	TSS1500	TRUE	Unclassified_Cell_type_specific
cg11625476	-0.130 [-0.201 - -0.059]	0.000347622	0.349378	0.999777	17	4795410	OpenSea	MINK1	Body;Body;Body;Body
cg09976142	0.130 [0.059 - 0.201]	0.000348048	0.178966	0.999777	9	130955436	Island	CIZ1	5'UTR;5'UTR		Unclassified_Cell_type_specific
*Standardized effect sizes ranging from -1 to 1 obtained from by meta-analysing the results of 450K and EPIC platforms. Lower and upper bound are shown in square brackets
‡Heterogeneity test statistic of the meta-analysis between 450K and EPIC platforms

## Sheet: Table S7
Table S7. CpG sites associated with pubertal development scale (PDS) or pubertal age (PA) with a standardized effect size > |0.13| enriched in canonical pathways from the Ingenuity Pathway Analysis
PDS 12 (Males + Females)
Ingenuity Canonical Pathways	P-value	Ratio	Molecule
Senescence Pathway	0.00758578	0.0138	CAPN2,CBX8,PDK4,RASD2
Thymine Degradation	0.00812831	0.333	DPYS
Uracil Degradation II (Reductive)	0.00812831	0.333	DPYS
Calcium-induced T Lymphocyte Apoptosis	0.0107152	0.0345	CAPN2,HLA-DQA2
IL-4 Signaling	0.0112202	0.0174	GFI1,HLA-DQA2,RASD2
Regulation of Cellular Mechanics by Calpain Protease	0.0234423	0.0227	CAPN2,RASD2
Apoptosis Signaling	0.030903	0.0196	CAPN2,RASD2
MSP-RON Signaling In Macrophages Pathway	0.0371535	0.0177	HLA-DQA2,RASD2
IL-15 Production	0.0389045	0.0172	EPHB1,FGFR2
Parkinson's Signaling	0.042658	0.0625	UCHL1
Th2 Pathway	0.0457088	0.0157	GFI1,HLA-DQA2
PDS 12 (Males)
Ingenuity Canonical Pathways	P-value	Ratio	Molecules
Pulmonary Fibrosis Idiopathic Signaling Pathway	9.77237e-07	0.265	ACTB,ACTG1,ACVR1,ACVR1B,ACVR1C,ADAMTS1,BCL2,BRAF,CAV1,CDH1,COL11A2,COL13A1,COL15A1,COL17A1,COL18A1,COL1A1,COL1A2,COL20A1,COL26A1,COL28A1,COL4A2,COL4A4,COL6A3,COL9A1,CREBBP,EDN1,EGFR,EIF4EBP2,EPHB3,FGF18,FGF9,FGFR2,FGFRL1,FN1,FOS,FOXO3,FZD4,FZD6,GLI2,IL11,IL1B,JAG1,JAK2,JARID2,LATS2,MAP2K1,MAPK1,MAPK11,mir-154,MMP12,MMP13,MMP15,MMP16,MMP26,MMP28,MMP9,MTOR,NOTCH1,NOTCH3,NOTCH4,NOX4,PDGFC,PIK3C2B,PI…
Osteoarthritis Pathway	0.000125893	0.255	ACAN,ADAMTS5,ADIPOQ,ALPL,ANKH,ANXA2,C1QTNF4,CASP6,CASP7,CREB3L1,CREB5,CREBBP,CTNNA1,CTNNA2,DLX5,FGF18,FGF8,FN1,FOXO3,FRZB,FZD4,FZD6,GDF2,GLI2,GLI3,GLIS1,HDAC4,IL1B,IL1RAP,ITGA2B,ITGA5,ITGAX,ITGB3,ITGB4,ITGB7,JAG1,LRP1,MATN3,MEF2C,MMP12,MMP13,MMP9,MTOR,NOTCH1,PDGFC,PPARD,PRKAG2,SMAD2,SMAD3,SMAD6,SOX9,TCF3,TCF7L1,TCF7L2,TGFBR2,TLR4,TNF,TNFRSF1B,WNT16
Autophagy	0.000194984	0.257	ATG16L1,ATG7,ATG9A,ATG9B,BCL2,BECN1,BIRC6,BMP6,BNIP3,CREB3L1,CREB5,CREBBP,DDIT3,EIF2A,EIF2AK3,FOS,FOXO3,GABARAPL1,IRS2,KAT5,LAMP1,MAP2K1,MAPK1,MTOR,PI4K2A,PIK3C2B,PIK3CA,PIK3R1,PPP2CB,PPP2R2B,PPP2R2C,PPP2R2D,PPP2R5C,PPP3R1,PRKACB,PRKAG2,PRKAR1B,PRKAR2B,PRKCQ,RAB7A,RALA,RB1CC1,RPTOR,SLC1A5,SLC3A2,SQSTM1,TGFA,TLR4,TNF,TNFRSF1B,TSC2,VPS33A,VPS39,WIPI2
Factors Promoting Cardiogenesis in Vertebrates	0.000245471	0.275	ACVR1,ACVR1B,ACVR1C,APC,AXIN1,BMP3,BMP6,BMP7,CAMK2D,CREB3L1,CREB5,CREBBP,FZD4,FZD6,GATA4,LRP1,LRP5,MEF2C,MYOCD,NOX4,NPPB,PLCB3,PLCD3,PLCG1,PLCH1,PLCH2,PRKCE,PRKCQ,PRKCZ,SCN5A,SMAD2,TBX5,TCF3,TCF7L1,TCF7L2,TGFBR2,TGFBR3,WNT1,WNT16,WNT2B,WNT7B
WNT/β-catenin Signaling	0.000323594	0.265	ACVR1,ACVR1B,ACVR1C,APC,APPL2,AXIN1,CDH1,CREBBP,CSNK1G2,DKK2,DVL2,FRZB,FZD4,FZD6,LRP1,LRP5,MARK2,NR5A2,PIN1,PPARD,PPP2CB,PPP2R2B,PPP2R2C,PPP2R2D,PPP2R5C,RARG,SFRP5,SOX11,SOX15,SOX17,SOX7,SOX9,TAB1,TCF3,TCF7L1,TCF7L2,TGFBR2,TGFBR3,TLE3,TLE4,UBC,WNT1,WNT16,WNT2B,WNT7B
Chronic Myeloid Leukemia Signaling	0.000363078	0.241	ADCY3,AURKB,AXIN1,BCL2,BLK,CBLC,CCND2,CDK4,CDK6,DVL2,E2F2,FOS,FOXO3,FZD4,FZD6,GAB2,GLI2,GLI3,GLIS1,HDAC4,HDAC5,HDAC9,HSP90AA1,JAK2,MAP2K1,MAPK1,MECOM,mir-29,MMP9,MSI2,MTOR,NFATC1,NFATC2,NOTCH1,NOTCH3,NOTCH4,PAX5,PIK3C2B,PIK3CA,PIK3R1,PLCB3,PLCD3,PLCG1,PLCH1,PLCH2,PPP3R1,PRKAG2,PTPN13,RALA,RPTOR,SIN3A,SMAD3,SPRED1,STAT3,TCF3,TCF7L1,TCF7L2,TFDP1,TGFBR2,USP7,WNT1,WNT16,WNT2B,WNT7B,XPO5
Neurovascular Coupling Signaling Pathway	0.000831764	0.244	ABHD3,ADORA1,CACNA1E,CACNA1H,CACNA1I,CACNA2D1,CACNA2D3,CACNB1,CACNG3,CHRM3,CHRM4,CHRM5,DAGLA,ENTPD4,GABBR1,GABRA1,GABRB3,GABRP,GABRR1,GAD1,GRIN2A,GRM5,GUCY2D,KCNJ1,KCNJ10,KCNJ14,KCNJ15,KCNJ16,KCNJ2,KCNJ5,KCNJ9,KCNMA1,KCNMB3,KCNN3,LRRC52,MPRIP,P2RX1,PLA2G10,PLA2G12A,PLB1,PLCB3,PNPLA2,PNPLA3,PRKACB,PRKAG2,PRKAR1B,PRKAR2B,RYR1,RYR3,SLC39A7,SLCO2A1,SOX15,TBXA2R
Dilated Cardiomyopathy Signaling Pathway	0.00112202	0.26	ACTB,ACTG1,ADCY1,ADCY3,ADCY6,BCL2,CACNA1E,CACNA1H,CACNA1I,CACNA2D1,CACNA2D3,CACNB1,CACNG3,CAMK1D,CAMK2D,DAG1,DES,DSG2,LAMA4,MAP3K3,MAPK1,MAPK11,MTOR,MYH11,MYH14,MYH7B,MYH9,MYO18B,MYO5C,PDE2A,PRKACB,PRKAG2,PRKAR1B,PRKAR2B,PRKCE,SCN5A,SGCD,TNNT1,TNNT2
Myelination Signaling Pathway	0.00138038	0.225	ACVR1,APC,ARHGAP35,AXIN1,BLK,BMP3,BMP6,BMP7,BRAF,CHD7,CNTN6,CREB3L1,CREB5,CREBBP,CYTH1,DAG1,DLC1,EGFR,ERBB4,FGFR2,FGFRL1,FOS,FYN,FZD4,FZD6,GLI2,GLI3,GLIS1,HDAC4,HDAC5,HDAC9,IGF1R,ITGB3,ITGB4,ITGB7,LAMA4,LAMA5,MAP2K1,MAPK1,MBP,MTOR,NFATC1,NFATC2,NOTCH1,NRG1,PDGFC,PIK3C2B,PIK3CA,PIK3R1,PLCG1,POU3F1,PPP3R1,PRKACB,PRKAG2,PRKAR1B,PRKAR2B,RALA,RAPGEF3,RPS6KB1,RPTOR,RXRG,SCD,SMAD2,SMAD3,SMAD6,SMARCA4,TC…
Neuropathic Pain Signaling In Dorsal Horn Neurons	0.00165959	0.28	CAMK1D,CAMK2D,FOS,GRIN2A,GRM2,GRM3,GRM5,GRM7,GRM8,KCNH2,KCNN3,KCNQ2,MAPK1,PIK3C2B,PIK3CA,PIK3R1,PLCB3,PLCD3,PLCG1,PLCH1,PLCH2,PRKACB,PRKAG2,PRKAR1B,PRKAR2B,PRKCE,PRKCQ,PRKCZ
Synaptogenesis Signaling Pathway	0.0020893	0.223	ADCY1,ADCY3,ADCY6,AP2A2,ARPC2,BRAF,CACNA2D1,CACNB1,CAMK2D,CDH1,CDH11,CDH13,CDH8,CLASP2,CPLX1,CREB3L1,CREB5,CREBBP,DAB1,EFNA2,EFNA5,EIF4EBP2,EPHA10,EPHA2,EPHB1,EPHB2,EPHB3,FYN,GOSR1,GRIN2A,GRM2,GRM3,GRM5,GRM7,GRM8,KALRN,LRP1,MAP1B,MAPK1,MTOR,NAP1L4,NECTIN1,NRXN2,NRXN3,NSF,PIK3C2B,PIK3CA,PIK3R1,PLCG1,PRKACB,PRKAG2,PRKAR1B,PRKAR2B,PRKCE,RALA,RASGRF1,RELN,RPS6KB1,SGTA,SHF,SNCA,STXBP4,SYNGAP1,SYT14,SY…
Hepatic Fibrosis / Hepatic Stellate Cell Activation	0.00213796	0.242	BCL2,CD40,COL11A2,COL13A1,COL15A1,COL17A1,COL18A1,COL1A1,COL1A2,COL20A1,COL26A1,COL28A1,COL4A2,COL4A4,COL6A3,COL9A1,CSF1,CXCL3,ECE1,EDN1,EGFR,FGFR2,FN1,IGF1R,IGFBP3,IGFBP5,IL1B,IL1RAP,MET,MMP13,MMP9,MYH11,MYH14,MYH7B,MYH9,MYO18B,MYO5C,PDGFC,SMAD2,SMAD3,TGFA,TGFBR2,TIMP2,TLR4,TNF,TNFRSF1B
Activin Inhibin Signaling Pathway	0.00213796	0.241	ACVR1,ACVR1B,CCNA1,CCND2,CDH1,COL11A2,COL18A1,COL1A1,COL1A2,CREBBP,CXCR4,FOS,FOXO3,FSHB,IL11,IL1B,IL1RAP,MAP2K1,MAP2K5,MAPK1,MAPK11,MAPK7,MXD1,NFATC1,NFKBIA,PAX1,PAX2,PAX4,PAX5,PAX6,PIK3C2B,PIK3CA,PIK3R1,PNPLA2,SKI,SMAD2,SMAD3,SOX17,STAT3,TCF3,TCF7L1,TCF7L2,TGFBR3,TLR4,TLR9,TNF,TNFRSF1B
Molecular Mechanisms of Cancer	0.00301995	0.21	ACVR1,ADCY1,ADCY3,ADCY6,APC,ARHGEF1,ARHGEF10,ARHGEF12,ARHGEF17,ARHGEF19,ARHGEF3,AXIN1,BCL2,BIRC3,BMP3,BMP6,BMP7,BRAF,CAMK2D,CASP6,CASP7,CCND2,CDH1,CDK18,CDK4,CDK6,CDK8,CDK9,CFLAR,CREBBP,CTNNA1,CTNNA2,E2F2,FOS,FYN,FZD4,FZD6,GAB2,GNAL,GNB1,GNG13,GNG7,HDAC4,HDAC5,HDAC9,HIPK2,ITGA2B,ITGA5,ITGAX,ITGB3,ITGB4,ITGB7,JAK2,LRP1,LRP5,MAP2K1,MAP3K5,MAPK1,MAPK11,NFKBIA,NOTCH1,PIK3C2B,PIK3CA,PIK3R1,PLCB3,PRKAC…
Insulin Secretion Signaling Pathway	0.0030903	0.226	ADCY1,ADCY3,ADCY6,AGO2,AGO4,CACNA1E,CACNA1H,CACNA1I,CACNA2D1,CACNA2D3,CACNB1,CACNG3,CAMK2D,CHRM3,CREB3L1,CREB5,CREBBP,EIF2A,EIF2AK3,EIF4EBP2,EIF4G2,FYN,GHR,GIPR,GOSR1,JAK2,KCNB1,MAFA,MAPK1,MAPK11,MTOR,NSF,PAIP1,PC,PIK3C2B,PIK3CA,PIK3R1,PLCB3,PLCD3,PLCG1,PLCH1,PLCH2,PRKACB,PRKAG2,PRKAR1B,PRKAR2B,PRKCE,PRKCQ,PRKCZ,RAPGEF4,RPS6KB1,RYR1,RYR3,SRP72,SSR2,SSR3,STAT3,STAT4,TCF3,TYK2
Netrin Signaling	0.00354813	0.292	ABLIM1,ABLIM2,ABLIM3,CACNA1E,CACNA1H,CACNA1I,CACNA2D1,CACNA2D3,CACNB1,CACNG3,NFATC1,NFATC2,NTN1,PPP3R1,PRKACB,PRKAG2,PRKAR1B,PRKAR2B,RYR1,RYR3,UNC5A
Serotonin Receptor Signaling	0.00389045	0.208	ABHD3,ADCY1,ADCY3,ADCY6,ADIPOQ,ADRA1B,ADRB2,BCL2,BLK,BRAF,CACNA1E,CACNA1H,CACNA1I,CACNA2D1,CACNA2D3,CACNB1,CACNG3,CAMK2D,CAV1,CAV2,CDH1,CREB3L1,CREB5,CREBBP,EDN1,F13A1,FOXO3,FYN,GAP43,GNAL,GNB1,GNG13,GNG7,HMOX1,HTR3A,HTR4,HTR6,IL1B,ITGA2B,ITGB3,JAK2,KALRN,KCNA5,KCNH2,KCNJ5,KCNJ9,KCNN3,KCNQ2,MAP2K1,MAP2K5,MAP3K5,MAPK1,MAPK11,MMP9,MPRIP,MTOR,NFKBIA,NPPB,PIK3C2B,PIK3CA,PIK3R1,PLA2G10,PLA2G12A,PLB1,P…
Sertoli Cell-Sertoli Cell Junction Signaling	0.00398107	0.234	ACTB,ACTG1,ACTN1,ACTN4,AXIN1,CDH1,CLDN10,CLDN14,CLDN18,CLDN23,CLDN7,CTNNA1,CTNNA2,F11R,ITGA2B,ITGA5,ITGAX,ITGB3,ITGB4,ITGB7,JAM3,MAP2K1,MAP3K10,MAP3K13,MAP3K3,MAP3K5,MAP3K6,MAPK1,MAPK11,MYO7A,NECTIN1,PLS1,PRKACB,PRKAG2,PRKAR1B,PRKAR2B,RALA,SORBS1,SPTA1,SPTBN1,SPTBN2,SYMPK,TGFBR3,TJP1,TNF,TUBB2A,TUBB3
Tight Junction Signaling	0.0042658	0.239	ACTB,ACTG1,CDK4,CLDN10,CLDN14,CLDN18,CLDN23,CLDN7,CPSF1,CPSF3,CPSF4,CTNNA1,F11R,FOS,GOSR1,HSF1,JAM3,MARK2,MYH11,MYH14,MYH7B,MYH9,MYO18B,MYO5C,NECTIN1,NSF,PPP2CB,PPP2R2B,PPP2R2C,PPP2R2D,PPP2R5C,PRKACB,PRKAG2,PRKAR1B,PRKAR2B,PRKCZ,SYMPK,TGFBR2,TIAM1,TJP1,TNF,TNFRSF1B
Ovarian Cancer Signaling	0.00446684	0.244	APC,AXIN1,BCL2,BRAF,CDK4,E2F2,EDN1,EGFR,FGF9,FSHB,FZD4,FZD6,HDAC4,HDAC5,HDAC9,MAP2K1,MAPK1,MMP9,MTOR,PDGFC,PIK3C2B,PIK3CA,PIK3R1,PRKACB,PRKAG2,PRKAR1B,PRKAR2B,RALA,RPS6KB1,SIN3A,TCF3,TCF7L1,TCF7L2,TFDP1,WNT1,WNT16,WNT2B,WNT7B
IL-4 Signaling	0.0047863	0.238	ALOX15B,ANO1,COL11A2,COL13A1,COL15A1,COL17A1,COL18A1,COL1A1,COL1A2,COL20A1,COL26A1,COL28A1,COL4A2,COL4A4,COL6A3,COL9A1,CREB3L1,CREB5,CREBBP,GFI1,HLA-DMB,HLA-DQB2,IRS2,MAPK1,MAPK11,MMP12,MTOR,NFATC2,NR3C1,PIK3C2B,PIK3CA,PIK3R1,PRR5,PRR5L,RALA,RICTOR,RPS6KA1,RPS6KB1,RPTOR,STAT3,TGM2
D-myo-inositol (1,4,5)-Trisphosphate Biosynthesis	0.00489779	0.385	PI4K2A,PI4KA,PI4KB,PIKFYVE,PIP4K2A,PLCB3,PLCD3,PLCG1,PLCH1,PLCH2
Corticotropin Releasing Hormone Signaling	0.00501187	0.245	ADCY1,ADCY3,ADCY6,BRAF,CACNA1E,CACNA1H,CACNA1I,CACNA2D1,CACNA2D3,CACNB1,CACNG3,CREB3L1,CREB5,CREBBP,CRHR1,CRHR2,FOS,GAD1,GLI2,GLI3,GUCY2D,MAP2K1,MAPK1,MAPK11,MEF2C,NR4A1,PLCG1,PRKACB,PRKAG2,PRKAR1B,PRKAR2B,PRKCE,PRKCQ,PRKCZ,SLC39A7,SOX15
Transcriptional Regulatory Network in Embryonic Stem Cells	0.00549541	0.239	ACVR1,ACVR1B,ACVR1C,FGFR2,FGFRL1,FZD4,FZD6,GATA4,GATA6,HAND1,HNF4A,IGF1R,JAK2,MAP2K1,MAPK1,MEIS1,MYF5,NEUROG1,ONECUT1,PAX6,PIK3C2B,PIK3CA,PIK3R1,RALA,SALL4,SIX3,SMAD2,SMAD3,STAT3,TCF3,TCF7L1,TGFBR2,TGFBR3,TYK2,WNT1,WNT16,WNT2B,WNT7B,ZFHX3
Axonal Guidance Signaling	0.00588844	0.203	ABLIM1,ABLIM2,ABLIM3,ADAM8,ADAMDEC1,ADAMTS1,ADAMTS12,ADAMTS13,ADAMTS17,ADAMTS19,ADAMTS2,ADAMTS5,ARHGEF12,ARPC2,BAIAP2,BMP3,BMP6,BMP7,CXCR4,DOCK1,DPYSL2,DPYSL5,ECEL1,EFNA2,EFNA5,EIF3H,EPHA10,EPHA2,EPHB1,EPHB2,EPHB3,FYN,FZD4,FZD6,GLI2,GLI3,GLIS1,GNAL,GNB1,GNG13,GNG7,HHIP,ITGA2B,ITGA5,ITGAX,ITGB3,ITGB4,ITGB7,KALRN,MAP2K1,MAPK1,MET,MMP12,MMP13,MMP15,MMP16,MMP26,MMP28,MMP9,NFATC1,NFATC2,NGEF,NRP2,NTN1…
Synaptic Long Term Depression	0.00630957	0.232	ABHD3,CACNA1E,CACNA1H,CACNA1I,CACNA2D1,CACNA2D3,CACNB1,CACNG3,CRHR1,GAD1,GNAL,GRM2,GRM3,GRM5,GRM7,GRM8,GUCY2D,IGF1R,MAP2K1,MAPK1,PLA2G10,PLA2G12A,PLB1,PLCB3,PLCD3,PLCG1,PLCH1,PLCH2,PNPLA2,PNPLA3,PPP1R17,PPP2CB,PPP2R2B,PPP2R2C,PPP2R2D,PPP2R5C,PRKCE,PRKCQ,PRKCZ,RALA,RYR1,RYR3,SLC39A7,SOX15
Role of Osteoblasts, Osteoclasts and Chondrocytes in Rheumatoid Arthritis	0.00660693	0.225	ACVR1,ADAMTS5,ALPL,APC,AXIN1,BCL2,BIRC3,BMP3,BMP6,BMP7,COL1A1,CSF1,CSNK1G2,DKK2,DLX5,FOS,FRZB,FZD4,FZD6,IL11,IL1B,IL1RAP,ITGA5,ITGB3,LRP1,LRP5,MAP3K5,MAPK1,MMP13,NFATC1,NFATC2,NFKBIA,PIK3C2B,PIK3CA,PIK3R1,PPP3R1,SFRP5,SMAD6,TAB2,TCF3,TCF7L1,TCF7L2,TNF,TNFRSF11A,TNFRSF1B,TRAF5,WNT1,WNT16,WNT2B,WNT7B
GDP-mannose Biosynthesis	0.0074131	0.667	GMPPA,GPI,MPI,PMM2
Dopamine-DARPP32 Feedback in cAMP Signaling	0.00977237	0.229	ADCY1,ADCY3,ADCY6,CACNA1E,CACNA2D1,CACNA2D3,CACNB1,CACNG3,CREB3L1,CREB5,CREBBP,CSNK1G2,DRD3,GRIN2A,KCNJ1,KCNJ10,KCNJ14,KCNJ15,KCNJ16,KCNJ2,KCNJ5,KCNJ9,PLCB3,PLCD3,PLCG1,PLCH1,PLCH2,PPP1R10,PPP2CB,PPP2R2B,PPP2R2C,PPP2R2D,PPP2R5C,PPP3R1,PRKACB,PRKAG2,PRKAR1B,PRKAR2B,PRKCE,PRKCQ,PRKCZ
Role Of Osteoclasts In Rheumatoid Arthritis Signaling Pathway	0.01	0.213	ADAM8,BCL2,BIRC3,BRAF,CDH1,COL11A2,COL13A1,COL15A1,COL17A1,COL18A1,COL1A1,COL1A2,COL20A1,COL26A1,COL28A1,COL4A2,COL4A4,COL6A3,COL9A1,CREB3L1,CREB5,CREBBP,CSF1,CTNNA1,CTNNA2,FOS,FOXO3,FRZB,IL1B,IL1RAP,ITGA5,ITGB3,MAP2K1,MAP2K5,MAP3K5,MAPK1,MAPK11,MMP12,MMP13,MMP15,MMP16,MMP26,MMP28,MMP9,NFATC1,NFKBIA,PIK3C2B,PIK3CA,PIK3R1,PLCG1,PPP3R1,RALA,RHOBTB1,RND1,SFRP5,SPI1,TAB2,TLR4,TNF,TNFRSF11A,TNFRSF1B,T…
Non-Small Cell Lung Cancer Signaling	0.0102329	0.258	CCND2,CDK4,CDK6,E2F2,EGFR,FOXO3,HDAC4,HDAC5,HDAC9,MAP2K1,MAPK1,PIK3C2B,PIK3CA,PIK3R1,PLCG1,RALA,RASSF1,RASSF5,RXRB,RXRG,SIN3A,STK4,TFDP1,TGFA
Notch Signaling	0.0102329	0.324	DLL4,DTX4,HES7,JAG1,LFNG,MAML1,MAML2,MAML3,NOTCH1,NOTCH3,NOTCH4,RFNG
Melatonin Signaling	0.0104713	0.275	BRAF,CAMK2D,MAP2K1,MAP2K5,MAPK1,PLCB3,PLCD3,PLCG1,PLCH1,PLCH2,PRKACB,PRKAG2,PRKAR1B,PRKAR2B,PRKCE,PRKCQ,PRKCZ,RORA,RORB
ERK/MAPK Signaling	0.0120226	0.221	BRAF,CREB3L1,CREB5,CREBBP,DOCK1,DUSP6,ELF2,ELF5,ELK3,ESR1,FOS,FYN,HSPB2,ITGA2B,ITGA5,ITGAX,ITGB3,ITGB4,ITGB7,KSR1,MAP2K1,MAPK1,MKNK2,MOS,NFATC1,PIK3C2B,PIK3CA,PIK3R1,PLA2G10,PLA2G12A,PLCG1,PPP1R10,PPP2CB,PPP2R2B,PPP2R2C,PPP2R5C,PRKACB,PRKAG2,PRKAR1B,PRKAR2B,PRKCE,RALA,RAPGEF3,RAPGEF4,RPS6KA1,STAT3,YWHAG
Epithelial Adherens Junction Signaling	0.0120226	0.232	ACVR1,ACVR1B,ACVR1C,ARHGAP35,ARHGEF17,ARPC2,BAIAP2,CDH1,CTNNA1,CTNNA2,EGFR,FYN,IGF1R,LATS2,MAGI1,MET,NECTIN1,NOTCH1,NOTCH3,NOTCH4,PPP2CB,PPP2R2B,PPP2R2C,PPP2R2D,PPP2R5C,PRKAG2,RALA,STK4,TCF3,TCF7L1,TCF7L2,TGFBR2,TGFBR3,TIAM1,TNS1,YWHAG
Basal Cell Carcinoma Signaling	0.0123027	0.271	APC,AXIN1,BMP3,BMP6,BMP7,DVL2,FZD4,FZD6,GLI2,GLI3,GLIS1,HHIP,TCF3,TCF7L1,TCF7L2,WNT1,WNT16,WNT2B,WNT7B
Leptin Signaling in Obesity	0.0125893	0.267	ADCY1,ADCY3,ADCY6,JAK2,MAP2K1,MAPK1,PDE3B,PIK3C2B,PIK3CA,PIK3R1,PLCB3,PLCD3,PLCG1,PLCH1,PLCH2,PRKACB,PRKAG2,PRKAR1B,PRKAR2B,STAT3
Growth Hormone Signaling	0.0141254	0.268	FOS,GHR,IGF1R,IGFBP3,JAK2,MAPK1,ONECUT1,PIK3C2B,PIK3CA,PIK3R1,PLCG1,PRKCE,PRKCQ,PRKCZ,RPS6KA1,RPS6KA2,RPS6KB1,SOCS6,STAT3
T Cell Exhaustion Signaling Pathway	0.0144544	0.229	ACVR1,ACVR1B,ACVR1C,BCL6,FOS,FOXP1,HAVCR2,HLA-DMB,HLA-DQB2,HLA-E,HLA-F,JAK2,MAPK1,MGAT5,MTOR,NFATC1,NFATC2,PIK3C2B,PIK3CA,PIK3R1,PLCG1,PPP2CB,PPP2R2B,PPP2R2C,PPP2R2D,PPP2R5C,PRDM1,PRKCQ,RALA,SMAD2,SMAD3,STAT3,STAT4,TGFBR2,TGFBR3,TYK2
Oxytocin In Brain Signaling Pathway	0.0147911	0.222	ABHD3,CACNA1E,CACNA1H,CACNA1I,CACNA2D1,CACNA2D3,CACNB1,CACNG3,CREB3L1,CREB5,CREBBP,DDIT3,EGFR,EIF2A,GNAL,GNB1,GNG13,GNG7,IL1B,MAP2K1,MAPK1,MAPK7,MEF2C,MTOR,NLRP14,NLRP2,NLRP6,PIK3C2B,PIK3CA,PIK3R1,PLA2G10,PLA2G12A,PLB1,PLCB3,PNPLA2,PNPLA3,PRKCE,PRKCQ,PRKCZ,RALA,SLC12A5,TLR4,TNF
PFKFB4 Signaling Pathway	0.0154882	0.292	AMPD1,CREB3L1,CREB5,CREBBP,GPI,HK1,MAP2K1,MAP2K5,MAPK1,PFKFB4,PRKACB,PRKAG2,PRKAR1B,PRKAR2B
Role Of Osteoblasts In Rheumatoid Arthritis Signaling Pathway	0.0158489	0.216	ACVR1,ALPL,APC,AXIN1,BCL2,BMP3,BMP7,COL1A1,CSNK1G2,DKK2,DLX5,FRZB,FZD4,FZD6,IGF1R,IL11,IL17D,IL1B,JAK2,LRP1,LRP5,MAPK1,mir-29,MMP12,MMP13,MMP15,MMP16,MMP26,MMP28,MMP9,PDGFC,PIK3C2B,PIK3CA,PIK3R1,SFRP5,SMAD6,SMURF2,STAT3,STAT4,TCF3,TCF7L1,TCF7L2,TNF,TNFSF9,TYK2,WNT1,WNT16,WNT2B,WNT7B
Colanic Acid Building Blocks Biosynthesis	0.0158489	0.429	GALE,GMDS,GMPPA,GPI,MPI,PMM2
Endocannabinoid Neuronal Synapse Pathway	0.0165959	0.23	ADCY1,ADCY3,ADCY6,CACNA1E,CACNA1H,CACNA1I,CACNA2D1,CACNA2D3,CACNB1,CACNG3,DAGLA,DNAH10,FAAH,GNAL,GNB1,GNG13,GNG7,GRIN2A,GRM5,KCNJ5,KCNJ9,MAPK1,MAPK11,MAPK7,PLCB3,PLCD3,PLCG1,PLCH1,PLCH2,PPP3R1,PRKACB,PRKAG2,PRKAR1B,PRKAR2B
TREM1 Signaling	0.0165959	0.264	CD40,CIITA,CXCL3,IL1B,ITGA5,ITGAX,JAK2,LAT2,MAPK1,NLRC5,NLRP14,NLRP2,NLRP6,NOD1,PLCG1,STAT3,TLR4,TLR9,TNF
MSP-RON Signaling In Cancer Cells Pathway	0.017378	0.232	BRAF,CREB3L1,CREB5,CREBBP,EGFR,ELF2,ELF5,ELK3,FOS,HGFAC,ITGB4,KLK11,KLK4,KLK6,MAP2K1,MAPK1,MET,MTOR,NFKBIA,PDGFC,PIK3C2B,PIK3CA,PIK3R1,RALA,RPS6KA2,SMAD2,ST14,STAT3,TCF3,TCF7L1,TCF7L2,YWHAG
Synaptic Long Term Potentiation	0.018197	0.234	ADCY1,CAMK2D,CREB3L1,CREB5,CREBBP,GRIN2A,GRM2,GRM3,GRM5,GRM7,GRM8,MAP2K1,MAPK1,PLCB3,PLCD3,PLCG1,PLCH1,PLCH2,PPP1R10,PPP3R1,PRKACB,PRKAG2,PRKAR1B,PRKAR2B,PRKCE,PRKCQ,PRKCZ,RALA,RAPGEF3,RPS6KA1
Hepatic Fibrosis Signaling Pathway	0.0194984	0.199	ACVR1,ACVR1B,ACVR1C,APC,AXIN1,BCL2,BRAF,CACNA1E,CACNA2D1,CACNA2D3,CACNB1,CACNG3,CD40,COL11A2,COL18A1,COL1A1,COL1A2,CREB3L1,CREB5,CREBBP,CSNK1G2,DVL2,EDN1,FOS,FTH1,FZD4,FZD6,GLI2,GLI3,GLIS1,IL1B,IL1RAP,IRS2,ITGA2B,ITGA5,ITGAX,ITGB3,ITGB4,ITGB7,JAK2,LRP1,LRP5,MAP2K1,MAP2K5,MAPK1,MAPK11,MMP13,MTOR,NFKBIA,NOX4,PDGFC,PIK3C2B,PIK3CA,PIK3R1,PLCG1,PRKACB,PRKAG2,PRKAR1B,PRKAR2B,PRKCE,PRKCQ,PRKCZ,RALA,RHOB…
Gαs Signaling	0.0204174	0.234	ADCY1,ADCY3,ADCY6,ADRB2,BRAF,CHRM3,CHRM5,CNGA4,CREB3L1,CREB5,CREBBP,CRHR1,GNAL,GNB1,GNG13,GNG7,HTR4,HTR6,MAP2K1,MAPK1,PRKACB,PRKAG2,PRKAR1B,PRKAR2B,RAPGEF3,RAPGEF4,RYR1,RYR3,VIPR2
Regulation of the Epithelial-Mesenchymal Transition Pathway	0.0213796	0.218	APC,AXIN1,BRAF,CDH1,DVL2,EGFR,ESRP2,FGF18,FGF8,FGF9,FGFR2,FGFRL1,FZD4,FZD6,JAG1,JAK2,LOX,MAML1,MAP2K1,MAP2K5,MAPK1,MET,MMP9,NOTCH1,NOTCH3,NOTCH4,PIK3C2B,PIK3CA,PIK3R1,RALA,SMAD2,SMAD3,STAT3,TCF3,TCF7L1,TCF7L2,TGFBR2,TYK2,WNT1,WNT16,WNT2B,WNT7B
TR/RXR Activation	0.0218776	0.25	ACACA,COL6A3,DIO2,DIO3,LDLR,MTOR,NCOA4,NCOR2,NRGN,NXPH2,PCK1,PDE3B,PFKP,PIK3C2B,PIK3CA,PIK3R1,RAB3B,RXRB,RXRG,SLC16A3,THRSP
PPARα/RXRα Activation	0.0223872	0.219	ABCA1,ACVR1,ACVR1B,ACVR1C,ADCY1,ADCY3,ADCY6,ADIPOQ,AP2A2,CHD5,CKAP5,CREBBP,GHR,GPD2,HSP90AA1,IL1B,IL1RAP,JAK2,LPL,MAP2K1,MAP4K4,MAPK1,MEF2C,NCOR2,NFKBIA,PLCB3,PLCD3,PLCG1,PLCH1,PLCH2,PRKACB,PRKAG2,PRKAR1B,PRKAR2B,RALA,SLC27A1,SMAD2,SMAD3,TGFBR2,TGFBR3
ID1 Signaling Pathway	0.0223872	0.216	ACVR1,ACVR1B,ACVR1C,ATF3,BCL2,BHLHA15,BLK,BRAF,CAV1,CDK4,CHRM5,CHRNA3,CREBBP,DVL2,EGFR,FGFR2,FGFRL1,FN1,FOXO3,FYN,GDF2,GLI2,IGF1R,MAPK1,MAPK11,MMP9,PDGFC,PIK3C2B,PIK3CA,PIK3R1,RALA,SMAD2,SMAD3,STAT3,STMN3,TFAP2A,TGFBR2,TGFBR3,TGM2,TNF,TNFRSF1B,USP1,ZNF148
Gap Junction Signaling	0.0229087	0.216	ACTB,ACTG1,ADCY1,ADCY3,ADCY6,CAV1,CSNK1G2,EGFR,GAD1,GJB2,GJB6,GJB7,GJC1,GJC2,GUCY2D,MAP2K1,MAP2K5,MAPK1,MAPK7,PIK3C2B,PIK3CA,PIK3R1,PLCB3,PLCD3,PLCG1,PLCH1,PLCH2,PPP3R1,PRKACB,PRKAG2,PRKAR1B,PRKAR2B,PRKCE,PRKCQ,PRKCZ,RALA,SGSM3,SLC39A7,SOX15,TJP1,TUBB2A,TUBB3
HOTAIR Regulatory Pathway	0.0239883	0.223	AGO2,AGO4,ATG7,ATXN1,CDH1,COL1A1,COL1A2,CREBBP,ESR1,FOXA1,HSF1,JARID2,MET,MEX3B,mir-29,MMP12,MMP13,MMP15,MMP16,MMP26,MMP28,MMP9,NFKBIA,PIK3C2B,PIK3CA,PIK3R1,STAT3,TCF3,TCF7L1,TCF7L2,TLR4,WNT1,WNT16,WNT2B,WNT7B
Superpathway of Inositol Phosphate Compounds	0.025704	0.211	ALPL,ATP1A1,CILP,DUSP16,DUSP6,EYA4,HACD2,INPP5A,IP6K2,ITPKB,ITPKC,MTMR4,NUDT15,NUDT5,PI4K2A,PI4KA,PI4KB,PIK3C2B,PIK3CA,PIK3R1,PIKFYVE,PIP4K2A,PIP4P2,PLCB3,PLCD3,PLCG1,PLCH1,PLCH2,PLPPR4,PPFIA1,PPFIA3,PPFIA4,PPM1H,PPP1R10,PPP1R13B,PPP2CB,PPP2R2B,PPP2R2C,PPP2R5C,PPP3R1,PPP4C,PRUNE1,PTPN13,PTPN23,PTPRM,SGPP2,SSH1,SYNJ2
Alanine Biosynthesis II	0.025704	1	GPT,GPT2
Alanine Degradation III	0.025704	1	GPT,GPT2
P2Y Purigenic Receptor Signaling Pathway	0.0269153	0.227	ADCY1,ADCY3,ADCY6,CREB3L1,CREB5,CREBBP,FOS,GNB1,GNG13,GNG7,ITGA2B,ITGB3,MAP2K1,MAPK1,PIK3C2B,PIK3CA,PIK3R1,PLCB3,PLCD3,PLCG1,PLCH1,PLCH2,PRKACB,PRKAG2,PRKAR1B,PRKAR2B,PRKCE,PRKCQ,PRKCZ,RALA
Senescence Pathway	0.0269153	0.204	ACVR1,ACVR1B,ACVR1C,ANAPC10,ANAPC13,ATF3,BRAF,CACNA1E,CACNA2D1,CACNA2D3,CACNB1,CACNG3,CAPN1,CAPN10,CCND2,CDK4,CDK6,CREBBP,DHCR24,DMTF1,E2F2,ELF2,ELF5,ELK3,EP400,FOXO3,GADD45A,GATA4,HIPK2,ING1,IRF3,MAP2K1,MAP2K5,MAPK1,MAPK7,MTOR,NFATC1,NFATC2,PDK4,PHF1,PIK3C2B,PIK3CA,PIK3R1,PPP2CB,PPP2R2B,PPP2R2C,PPP2R2D,PPP2R5C,PPP3R1,PRKCZ,RALA,RASSF5,SMAD2,SMAD3,SMAD6,SQSTM1,TGFBR2,TGFBR3,ZFP36L1
Agranulocyte Adhesion and Diapedesis	0.0275423	0.215	ACTB,ACTG1,CCL13,CCL16,CCL28,CCR1,CKLF,CLDN10,CLDN14,CLDN18,CLDN23,CLDN7,CXCL14,CXCL3,CXCL5,CXCR1,CXCR4,FN1,HRH1,IL1B,ITGA5,ITGB7,JAM3,MADCAM1,MMP12,MMP13,MMP15,MMP16,MMP26,MMP28,MMP9,MYH11,MYH14,MYH7B,MYH9,MYO18B,MYO5C,PODXL,PODXL2,RDX,TNF
Circadian Rhythm Signaling	0.0275423	0.206	ADCY1,ADCY3,ADCY6,BLK,BMAL1,BRAF,CACNA1E,CACNA1H,CACNA1I,CACNA2D1,CACNA2D3,CACNB1,CACNG3,CAMK2D,CREB3L1,CREB5,CREBBP,EIF4EBP2,FYN,GAD1,GNB1,GNG13,GNG7,GRIN2A,GUCY2D,HSF1,MAP2K1,MAP2K5,MAPK1,MKNK2,MTOR,NR1D1,NR3C1,PLCB3,PLCD3,PLCG1,PLCH1,PLCH2,PRKACB,PRKAG2,PRKAR1B,PRKAR2B,PRKCE,PRKCQ,PRKCZ,RALA,RORA,RORB,RPTOR,RYR1,RYR3,SLC39A7,SOX15,VIPR2
TGF-β Signaling	0.0275423	0.24	ACVR1,ACVR1B,ACVR1C,BCL2,BMP7,CREBBP,FOS,HNF4A,HOXC9,MAP2K1,MAPK1,MAPK11,PITX2,RALA,RUNX3,SKI,SMAD2,SMAD3,SMAD6,SMURF2,TAB1,TGFBR2,ZNF423
Endocannabinoid Developing Neuron Pathway	0.0275423	0.228	ADCY1,ADCY3,ADCY6,BRAF,CREB3L1,CREB5,CREBBP,GNAL,GNB1,GNG13,GNG7,MAP2K1,MAP2K5,MAPK1,MAPK11,MAPK7,MTOR,PAX6,PIK3C2B,PIK3CA,PIK3R1,PRKACB,PRKAG2,PRKAR1B,PRKAR2B,RALA,RPTOR,STAT3,STMN2
Cellular Effects of Sildenafil (Viagra)	0.0281838	0.224	ACTB,ACTG1,ADCY1,ADCY3,ADCY6,CACNA1E,CACNA2D1,CACNA2D3,CACNB1,CACNG3,GUCY2D,KCNH2,KCNN3,KCNQ2,MPRIP,MYH11,MYH14,MYH7B,MYH9,MYO18B,MYO5C,PDE2A,PDE3B,PLCB3,PLCD3,PLCG1,PLCH1,PLCH2,PRKACB,PRKAG2,PRKAR1B,PRKAR2B
Pulmonary Healing Signaling Pathway	0.0288403	0.213	BLK,BRAF,CDH1,CXCR4,EGFR,FGFR2,FYN,FZD4,FZD6,JAG1,MAPK1,MAPK11,MMP12,MMP13,MMP15,MMP16,MMP26,MMP28,MMP9,NFATC1,NFKBIA,NOTCH1,NOTCH3,NOTCH4,PDGFC,PRKAG2,PRKCE,PRKCQ,PRKCZ,RALA,STAT3,TCF3,TCF7L1,TCF7L2,TLR4,TNF,TNFRSF1B,WNT1,WNT16,WNT2B,WNT7B,WWTR1
Inhibition of Matrix Metalloproteases	0.0316228	0.289	LRP1,MMP12,MMP13,MMP15,MMP16,MMP26,MMP28,MMP9,SDC1,THBS2,TIMP2
RAR Activation	0.0316228	0.195	ACTB,ACVR1,ACVR1B,ACVR1C,ADCY1,ADCY3,ADCY6,ARID1A,CAMK2D,CNGA4,COL1A1,COL1A2,CREB3L1,CREB5,CREBBP,DHRS3,DHRS7C,DKK2,F11R,FGF8,FOS,GATA4,GATA6,GNB1,GTF2H4,HNF1B,HOXA1,HOXA3,HOXC4,IGFBP3,IL11,IL17D,IL1B,JAK2,MAP2K1,MAPK1,MAPK11,MEIS1,MMP13,MMP9,MYOD1,NCOR2,NFATC1,NR2F6,NT5C1B,PAX6,PDE2A,PDE3B,PDE8A,PIK3C2B,PIK3CA,PIK3R1,PITX2,PPARD,PRDM16,PRKACB,PRKAG2,PRKAR1B,PRKAR2B,RAB11FIP3,RARG,RDH13,RHO,RHOBT…
Polyamine Regulation in Colon Cancer	0.0363078	0.259	APC,BRAF,EIF5A,FOS,MAP2K1,MAP2K5,MAPK1,MTA1,MTOR,MXD1,OAZ1,RPTOR,SLC3A2,SRM,TCF7L2
Thrombopoietin Signaling	0.0371535	0.254	FOS,GAB2,IRS2,JAK2,MAP2K1,MAPK1,PIK3C2B,PIK3CA,PIK3R1,PLCG1,PRKCE,PRKCQ,PRKCZ,RALA,STAT3,THPO
AMPK Signaling	0.0380189	0.205	ACACA,ACTB,ADIPOQ,ADRA1B,ADRB2,AK6,AK8,ARID1A,CHRM5,CHRNA3,CREB3L1,CREB5,CREBBP,EPM2A,FOXO3,GNAL,GNB1,GNG13,GNG7,HNF4A,IRS2,MAPK1,MAPK11,MTOR,PFKFB3,PFKFB4,PFKP,PIK3C2B,PIK3CA,PIK3R1,PPM1A,PPM1H,PPP2CB,PPP2R2B,PPP2R2C,PPP2R2D,PPP2R5C,PRKACB,PRKAG2,PRKAR1B,PRKAR2B,RAB27A,RAB6A,RAB7A,RPS6KB1,RPTOR,SMARCA4,TBC1D1,TSC2
ILK Signaling	0.0380189	0.21	ACTB,ACTG1,ACTN1,ACTN4,CDH1,CREB3L1,CREB5,CREBBP,DOCK1,FERMT2,FLNB,FN1,FOS,IRS2,ITGB3,ITGB4,ITGB7,KRT18,MAPK1,MMP9,MTOR,MYH11,MYH14,MYH7B,MYH9,MYO18B,MYO5C,PDGFC,PIK3C2B,PIK3CA,PIK3R1,PPP2CB,PPP2R2B,PPP2R2C,PPP2R2D,PPP2R5C,RHOBTB1,RICTOR,RND1,TMSB10/TMSB4X,TNF
Macrophage Alternative Activation Signaling Pathway	0.0398107	0.215	ABCA1,ACADM,ACLY,CIITA,CREB3L1,CREB5,CREBBP,CSF1,FOS,HLA-DMB,HLA-DQB2,IL1B,IRS2,JAK2,LPL,MAPK1,MAPK11,MTOR,NFKBIA,NR1H2,NR1H3,NR3C1,PIK3C2B,PIK3CA,PIK3R1,PPARD,RPS6KA1,RPS6KB1,RPTOR,RXRB,RXRG,STAT3,TLR4,TNF,TYK2
GADD45 Signaling	0.0416869	0.254	ACVR1,ACVR1B,ACVR1C,CCND2,CDK4,FOXO3,GADD45A,IL1B,MAPK1,MAPK11,SMAD2,SMAD3,TGFBR2,TNF,WT1
IGF-1 Signaling	0.0416869	0.229	FOS,FOXO3,IGF1R,IGFBP1,IGFBP3,IGFBP5,IGFBP7,IRS2,JAK2,MAP2K1,MAPK1,PIK3C2B,PIK3CA,PIK3R1,PRKACB,PRKAG2,PRKAR1B,PRKAR2B,PRKCZ,RALA,RPS6KB1,SOCS6,STAT3,YWHAG
GPCR-Mediated Integration of Enteroendocrine Signaling Exemplified by an L Cell	0.0416869	0.243	ADCY1,ADCY3,ADCY6,ADRB2,GAL,GALR1,GIPR,GLP2R,NMB,PLCB3,PLCD3,PLCG1,PLCH1,PLCH2,PRKACB,PRKAG2,PRKAR1B,PRKAR2B
CLEAR Signaling Pathway	0.042658	0.2	ATP6V1C1,ATP6V1H,BECN1,BLOC1S1,BMP6,BNIP3,CREB3L1,CREB5,CREBBP,DEPDC5,EGFR,EIF2AK3,FGFR2,GHR,GLMP,IGF1R,KCNIP3,LAMP1,LAMTOR2,MAPK1,MAPK11,MAPK7,MTOR,NAGLU,NAGPA,NEU1,NPRL3,NTRK1,PLCG1,PPP2CB,PPP2R2B,PPP2R2C,PPP2R2D,PPP2R5C,PPP3R1,PRKAG2,PRKCE,PRKCQ,PRKCZ,RAB7A,RALA,RPTOR,SGSH,STK4,TGFA,TGFBR2,TGFBR3,TLR4,TLR9,TNF,TNFRSF11A,TNFRSF1B,TSC2,VPS33A,VPS35,YWHAG
White Adipose Tissue Browning Pathway	0.042658	0.219	ADCY1,ADCY3,ADCY6,BMP7,CACNA1E,CACNA1H,CACNA1I,CACNA2D1,CACNA2D3,CACNB1,CACNG3,CREB3L1,CREB5,CREBBP,DIO2,FGFR2,FGFRL1,HOXC9,MAPK1,MAPK11,NPPB,NRF1,PRDM16,PRKACB,PRKAG2,PRKAR1B,PRKAR2B,RARG,RXRB,RXRG
Colorectal Cancer Metastasis Signaling	0.0446684	0.201	ADCY1,ADCY3,ADCY6,APC,AXIN1,BRAF,CDH1,EGFR,FOS,FZD4,FZD6,GNAL,GNB1,GNG13,GNG7,JAK2,LRP1,LRP5,MAP2K1,MAPK1,MMP12,MMP13,MMP15,MMP16,MMP26,MMP28,MMP9,PDGFC,PIK3C2B,PIK3CA,PIK3R1,PRKACB,PRKAG2,PRKAR1B,PRKAR2B,RALA,RHOBTB1,RND1,SMAD2,SMAD3,STAT3,TCF3,TCF7L1,TCF7L2,TGFBR2,TLR4,TLR9,TNF,TYK2,WNT1,WNT16,WNT2B,WNT7B
Opioid Signaling Pathway	0.0446684	0.2	ADCY1,ADCY3,ADCY6,AP2A2,BLK,BRAF,CACNA1E,CACNA1H,CACNA1I,CACNA2D1,CACNA2D3,CACNB1,CACNG3,CAMK1D,CAMK2D,CREB3L1,CREB5,CREBBP,FOS,FYN,GNAL,GNB1,GNG13,GNG7,GRIN2A,KCNJ5,KCNJ9,MAP2K1,MAP2K5,MAPK1,MAPK7,NFKBIA,OPRD1,PPP3R1,PRKACB,PRKAG2,PRKAR1B,PRKAR2B,PRKCE,PRKCQ,PRKCZ,RALA,RGS12,RGS20,RGS3,RGS6,RPS6KA1,RPS6KA2,RPS6KB1,RYR1,RYR3,SLC12A5,TCF3,TCF7L1,TCF7L2
Reelin Signaling in Neurons	0.0457088	0.217	APBB1,ARHGEF1,ARHGEF10,ARHGEF10L,ARHGEF12,ARHGEF17,ARHGEF19,ARHGEF3,ARHGEF40,ARPC2,BLK,CAMK2D,DAB1,DNAH10,FYN,GRIN2A,ITGA5,MAP1B,MAP2K1,MAP2K5,MAP3K10,MAPK1,MAPK8IP2,MAPK8IP3,MTOR,PDK4,PIK3C2B,PIK3CA,PIK3R1,RELN
Regulation Of The Epithelial Mesenchymal Transition In Development Pathway	0.0457088	0.235	APC,AXIN1,CDH1,DVL2,FZD4,FZD6,GLI2,GLI3,GLIS1,JAG1,LOX,MAML1,NOTCH1,TCF3,TCF7L1,TCF7L2,WNT1,WNT16,WNT2B,WNT7B
Role of NFAT in Cardiac Hypertrophy	0.0467735	0.205	ADCY1,ADCY3,ADCY6,CACNA1E,CACNA1H,CACNA1I,CACNA2D1,CACNA2D3,CACNB1,CACNG3,CAMK1D,CAMK2D,GATA4,GNB1,GNG13,GNG7,HAND1,HDAC4,HDAC5,HDAC9,IGF1R,IL11,MAP2K1,MAPK1,MAPK11,MEF2C,PIK3C2B,PIK3CA,PIK3R1,PLCB3,PLCD3,PLCG1,PLCH1,PLCH2,PPP3R1,PRKACB,PRKAG2,PRKAR1B,PRKAR2B,PRKCE,PRKCQ,PRKCZ,RALA,SLC8A1,TGFBR2
GPCR-Mediated Nutrient Sensing in Enteroendocrine Cells	0.047863	0.222	ADCY1,ADCY3,ADCY6,CACNA1E,CACNA1H,CACNA1I,CACNA2D1,CACNA2D3,CACNB1,CACNG3,GNG13,GNG7,PLCB3,PLCD3,PLCG1,PLCH1,PLCH2,PRKACB,PRKAG2,PRKAR1B,PRKAR2B,PRKCE,PRKCQ,PRKCZ,RAPGEF4,TRPM5
FAT10 Cancer Signaling Pathway	0.047863	0.26	ACVR1,ACVR1B,ACVR1C,CXCR4,NFKBIA,SMAD2,SMAD3,STAT3,TCF7L2,TGFBR2,TGFBR3,TNF,TNFRSF1B
Sonic Hedgehog Signaling	0.0489779	0.29	DYRK1B,GLI2,GLI3,GLIS1,HHIP,PRKACB,PRKAG2,PRKAR1B,PRKAR2B
PDS 12 (Females)
Ingenuity Canonical Pathways	P-value	Ratio	Molecules
Factors Promoting Cardiogenesis in Vertebrates	0.000288403	0.121	ACVR1B,BMP6,CAMK2B,CREB3L1,FZD4,FZD8,LRP5,MYOCD,PLCE1,PRKCE,PRKCH,TGFB2,TGFB3,WNT10A,WNT5A,WNT5B,WNT7B,WNT9A
Axonal Guidance Signaling	0.000436516	0.0833	ABLIM2,ADAMTS14,ADAMTS7,ARPC5L,BMP6,DCC,EFNA1,EPHB1,FARP2,FZD4,FZD8,GLI3,GNAS,GNAT1,GNB2,ITGA5,LRRC4C,MMP16,MYL7,NFATC1,NTRK1,PDGFB,PIK3CD,PLCE1,PRKACA,PRKCE,PRKCH,RASA1,RASD2,ROBO3,SEMA4C,SHANK2,SRGAP3,TUBB3,UNC5A,WIPF1,WNT10A,WNT5A,WNT5B,WNT7B,WNT9A
Cardiac Hypertrophy Signaling (Enhanced)	0.000501187	0.0816	ACVR1B,ADCY8,ATP2A1,ATP2A3,CACNA1B,CACNB2,CAMK2B,DLG1,ENPP1,FGFR2,FZD4,FZD8,GHR,GNAS,GNB2,GUCY1B1,HDAC5,IKBKE,IL10RB,IL17RB,ITGA5,MAP3K14,MYOCD,NFATC1,PDE11A,PDE4A,PDE6B,PIK3CD,PLCE1,PRKACA,PRKCE,PRKCH,RASD2,RELA,RPS6KA5,SMPDL3A,TGFB2,TGFB3,WNT10A,WNT5A,WNT5B,WNT7B,WNT9A
Human Embryonic Stem Cell Pluripotency	0.000524807	0.107	BMP6,FGFR2,FOXO1,FZD4,FZD8,HSP90AB1,NR5A2,NTRK1,PDGFB,PIK3CD,PRKCE,PRKCH,RASD2,S1PR2,TGFB2,TGFB3,WNT10A,WNT5A,WNT5B,WNT7B,WNT9A
PCP (Planar Cell Polarity) Pathway	0.000524807	0.167	CELSR1,FZD4,FZD8,PRICKLE1,ROR2,WNT10A,WNT5A,WNT5B,WNT7B,WNT9A
cAMP-mediated signaling	0.000724436	0.1	ADCY8,AKAP6,CAMK1,CAMK2B,CNGA3,CREB3L1,DUSP6,ENPP1,GABBR1,GNAS,GRM4,GRM7,GUCY1B1,HRH3,MC5R,OPRL1,PDE11A,PDE4A,PDE6B,PRKACA,RGS12,SMPDL3A,VIPR2
Pulmonary Fibrosis Idiopathic Signaling Pathway	0.000831764	0.0903	ACVR1B,CDH2,COL13A1,COL23A1,COL4A1,COL5A1,FGFR2,FOXO1,FZD4,FZD8,mir-154,MMP16,NOTCH1,NOTCH3,PDGFB,PIK3CD,PINK1,RASD2,RELA,RPS6KA2,RPS6KA5,TGFB2,TGFB3,THBS1,WNT10A,WNT5A,WNT5B,WNT7B,WNT9A
Synaptogenesis Signaling Pathway	0.000977237	0.0906	ADCY8,AP2S1,ARPC5L,CACNA1B,CACNB2,CAMK2B,CDH18,CDH2,CDH23,CDH4,CDH8,CREB3L1,EFNA1,EPHB1,FARP1,GRM4,GRM7,GUCY1B1,LCK,NRXN1,PIK3CD,PRKACA,PRKCE,RASD2,SHC2,SYT11,SYT17,THBS1
Regulation of the Epithelial-Mesenchymal Transition Pathway	0.001	0.104	CDH2,ETS1,FGFR2,FZD4,FZD8,HGF,MAML1,NOTCH1,NOTCH3,PIK3CD,RASD2,RELA,TGFB2,TGFB3,WNT10A,WNT5A,WNT5B,WNT7B,WNT9A,ZEB1
RAR Activation	0.00141254	0.0829	ACVR1B,ADCY8,BCO1,CAMK2B,CNGA3,CREB3L1,ENPP1,GNAT1,GUCY1B1,HNF1B,HOXB3,HOXB4,HOXC4,LRAT,NFATC1,NRIP1,PDE11A,PDE4A,PDE6B,PIK3CD,PRDM16,PRKACA,RBP5,RELA,RHOBTB1,RHOU,RPS6KA2,RPS6KA5,RXRB,SMARCD1,SMPDL3A,TGFB2,TGFB3,TRIM24
CREB Signaling in Neurons	0.00165959	0.0759	ADCY8,ADGRD1,ADGRG6,AVPR1A,AVPR1B,BMP6,CACNA1B,CACNA1G,CACNB2,CAMK2B,CELSR1,CREB3L1,FGFR2,FZD4,FZD8,GABBR1,GHR,GNAS,GNAT1,GNB2,GPR157,GPR176,GPR20,GPRC5C,GRIK3,GRM4,GRM7,GUCY1B1,HGF,HRH1,HRH3,MC5R,NTRK1,OPRL1,PDGFB,PIK3CD,PLCE1,PRKACA,PRKCE,PRKCH,RASD2,S1PR2,SHC2,TGFB2,VIPR2
G-Protein Coupled Receptor Signaling	0.00218776	0.0729	ADCY8,ADGRD1,ADGRG6,AVPR1A,AVPR1B,CAMK2B,CELSR1,CNGA3,CREB3L1,DUSP6,ENPP1,EYA2,FOXO1,FZD4,FZD8,GABBR1,GNAS,GNAT1,GNB2,GPR157,GPR176,GPR20,GPRC5C,GRM4,GRM7,GUCY1B1,HRH1,HRH3,IKBKE,KCNQ2,MAP3K14,MC5R,MYL7,NFATC1,OPRL1,PDE11A,PDE4A,PDE6B,PIK3CD,PLCE1,PRKACA,PRKCE,RASA1,RASD2,RELA,RGS12,S1PR2,SHC2,SMPDL3A,VIPR2
Regulation Of The Epithelial Mesenchymal Transition In Development Pathway	0.00239883	0.129	FZD4,FZD8,GLI3,MAML1,NOTCH1,RELA,WNT10A,WNT5A,WNT5B,WNT7B,WNT9A
Pulmonary Healing Signaling Pathway	0.00301995	0.0964	FGFR2,FZD4,FZD8,LCK,MMP16,NFATC1,NOTCH1,NOTCH3,PRKCE,PRKCH,RASD2,TGFB2,TGFB3,THBS1,WNT10A,WNT5A,WNT5B,WNT7B,WNT9A
Opioid Signaling Pathway	0.00354813	0.0873	ADCY8,AP2S1,CACNA1B,CACNA1G,CACNB2,CAMK1,CAMK2B,CREB3L1,GNAS,GNAT1,GNB2,GUCY1B1,KCNJ3,LCK,OPRL1,PRKACA,PRKCE,PRKCH,RASD2,RGS12,RPS6KA2,RPS6KA5,SLC12A5,TH
WNT/Ca+ pathway	0.00371535	0.138	CREB3L1,FZD4,FZD8,NFATC1,PDE6B,PLCE1,RELA,WNT5A,WNT5B
Xenobiotic Metabolism AHR Signaling Pathway	0.00436516	0.127	AHRR,ALDH16A1,ALDH18A1,ALDH1L2,CYP1B1,HDAC5,HSP90AB1,NRIP1,RELA,SENP1
Colorectal Cancer Metastasis Signaling	0.00436516	0.0871	ADCY8,DCC,FZD4,FZD8,GNAS,GNAT1,GNB2,GUCY1B1,LRP5,MMP16,PIK3CD,PRKACA,RASD2,RELA,RHOBTB1,RHOU,TGFB2,TGFB3,WNT10A,WNT5A,WNT5B,WNT7B,WNT9A
Thrombin Signaling	0.00467735	0.0909	ADCY8,ARHGEF10,ARHGEF10L,ARHGEF16,CAMK1,CAMK2B,GATA3,GNAS,GNAT1,GNB2,GUCY1B1,MYL7,PIK3CD,PLCE1,PRKCE,PRKCH,RASD2,RELA,RHOBTB1,RHOU
Molecular Mechanisms of Cancer	0.00489779	0.0767	ADCY8,ARHGEF10,ARHGEF16,BID,BMP6,CAMK2B,FOXO1,FZD4,FZD8,GNAS,GNAT1,GNB2,GUCY1B1,HDAC5,ITGA5,LRP5,NOTCH1,PIK3CD,PRKACA,PRKCE,PRKCH,RASA1,RASD2,RELA,RHOBTB1,RHOU,SHC2,TGFB2,TGFB3,WNT10A,WNT5A,WNT5B,WNT7B,WNT9A
Basal Cell Carcinoma Signaling	0.0060256	0.129	BMP6,FZD4,FZD8,GLI3,WNT10A,WNT5A,WNT5B,WNT7B,WNT9A
Gαi Signaling	0.0074131	0.1	ADCY8,GABBR1,GNAS,GNAT1,GNB2,GRM4,GRM7,GUCY1B1,HRH3,OPRL1,PRKACA,RASD2,RGS12,SHC2
Protein Kinase A Signaling	0.00812831	0.0765	ADCY8,AKAP6,CAMK2B,CNGA3,CREB3L1,DCC,DUSP16,DUSP6,ENPP1,EYA2,GLI3,GNAS,GNB2,GUCY1B1,MYL7,NFATC1,PDE11A,PDE4A,PDE6B,PHKG2,PLCE1,PRKACA,PRKCE,PRKCH,PTPRC,RELA,SMPDL3A,TGFB2,TGFB3,TH
Phospholipase C Signaling	0.00891251	0.083	ADCY8,ARHGEF10,ARHGEF16,CREB3L1,GNAS,GNB2,GUCY1B1,HDAC5,ITGA5,LCK,MYL7,NFATC1,PLA2G10,PLA2G4C,PLA2G4D,PLCE1,PRKCE,PRKCH,RASD2,RELA,RHOBTB1,RHOU
Role of NFAT in Cardiac Hypertrophy	0.00977237	0.0864	ADCY8,CACNA1B,CACNA1G,CACNB2,CAMK1,CAMK2B,GNAS,GNB2,GUCY1B1,HDAC5,PIK3CD,PLCE1,PRKACA,PRKCE,PRKCH,RASD2,SHC2,TGFB2,TGFB3
GABA Receptor Signaling	0.00977237	0.1	ADCY8,AP2S1,CACNA1B,CACNA1G,CACNB2,GABBR1,GABRD,GABRG3,GNAS,GNAT1,GNB2,GUCY1B1,KCNQ2
Calcium Transport I	0.0102329	0.3	ATP2A1,ATP2A3,ATP2B2
Cardiac β-adrenergic Signaling	0.0102329	0.0914	ADCY8,AKAP6,ATP2A1,ATP2A3,CACNA1B,CACNB2,ENPP1,GNAS,GNAT1,GNB2,GUCY1B1,PDE11A,PDE4A,PDE6B,PRKACA,SMPDL3A
Synaptic Long Term Depression	0.0102329	0.0895	CACNA1B,CACNA1G,CACNB2,GNAS,GNAT1,GRM4,GRM7,GUCY1B1,PLA2G10,PLA2G4C,PLA2G4D,PLCE1,PPP1R17,PRDX6,PRKCE,PRKCH,RASD2
Chronic Myeloid Leukemia Signaling	0.0109648	0.0815	AKT1S1,FZD4,FZD8,GLI3,HDAC5,HSP90AB1,IKBKE,MSI2,NFATC1,NOTCH1,NOTCH3,PIK3CD,PLCE1,RASD2,RELA,TGFB2,TGFB3,WNT10A,WNT5A,WNT5B,WNT7B,WNT9A
NF-κB Activation by Viruses	0.0112202	0.117	CR2,IKBKE,LCK,MAP3K14,PIK3CD,PRKCE,PRKCH,RASD2,RELA
Role of WNT/GSK-3β Signaling in the Pathogenesis of Influenza	0.0112202	0.125	CSNK1D,FZD4,FZD8,WNT10A,WNT5A,WNT5B,WNT7B,WNT9A
Role of Macrophages, Fibroblasts and Endothelial Cells in Rheumatoid Arthritis	0.011749	0.0789	CAMK2B,CREB3L1,CSNK1D,FZD4,FZD8,IKBKE,IL17RB,IL1RN,LRP5,MAP3K14,NFATC1,PDGFB,PIK3CD,PLCE1,PRKCE,PRKCH,RASD2,RELA,ROR2,WNT10A,WNT5A,WNT5B,WNT7B,WNT9A
Oxytocin In Brain Signaling Pathway	0.0123027	0.0876	CACNA1B,CACNA1G,CACNB2,CAMKK1,CREB3L1,GNB2,NLRP2,PIK3CD,PLA2G10,PLA2G4C,PLA2G4D,PRDX6,PRKCE,PRKCH,RASD2,SLC12A5,TRPV1
Sperm Motility	0.0141254	0.082	CACNA1G,CNGA3,EPHB1,FGFR2,GNAS,GNAT1,GNB2,GUCY1B1,LCK,NTRK1,PDE4A,PLA2G10,PLA2G4C,PLA2G4D,PLCE1,PRDX6,PRKACA,PRKCE,PRKCH,ROR2
Circadian Rhythm Signaling	0.0151356	0.0802	ADCY8,AKT1S1,CACNA1B,CACNA1G,CACNB2,CAMK2B,CREB3L1,CSNK1D,GNAS,GNB2,GUCY1B1,LCK,PER1,PLCE1,PRKACA,PRKCE,PRKCH,RASD2,RORA,RPS6KA5,VIPR2
Hepatic Fibrosis Signaling Pathway	0.0154882	0.0728	ACVR1B,CACNA1B,CACNB2,CREB3L1,CSNK1D,FOXO1,FZD4,FZD8,GLI3,IKBKE,IL1RN,ITGA5,LRP5,MYL7,PDGFB,PIK3CD,PRKACA,PRKCE,PRKCH,RASD2,RELA,RHOBTB1,RHOU,TGFB2,TGFB3,WNT10A,WNT5A,WNT5B,WNT7B,WNT9A
Glioblastoma Multiforme Signaling	0.0154882	0.0893	FOXO1,FZD4,FZD8,PDGFB,PIK3CD,PLCE1,RASD2,RHOBTB1,RHOU,SHC2,WNT10A,WNT5A,WNT5B,WNT7B,WNT9A
WNT/β-catenin Signaling	0.0169824	0.0882	ACVR1B,CDH2,CSNK1D,FZD4,FZD8,LRP5,NR5A2,SOX13,TGFB2,TGFB3,WNT10A,WNT5A,WNT5B,WNT7B,WNT9A
Melanocyte Development and Pigmentation Signaling	0.0190546	0.102	ADCY8,CREB3L1,GNAS,GUCY1B1,MITF,PIK3CD,PRKACA,RASD2,RPS6KA2,RPS6KA5
PKCθ Signaling in T Lymphocytes	0.0199526	0.0886	CACNA1B,CACNA1G,CACNB2,CAMK2B,CARD11,CD86,HLA-DQA2,IKBKE,LCK,MAP3K14,NFATC1,PIK3CD,RASD2,RELA
tRNA Splicing	0.0199526	0.133	ENPP1,PDE11A,PDE4A,PDE6B,SMPDL3A,TSEN54
Calcium-induced T Lymphocyte Apoptosis	0.0204174	0.121	ATP2A1,ATP2A3,CAPN2,HLA-DQA2,LCK,PRKCE,PRKCH
Role of Osteoblasts, Osteoclasts and Chondrocytes in Rheumatoid Arthritis	0.020893	0.0811	BMP6,CSNK1D,FOXO1,FZD4,FZD8,IKBKE,IL1RN,ITGA5,LRP5,MAP3K14,NFATC1,PIK3CD,RELA,WNT10A,WNT5A,WNT5B,WNT7B,WNT9A
Acetate Conversion to Acetyl-CoA	0.020893	0.4	ACSL1,DIP2A
Neuropathic Pain Signaling In Dorsal Horn Neurons	0.0218776	0.1	CAMK1,CAMK2B,GRM4,GRM7,KCNQ2,PIK3CD,PLCE1,PRKACA,PRKCE,PRKCH
Netrin Signaling	0.0218776	0.111	ABLIM2,CACNA1B,CACNA1G,CACNB2,DCC,NFATC1,PRKACA,UNC5A
Primary Immunodeficiency Signaling	0.0245471	0.143	AIRE,LCK,PTPRC,RAG1,TAP2
Transcriptional Regulatory Network in Embryonic Stem Cells	0.0251189	0.0859	ACVR1B,FGFR2,FZD4,FZD8,PIK3CD,RASD2,TGFB2,TGFB3,TRIM24,WNT10A,WNT5A,WNT5B,WNT7B,WNT9A
Dopamine-DARPP32 Feedback in cAMP Signaling	0.025704	0.0838	ADCY8,ATP2A1,ATP2A3,CACNA1B,CACNB2,CAMKK1,CREB3L1,CSNK1D,GNAS,GUCY1B1,KCNJ3,PLCE1,PRKACA,PRKCE,PRKCH
Gαq Signaling	0.0263027	0.0854	AVPR1A,AVPR1B,GNAS,GNAT1,GNB2,HRH1,IKBKE,NFATC1,PIK3CD,PRKCE,PRKCH,RELA,RHOBTB1,RHOU
PFKFB4 Signaling Pathway	0.0263027	0.125	CREB3L1,GNAS,PRKACA,RPS6KA5,TGFB2,TGFB3
Angiopoietin Signaling	0.0288403	0.105	ANGPT1,FOXO1,GRB7,IKBKE,PIK3CD,RASA1,RASD2,RELA
Macropinocytosis Signaling	0.0288403	0.105	ABI1,HGF,ITGA5,PDGFB,PIK3CD,PRKCE,PRKCH,RASD2
Dilated Cardiomyopathy Signaling Pathway	0.0288403	0.0867	ADCY8,CACNA1B,CACNA1G,CACNB2,CAMK1,CAMK2B,CNN1,GNAS,GUCY1B1,MYL7,MYO10,PRKACA,PRKCE
Relaxin Signaling	0.0301995	0.0861	ADCY8,ENPP1,GNAS,GNAT1,GNB2,GUCY1B1,PDE11A,PDE4A,PDE6B,PIK3CD,PRKACA,RELA,SMPDL3A
α-Adrenergic Signaling	0.030903	0.0943	ADCY8,GNAS,GNAT1,GNB2,GUCY1B1,PHKG2,PRKACA,PRKCE,PRKCH,RASD2
Notch Signaling	0.030903	0.135	HES7,MAML1,MAML2,NOTCH1,NOTCH3
Insulin Secretion Signaling Pathway	0.0316228	0.0752	ADCY8,ASIC2,CACNA1B,CACNA1G,CACNB2,CAMK2B,CREB3L1,GHR,GNAS,GUCY1B1,KCNA4,LCK,PIK3CD,PLCE1,PRKACA,PRKCE,PRKCH,RPS6KA5,SCNN1A,SRP9
Breast Cancer Regulation by Stathmin1	0.0316228	0.0656	ADGRD1,ADGRG6,ARHGEF10,ARHGEF16,AVPR1A,AVPR1B,BMP6,CAMK1,CAMK2B,CELSR1,CREB3L1,FZD4,FZD8,GABBR1,GNB2,GPR157,GPR176,GPR20,GPRC5C,GRM4,GRM7,HGF,HRH1,HRH3,MC5R,OPRL1,PDGFB,PIK3CD,PRKACA,PRKCE,PRKCH,RASD2,S1PR2,SHC2,SIVA1,TGFB2,TUBB3,VIPR2
White Adipose Tissue Browning Pathway	0.0323594	0.0876	ADCY8,CACNA1B,CACNA1G,CACNB2,CREB3L1,FGFR2,GNAS,GUCY1B1,PRDM16,PRKACA,RXRB,TRPV1
Myelination Signaling Pathway	0.0354813	0.0719	ADGRG6,AKT1S1,BMP6,CREB3L1,FGFR2,FZD4,FZD8,GLI3,HDAC5,LAMC2,LCK,NFATC1,NOTCH1,NRG1,PDGFB,PIK3CD,PRKACA,RASD2,WNT10A,WNT5A,WNT5B,WNT7B,WNT9A
Apelin Endothelial Signaling Pathway	0.0354813	0.0863	ADCY8,ANGPT1,GNAS,GNAT1,GNB2,GUCY1B1,HDAC5,PIK3CD,PRKCE,PRKCH,RASD2,RELA
GNRH Signaling	0.0371535	0.0798	ADCY8,CACNA1B,CACNA1G,CACNB2,CAMK2B,CREB3L1,GNAS,GNB2,GUCY1B1,MAP3K14,PRKACA,PRKCE,PRKCH,RASD2,RELA
IL-4 Signaling	0.0380189	0.0814	AKT1S1,ANO1,COL13A1,COL23A1,COL4A1,COL5A1,CREB3L1,GATA3,GFI1,HLA-DQA2,PIK3CD,RASD2,TGFB2,TGFB3
IL-1 Signaling	0.040738	0.0938	ADCY8,GNAS,GNAT1,GNB2,GUCY1B1,IKBKE,MAP3K14,PRKACA,RELA
Oxytocin Signaling Pathway	0.0416869	0.073	ATP2B2,CACNA1B,CACNB2,CAMKK1,CREB3L1,GNB2,GUCY1B1,MYL7,MYO10,NFATC1,PIK3CD,PLA2G10,PLA2G4C,PLA2G4D,PRKACA,PRKCE,PRKCH,RASD2,RELA,SHC2
B Cell Development	0.042658	0.143	CD86,HLA-DQA2,PTPRC,RAG1
Nitric Oxide Signaling in the Cardiovascular System	0.0446684	0.0885	ATP2A1,ATP2A3,CACNA1B,CACNB2,GUCY1B1,HSP90AB1,PIK3CD,PRKACA,PRKCE,PRKCH
G Beta Gamma Signaling	0.0457088	0.0853	CACNA1B,CACNA1G,CACNB2,GNAS,GNAT1,GNB2,KCNJ3,PRKACA,PRKCE,PRKCH,RASD2
Serotonin Receptor Signaling	0.0457088	0.0664	ADCY8,BST1,CACNA1B,CACNA1G,CACNB2,CAMK2B,CREB3L1,FOXO1,GNAS,GNB2,GUCY1B1,KCNJ3,KCNQ2,LCK,PIK3CD,PLA2G10,PLA2G4C,PLA2G4D,PLCE1,PRDX6,PRKACA,PRKCE,PRKCH,RASD2,RHOBTB1,RHOU,SLC9A3,TEAD1,TGFB2,TGFB3
Triacylglycerol Degradation	0.0457088	0.122	ABHD16A,DAGLB,MGLL,PNPLA5,PRDX6
Gap Junction Signaling	0.0467735	0.0773	ADCY8,CSNK1D,GJB2,GJB3,GNAS,GRIK3,GUCY1B1,PIK3CD,PLCE1,PRKACA,PRKCE,PRKCH,RASD2,SP3,TUBB3
Adenine and Adenosine Salvage VI	0.047863	1	ADK
Calcium Signaling	0.047863	0.0758	ATP2A1,ATP2A3,ATP2B2,CACNA1B,CACNA1G,CACNB2,CAMK1,CAMK2B,CAMKK1,CHRNA5,CREB3L1,HDAC5,MYL7,MYO10,NFATC1,PRKACA
Retinol Biosynthesis	0.0489779	0.119	BCO1,DAGLB,LRAT,PNPLA5,RBP5
PDS 14 (Males + Females)
Ingenuity Canonical Pathways	P-value	Ratio	Molecules
Spermine and Spermidine Degradation I	0.0042658	0.333	PAOX
Myelination Signaling Pathway	0.0104713	0.00937	IGF1R,ITGB2,WNT3A
Virus Entry via Endocytic Pathways	0.0120226	0.0171	AP5S1,ITGB2
PTEN Signaling	0.0194984	0.0133	IGF1R,ITGB2
Transcriptional Regulatory Network in Embryonic Stem Cells	0.0223872	0.0123	IGF1R,WNT3A
Glioblastoma Multiforme Signaling	0.0239883	0.0119	IGF1R,WNT3A
CTLA4 Signaling in Cytotoxic T Lymphocytes	0.0263027	0.0114	CARD11,ITGB2
NF-κB Signaling	0.0263027	0.0114	CARD11,IGF1R
T Cell Receptor Signaling	0.0281838	0.0109	CARD11,ITGB2
Axonal Guidance Signaling	0.0323594	0.0061	EFNA5,ITGB2,WNT3A
Ephrin Receptor Signaling	0.0331131	0.00995	EFNA5,ITGB2
Clathrin-mediated Endocytosis Signaling	0.0346737	0.00971	AP5S1,ITGB2
Cardiac Hypertrophy Signaling (Enhanced)	0.0389045	0.00569	IGF1R,ITGB2,WNT3A
Role Of Osteoblasts In Rheumatoid Arthritis Signaling Pathway	0.0416869	0.00881	IGF1R,WNT3A
Osteoarthritis Pathway	0.042658	0.00866	ITGB2,WNT3A
Thyroid Hormone Metabolism II (via Conjugation and/or Degradation)	0.0457088	0.0303	UGT1A9 (includes others)
PDS 14 (Males)
Ingenuity Canonical Pathways	P-value	Ratio	Molecules
Molecular Mechanisms of Cancer	4.2658e-09	0.305	ACVR2A,ADCY1,ADCY3,ADCY5,ADCY6,ADCY8,AKT1,ARHGEF10,ARHGEF15,ARHGEF17,ARHGEF4,ARHGEF7,AXIN1,BCL2L1,BIRC2,BMPR1A,BRAF,CAMK2B,CAMK2D,CAMK2G,CCND1,CCND2,CCND3,CDC25A,CDC25B,CDH1,CDK1,CDK10,CDK13,CDK14,CDK4,CDK6,CDK7,CDKN2C,CFLAR,CTNNA2,CTNNB1,CYCS,DAXX,DHH,E2F2,E2F7,E2F8,FAS,FOXO1,FYN,FZD2,FZD9,GAB2,GNA12,GNAI2,GNAI3,GNAS,GNAT1,GNG12,GNG13,GNG4,GNG7,GRB2,GSK3A,GUCY1A1,HDAC1,HDAC2,HDAC4,HDAC5,HIPK2,IR…
Myelination Signaling Pathway	8.12831e-07	0.303	ACVR2A,AKT1,ARHGAP12,ARHGAP35,AXIN1,BDNF,BLK,BMPR1A,BRAF,CALM1 (includes others),CHD7,CHD8,CNP,CREB3,CREB3L1,CREB3L2,CTNNB1,CYTH1,DTX1,EGFR,ERBB3,ERBB4,FASN,FGF2,FGFR2,FGFR3,FGFR4,FGFRL1,FYN,FZD2,FZD9,GLI2,GLI3,GLIS2,GPR37,GRB2,HDAC1,HDAC2,HDAC4,HDAC5,ID4,IDI1,IGF1R,IGF2R,IRS1,ITGA2,ITGA6,ITGB1,ITGB2,ITGB3,ITGB4,KLK1,LAMA2,LAMA5,LCK,LYN,MAPK3,MBP,NDRG1,NFATC1,NFATC2,NFKB2,NOTCH1,NRG1,NTF3,PDGFB,P…
Chronic Myeloid Leukemia Signaling	1.38038e-06	0.311	ADCY3,AKT1,ALOX15,AURKB,AXIN1,BCL2L1,BLK,CALM1 (includes others),CCND1,CCND2,CCND3,CDK4,CDK6,CTBP2,CTNNB1,DVL3,E2F2,E2F7,E2F8,FAS,FOXO3,FZD2,FZD9,GAB2,GLI2,GLI3,GLIS2,GRB2,HDAC1,HDAC2,HDAC4,HDAC5,HES1,HSP90AA1,IKBKE,IRF8,ITCH,ITGB1,let-7,MAPK3,MDM2,mir-29,MMP9,MSI2,MYC,NFATC1,NFATC2,NFKB2,NOTCH1,NOTCH3,NOTCH4,PAX5,PIK3CB,PIK3R5,PLCB3,PLCD1,PLCL1,PLCL2,PPP3R1,PRKAA2,PTCH1,PTPN11,RALA,RBL1,RCC1,RPT…
Sperm Motility	7.94328e-06	0.307	BLK,CACNA1I,CALM1 (includes others),CNGA3,CNGB3,DDR1,DSTYK,DYRK1A,EGFR,EPHA1,EPHA2,EPHA4,EPHA8,EPHB2,ERBB3,ERBB4,FER,FES,FGFR2,FGFR3,FGFR4,FLT4,FYN,GNA12,GNAI2,GNAI3,GNAS,GNAT1,GNG12,GNG13,GNG4,GNG7,GUCY1A1,IGF1R,ITK,ITPR1,ITPR2,JAK1,LCK,LMTK3,LTK,LYN,MAP2K3,MAP2K4,MAP3K11,MET,NPR1,NTRK1,NTRK3,PDE1A,PDE2A,PDE4A,PDE4C,PLA2G2C,PLA2G4C,PLA2G5,PLAAT3,PLAAT5,PLCB3,PLCD1,PLCL1,PLCL2,PRKAR1B,PRKAR2A,PRK…
Synaptogenesis Signaling Pathway	1.20226e-05	0.291	ADCY1,ADCY3,ADCY5,ADCY6,ADCY8,AKT1,ARHGEF7,ARPC2,BDNF,BRAF,CACNA1B,CACNA2D1,CACNB2,CADM1,CALM1 (includes others),CAMK2B,CAMK2D,CAMK2G,CDH1,CDH13,CDH18,CDH20,CDH23,CDH26,CDH6,CDH8,CDH9,CHN1,CNTNAP1,CPLX1,CPLX2,CREB3,CREB3L1,CREB3L2,CTNNB1,EFNA2,EFNA3,EFNA5,EFNB2,EPHA1,EPHA2,EPHA4,EPHA8,EPHB2,FYN,GRB2,GRIN2A,GRIN2D,GRIN3A,GRM2,GRM4,GRM8,GUCY1A1,ITPR1,LCK,LRP1,LYN,MAPK3,MAPT,NAPA,NECTIN3,NLGN1,NRXN1…
Axonal Guidance Signaling	1.41254e-05	0.268	ABLIM1,ABLIM2,ADAM10,ADAM15,ADAM18,ADAMTS17,ADAMTS2,ADAMTS7,ADAMTS9,AKT1,ARHGEF15,ARHGEF7,ARPC2,BDNF,COPS5,DOCK1,EFNA2,EFNA3,EFNA5,EFNB2,EGF,EIF3F,EPHA1,EPHA2,EPHA4,EPHA8,EPHB2,FARP2,FES,FYN,FZD2,FZD9,GLI2,GLI3,GLIS2,GNA12,GNAI2,GNAI3,GNAS,GNAT1,GNG12,GNG13,GNG4,GNG7,GRB2,HERC2,ITGA11,ITGA2,ITGA6,ITGA7,ITGA9,ITGAM,ITGAX,ITGB1,ITGB2,ITGB3,ITGB4,MAPK3,MET,MMP16,MMP17,MMP21,MMP9,MYL12B,MYL6B,MYL7,MY…
IL-15 Production	2.75423e-05	0.353	BLK,DDR1,DSTYK,DYRK1A,EGFR,EPHA1,EPHA2,EPHA4,EPHA8,EPHB2,ERBB3,ERBB4,FER,FES,FGFR2,FGFR3,FGFR4,FLT4,FYN,IGF1R,ITK,JAK1,LCK,LMTK3,LTK,LYN,MAP2K3,MAP2K4,MAP3K11,MET,NFKB2,NTRK1,NTRK3,PRKCZ,PTK2B,PTK7,ROR1,SRC,SRMS,STAT1,SYK
cAMP-mediated signaling	4.2658e-05	0.3	ADCY1,ADCY3,ADCY5,ADCY6,ADCY8,ADORA1,ADRA2A,AKAP11,AKAP12,AKAP6,AKAP8,BRAF,CALM1 (includes others),CAMK1D,CAMK2B,CAMK2D,CAMK2G,CHRM1,CHRM2,CHRM3,CNGA3,CNGB3,CNR2,CREB3,CREB3L1,CREB3L2,CXCR2,DUSP4,ENPP6,FICD,FPR1,GABBR1,GABBR2,GDE1,GDPD3,GNAI2,GNAI3,GNAS,GRM2,GRM4,GRM8,GUCY1A1,HRH3,HTR1A,MAPK3,MC3R,NPR3,PALM2AKAP2,PDE12,PDE1A,PDE2A,PDE4A,PDE4C,PDE6B,PKIA,PPP3R1,PRKAR1B,PRKAR2A,PTGER3,PTH1R,RAPGEF3…
Opioid Signaling Pathway	0.000114815	0.284	ADCY1,ADCY3,ADCY5,ADCY6,ADCY8,AKT1,BLK,BRAF,CACNA1B,CACNA1C,CACNA1I,CACNA2D1,CACNB2,CACNG1,CALM1 (includes others),CAMK1D,CAMK2B,CAMK2D,CAMK2G,CREB3,CREB3L1,CREB3L2,CTNNB1,FYN,GNA12,GNAI2,GNAI3,GNAS,GNAT1,GNG12,GNG13,GNG4,GNG7,GRIN2A,GRIN2D,GRIN3A,GRK5,GUCY1A1,ITPR1,ITPR2,KCNJ3,KCNJ9,LCK,LYN,MAP2K3,MAP2K4,MAPK3,MYC,NFKB2,NOS1,PDE1A,POMC,PPP3R1,PRKAR1B,PRKAR2A,PRKCA,PRKCB,PRKCD,PRKCH,PRKCZ,RALA,RG…
GPCR-Mediated Nutrient Sensing in Enteroendocrine Cells	0.00018197	0.333	ADCY1,ADCY3,ADCY5,ADCY6,ADCY8,CACNA1B,CACNA1C,CACNA1I,CACNA2D1,CACNB2,CACNG1,FFAR1,FFAR4,GCG,GIP,GNAI2,GNAI3,GNAS,GNG12,GNG13,GNG4,GNG7,GUCY1A1,ITPR1,ITPR2,PLCB3,PLCD1,PLCL1,PLCL2,PRKAR1B,PRKAR2A,PRKCA,PRKCB,PRKCD,PRKCH,PRKCZ,PYY,RAPGEF4,TAS1R1
Cardiac Hypertrophy Signaling (Enhanced)	0.000269153	0.252	ACVR1B,ACVR2A,ADCY1,ADCY3,ADCY5,ADCY6,ADCY8,ADRA2A,AGT,AKT1,ATF6,CACNA1B,CACNA1C,CACNA2D1,CACNB2,CACNG1,CALM1 (includes others),CAMK2B,CAMK2D,CAMK2G,CTNNB1,CXCR2,DVL3,EDNRB,ENPP6,FGF1,FGF14,FGF19,FGF2,FGF3,FGF9,FGFR2,FGFR3,FGFR4,FGFRL1,FICD,FZD2,FZD9,GDE1,GDPD3,GNA12,GNAI2,GNAI3,GNAS,GNG12,GNG13,GNG4,GNG7,GSK3A,GUCY1A1,HDAC1,HDAC2,HDAC4,HDAC5,IFNLR1,IGF1R,IKBKE,IL12B,IL13,IL17C,IL17RA,IL17RD,IL20…
Protein Kinase A Signaling	0.000275423	0.263	ADCY1,ADCY3,ADCY5,ADCY6,ADCY8,AKAP11,AKAP12,AKAP6,AKAP8,ANAPC10,ANAPC2,ATF1,BRAF,CALM1 (includes others),CAMK2B,CAMK2D,CAMK2G,CDC14B,CDC25A,CDC25B,CNGA3,CNGB3,CREB3,CREB3L1,CREB3L2,CTNNB1,DHH,DUSP11,DUSP4,DUSP5,DUSP7,ENPP6,EYA1,FICD,FLNB,FLNC,GDE1,GDPD3,GLI3,GNAI2,GNAI3,GNAS,GNG12,GNG13,GNG4,GNG7,GSK3A,GUCY1A1,H1-0,H1-3,H3-3A/H3-3B,ITPR1,ITPR2,MAPK3,MTMR7,MYL12B,MYL6B,MYL7,MYL9,NFATC1,NFATC2,NFKB…
Ephrin Receptor Signaling	0.000281838	0.294	ADAM10,AKT1,ARHGEF15,ARPC2,AXIN1,CREB3,CREB3L1,CREB3L2,EFNA2,EFNA3,EFNA5,EFNB2,EGF,EPHA1,EPHA2,EPHA4,EPHA8,EPHB2,FGF1,FYN,GNA12,GNAI2,GNAI3,GNAS,GNAT1,GNG12,GNG13,GNG4,GNG7,GRB2,GRIN2A,GRIN2D,GRIN3A,ITGA11,ITGA2,ITGA6,ITGA7,ITGA9,ITGAM,ITGAX,ITGB1,ITGB2,ITGB3,ITGB4,MAPK3,NCK2,NGEF,PAK4,PDGFB,PDGFD,PROK1,PTPN11,RALA,RAPGEF1,RGS3,ROCK1,SORBS1,SRC,STAT3
RHOGDI Signaling	0.000288403	0.289	ACTB,ARHGAP12,ARHGAP35,ARHGDIA,ARHGDIG,ARHGEF10,ARHGEF15,ARHGEF17,ARHGEF4,ARHGEF7,ARPC2,CD44,CDH1,CDH13,CDH18,CDH20,CDH23,CDH26,CDH6,CDH8,CDH9,ESR2,GNA12,GNAI2,GNAI3,GNAS,GNAT1,GNG12,GNG13,GNG4,GNG7,ITGA11,ITGA2,ITGA6,ITGA7,ITGA9,ITGAM,ITGAX,ITGB1,ITGB2,ITGB3,ITGB4,MYH7,MYL12B,MYL6B,MYL7,MYL9,MYO10,MYO18A,PAK4,PIKFYVE,PIP4K2B,PIP4K2C,PIP5K1A,PRKCA,RDX,RHOH,RHOJ,RHOU,RND1,ROCK1,SRC,WASF2
Factors Promoting Cardiogenesis in Vertebrates	0.000371535	0.309	ACVR1B,ACVR2A,AXIN1,BMPR1A,CAMK2B,CAMK2D,CAMK2G,CCND1,CREB3,CREB3L1,CREB3L2,CTNNB1,FZD2,FZD9,LRP1,LRP5,MAP2K4,MAPK10,MYC,MYH7,MYOCD,NOG,PLCB3,PLCD1,PLCL1,PLCL2,PRKCA,PRKCB,PRKCD,PRKCH,PRKCZ,ROCK1,TBX5,TCF3,TCF4,TCF7L2,TGFB1,TGFB2,WNT16,WNT2,WNT2B,WNT3,WNT4,WNT7A,WNT7B,WNT9B
Caveolar-mediated Endocytosis Signaling	0.000436516	0.36	ACTB,COPG1,COPG2,COPZ1,DNM2,EGF,EGFR,FLNB,FLNC,FLOT1,FLOT2,FYN,HLA-F,ITGA11,ITGA2,ITGA6,ITGA7,ITGA9,ITGAM,ITGAX,ITGB1,ITGB2,ITGB3,ITGB4,PRKCA,SRC,ZBTB12
Pulmonary Fibrosis Idiopathic Signaling Pathway	0.000436516	0.268	ACTB,ACVR1B,ACVR2A,ADAM10,AKT1,BRAF,CCN2,CCND1,CDH1,COL11A2,COL12A1,COL13A1,COL16A1,COL19A1,COL1A2,COL23A1,COL26A1,COL4A2,COL4A4,COL6A3,COL9A3,CTNNB1,EED,EFNB2,EGFR,F2R,FGF2,FGF9,FGFR2,FGFR3,FGFR4,FGFRL1,FOXO1,FOXO3,FZD2,FZD9,GLI2,GNA12,GRB2,HES1,IL13,IL17RA,ITGA2,ITGB1,LATS2,MAP2K3,MAP2K4,MAPK10,MAPK3,mir-154,MMP16,MMP17,MMP21,MMP9,MRTFA,NFKB2,NOTCH1,NOTCH3,NOTCH4,PDGFB,PDGFD,PIK3CB,PIK3R5,PINK1…
Glioma Signaling	0.000467735	0.32	AKT1,CALM1 (includes others),CAMK1D,CAMK2B,CAMK2D,CAMK2G,CCND1,CCND2,CCND3,CDK4,CDK6,CDKN2C,E2F2,E2F7,E2F8,EGF,EGFR,GRB2,HDAC1,HDAC2,HDAC4,HDAC5,IGF1R,IGF2R,MAPK3,MDM2,PDGFB,PDGFD,PIK3CB,PIK3R5,PRKCA,PRKCB,PRKCD,PRKCH,PRKCZ,RALA,RBL1,SIN3A,TFDP1
Phospholipase C Signaling	0.00047863	0.275	ADCY1,ADCY3,ADCY5,ADCY6,ADCY8,AHNAK,ARHGEF10,ARHGEF15,ARHGEF17,ARHGEF4,ARHGEF7,CALM1 (includes others),CREB3,CREB3L1,CREB3L2,FYN,GNAS,GNG12,GNG13,GNG4,GNG7,GRB2,GUCY1A1,HDAC1,HDAC2,HDAC4,HDAC5,HMOX1,ITGA11,ITGA2,ITGA6,ITGA7,ITGA9,ITGAM,ITGAX,ITGB1,ITGB2,ITGB3,ITGB4,ITK,ITPR1,ITPR2,LAT,LCK,LYN,MAPK3,MYL12B,MYL6B,MYL7,MYL9,NFATC1,NFATC2,NFKB2,PEBP1,PLA2G4C,PLA2G5,PLCB3,PLCD1,PLD1,PPP3R1,PRKCA,PRKCB…
Glioblastoma Multiforme Signaling	0.000562341	0.298	AKT1,AXIN1,CCND1,CCND2,CCND3,CDK4,CDK6,CTNNB1,E2F2,E2F7,E2F8,EGF,EGFR,FOXO1,FZD2,FZD9,GRB2,IGF1R,ITPR1,ITPR2,MAPK3,MDM2,MYC,NF1,PDGFB,PDGFD,PIK3CB,PIK3R5,PLCB3,PLCD1,PLCL1,PLCL2,PRKCD,RALA,RHOH,RHOJ,RHOU,RND1,SHC2,SRC,TCF3,TSC2,WNT16,WNT2,WNT2B,WNT3,WNT4,WNT7A,WNT7B,WNT9B
TEC Kinase Signaling	0.000588844	0.293	ACTB,BLK,FAS,FYN,GNA12,GNAI2,GNAI3,GNAS,GNAT1,GNG12,GNG13,GNG4,GNG7,ITGA11,ITGA2,ITGA6,ITGA7,ITGA9,ITGAM,ITGAX,ITGB1,ITGB2,ITGB3,ITGB4,ITK,JAK1,LCK,LYN,MAP2K4,MAPK10,NFKB2,PAK4,PIK3CB,PIK3R5,PRKCA,PRKCB,PRKCD,PRKCH,PRKCZ,PTK2B,RHOH,RHOJ,RHOU,RND1,SRC,STAT1,STAT3,TNF,TNFRSF10A,TNFRSF10B,TNFRSF21,TNFSF10,VAV2
Estrogen Receptor Signaling	0.00060256	0.258	ADCY1,ADCY3,ADCY5,ADCY6,ADCY8,AGT,AKT1,ATP5F1A,ATP5MC1,CACNA1B,CACNA1C,CACNA2D1,CACNB2,CACNG1,CCND1,CREB3,CREB3L1,CREB3L2,CTBP2,DDX5,EGF,EGFR,ESR2,FOXO1,FOXO3,GNA12,GNAI2,GNAI3,GNAS,GNAT1,GNG12,GNG13,GNG4,GNG7,GPS2,GRB2,GSK3A,GUCY1A1,HES1,HSP90AA1,IGF1R,IGF2R,JAK1,MAPK3,MCU,MED1,MED12L,MED16,MED23,MED4,MED6,MMP16,MMP17,MMP21,MMP9,MYC,MYL12B,MYL6B,MYL7,MYL9,NCOR2,NDUFA10,NDUFA11,NDUFA3,NDUFA9,NDUF…
Melatonin Signaling	0.000630957	0.362	BRAF,CALM1 (includes others),CAMK2B,CAMK2D,CAMK2G,GNAI2,GNAI3,GNRH1,MAP2K3,MAP2K4,MAPK3,MTNR1A,PLCB3,PLCD1,PLCL1,PLCL2,PRKAR1B,PRKAR2A,PRKCA,PRKCB,PRKCD,PRKCH,PRKCZ,RORA,SLC2A4
Gαi Signaling	0.000645654	0.307	ADCY1,ADCY3,ADCY5,ADCY6,ADCY8,ADORA1,ADRA2A,CHRM2,CNR2,CXCR2,FPR1,GABBR1,GABBR2,GNA12,GNAI2,GNAI3,GNAS,GNAT1,GNG12,GNG13,GNG4,GNG7,GRB2,GRM2,GRM4,GRM8,GUCY1A1,HRH3,HTR1A,MAPK3,NPR3,PRKAR1B,PRKAR2A,PTGER3,RALA,RGS10,RGS12,RGS14,RGS7,S1PR1,SHC2,SRC,STAT3
DNA Methylation and Transcriptional Repression Signaling	0.000660693	0.333	AICDA,CDK1,CDK10,CDK13,CDK14,CDK4,CDK6,CDK7,CHD5,DNMT1,E2F2,E2F7,E2F8,ERCC5,GADD45B,GATAD2B,HDAC1,HDAC2,HNF4A,MBD3,MTA1,MYC,RBL1,SIN3A,SMUG1,SP1,TCF20,TCF3,TCF4,TET1,TET3,UHRF1
HOTAIR Regulatory Pathway	0.000691831	0.299	AGO2,AGO4,AKT1,ATXN1,CD44,CDH1,COL1A2,CTNNB1,EED,ESR2,H3-3A/H3-3B,HDAC1,HDAC2,KDM1A,LAMTOR5,let-7,MDM2,MET,MEX3B,mir-29,MMP16,MMP17,MMP21,MMP9,MRTFA,MYC,NFKB2,PIK3CB,PIK3R5,RCOR1,REST,ROCK1,SNUPN,SRF,STAT3,TCF3,TCF4,TCF7L2,TGFB1,WNT16,WNT2,WNT2B,WNT3,WNT4,WNT7A,WNT7B,WNT9B
Semaphorin Neuronal Repulsive Signaling Pathway	0.00074131	0.303	ACAN,AKT1,BCAN,CD44,CSPG5,FARP2,FES,FYN,GUCY1A1,ITGA11,ITGA2,ITGA6,ITGA7,ITGA9,ITGAM,ITGAX,ITGB1,ITGB2,ITGB3,ITGB4,MAP2K3,MAP2K4,MAPT,MYL12B,MYL6B,MYL7,MYL9,NCAN,NRP1,NRP2,PAK4,PDE4A,PDE4C,PIK3CB,PIK3R5,PLXND1,PRKAR1B,PRKAR2A,RND1,ROCK1,SEMA3A,SEMA5A,SEMA6B,SMC3
Small Cell Lung Cancer Signaling	0.000977237	0.33	AKT1,BCL2L1,BIRC2,CCND1,CCND2,CCND3,CDK4,CDK6,CYCS,E2F2,FHIT,HDAC1,HDAC2,HDAC4,HDAC5,IKBKE,MYC,NFKB2,NOS1,PIK3CB,PIK3R5,RBL1,RXRA,RXRB,RXRG,SIN3A,TFDP1,TRAF2,TRAF3,TRAF5,TRAF6
Thrombin Signaling	0.00112202	0.277	ADCY1,ADCY3,ADCY5,ADCY6,ADCY8,AKT1,ARHGEF10,ARHGEF10L,ARHGEF15,ARHGEF17,ARHGEF28,ARHGEF4,ARHGEF40,ARHGEF7,CAMK1D,CAMK2B,CAMK2D,CAMK2G,EGF,EGFR,F2R,F2RL3,GATA2,GATA5,GNA12,GNAI2,GNAI3,GNAS,GNAT1,GNG12,GNG13,GNG4,GNG7,GRB2,GUCY1A1,ITPR1,ITPR2,MAPK3,MYL12B,MYL6B,MYL7,MYL9,NFKB2,PIK3CB,PIK3R5,PLCB3,PLCD1,PLCL1,PLCL2,PRKCA,PRKCB,PRKCD,PRKCH,PRKCZ,RALA,RHOH,RHOJ,RHOU,RND1,ROCK1,SRC
WNT/β-catenin Signaling	0.00134896	0.288	ACVR1B,ACVR2A,AKT1,AXIN1,CCND1,CD44,CDH1,CSNK1G1,CSNK1G2,CSNK1G3,CSNK2A1,CTNNB1,DKK3,DVL3,FRZB,FZD2,FZD9,GSK3A,HDAC1,LRP1,LRP5,MDM2,MYC,NLK,NR5A2,PIN1,PPP2R1B,PPP2R2B,RARG,SFRP5,SOX13,SOX17,SOX21,SOX9,SRC,TCF3,TCF4,TCF7L2,TGFB1,TGFB2,TLE1,WNT16,WNT2,WNT2B,WNT3,WNT4,WNT7A,WNT7B,WNT9B
Neuropathic Pain Signaling In Dorsal Horn Neurons	0.00141254	0.32	BDNF,CAMK1D,CAMK2B,CAMK2D,CAMK2G,GPR37,GRIN2A,GRIN2D,GRIN3A,GRM2,GRM4,GRM8,ITPR1,ITPR2,KCNH2,KCNN1,KCNQ3,MAPK3,PIK3CB,PIK3R5,PLCB3,PLCD1,PLCL1,PLCL2,PRKAR1B,PRKAR2A,PRKCA,PRKCB,PRKCD,PRKCH,PRKCZ,SRC
Circadian Rhythm Signaling	0.00151356	0.267	ADCY1,ADCY3,ADCY5,ADCY6,ADCY8,BDNF,BHLHE41,BLK,BRAF,CACNA1B,CACNA1C,CACNA1I,CACNA2D1,CACNB2,CACNG1,CAMK2B,CAMK2D,CAMK2G,CLOCK,CREB3,CREB3L1,CREB3L2,CRY2,CSNK2A1,FYN,GNAI2,GNAI3,GNAS,GNG12,GNG13,GNG4,GNG7,GRIN2A,GRIN2D,GRIN3A,GSK3A,GUCY1A1,H3-3A/H3-3B,ITPR1,ITPR2,KLK1,LCK,LYN,MAP2K3,MAP2K4,MAPK3,MDM2,MTNR1A,MYC,NOS1,NPR1,NPR3,NR3C1,PLCB3,PLCD1,PLCL1,PLCL2,PRKAA2,PRKAR1B,PRKAR2A,PRKCA,PRKCB,PRKCD,P…
Human Embryonic Stem Cell Pluripotency	0.00162181	0.279	ACVR2A,AKT1,AXIN1,BDNF,BMPR1A,BRAF,CTNNB1,ESRRB,FGF2,FGFR2,FGFR3,FGFR4,FGFRL1,FOXO1,FZD2,FZD9,GRB2,HSP90AA1,ID4,JAK1,LIF,MAP2K3,MAP2K4,MYC,NOG,NR5A2,NTF3,NTRK1,NTRK3,PDGFB,PDGFD,PIK3CB,PIK3R5,PRKCA,PRKCB,PRKCD,PRKCH,PRKCZ,RALA,REST,SALL4,SMAD6,STAT3,TCF3,TFCP2L1,TGFB1,TGFB2,WNT16,WNT2,WNT2B,WNT3,WNT4,WNT7A,WNT7B,WNT9B
Pulmonary Healing Signaling Pathway	0.00162181	0.279	BLK,BMPR1A,BRAF,CCND1,CDH1,CHRNA7,CTNNB1,EGF,EGFR,ELANE,FGFR2,FYN,FZD2,FZD9,GRB2,LCK,LYN,MAP2K4,MAPK10,MAPK3,MMP16,MMP17,MMP21,MMP9,MYC,NFATC1,NFKB2,NOTCH1,NOTCH3,NOTCH4,PRKAA2,PRKCA,PRKCB,PRKCD,PRKCH,PRKCZ,PROK1,RALA,SRC,STAT3,TCF3,TCF4,TCF7L2,TGFB1,TGFB2,TNF,TNFRSF1B,WNT16,WNT2,WNT2B,WNT3,WNT4,WNT7A,WNT7B,WNT9B
Calcium-induced T Lymphocyte Apoptosis	0.00165959	0.362	CALM1 (includes others),CAPN2,HDAC1,HDAC2,HLA-DMA,HLA-DMB,HLA-DOB,HLA-DPA1,HLA-DPB1,HLA-DQB2,HLA-DRA,ITPR1,ITPR2,LCK,NFATC2,PPP3R1,PRKCA,PRKCB,PRKCD,PRKCH,PRKCZ
Non-Small Cell Lung Cancer Signaling	0.0017378	0.323	AKT1,CCND1,CCND2,CCND3,CDK4,CDK6,E2F2,EGF,EGFR,FHIT,FOXO3,GRB2,HDAC1,HDAC2,HDAC4,HDAC5,ITPR1,ITPR2,MAPK3,PIK3CB,PIK3R5,PRKCA,RALA,RASSF1,RBL1,RXRA,RXRB,RXRG,SIN3A,TFDP1
Epithelial Adherens Junction Signaling	0.00177828	0.29	ACVR1B,ACVR2A,AKT1,ARHGAP35,ARHGEF17,ARPC2,CDH1,CTNNA2,CTNNB1,EGF,EGFR,FARP2,FER,FGF1,FRMD6,FYN,HGF,IGF1R,LATS2,MAGI1,MAGI2,MET,MYL12B,MYL7,NECTIN3,NOTCH1,NOTCH3,NOTCH4,PAK4,PPP2R1B,PPP2R2B,PRKAA2,RACGAP1,RALA,RAPGEF1,ROCK1,SRC,TCF3,TCF4,TCF7L2,TGFB2,TIAM1,VAV2,VCL,YWHAG
Colorectal Cancer Metastasis Signaling	0.00186209	0.265	ADCY1,ADCY3,ADCY5,ADCY6,ADCY8,AKT1,AXIN1,BCL2L1,BRAF,CCND1,CDH1,CTNNB1,EGF,EGFR,FZD2,FZD9,GNA12,GNAI2,GNAI3,GNAS,GNAT1,GNG12,GNG13,GNG4,GNG7,GRB2,GUCY1A1,JAK1,LRP1,LRP5,MAP2K4,MAPK10,MAPK3,MMP16,MMP17,MMP21,MMP9,MYC,NFKB2,NOS2,PIK3CB,PIK3R5,PRKAR1B,PRKAR2A,PROK1,PTGER3,RALA,RHOH,RHOJ,RHOU,RND1,SIAH1,SRC,STAT1,STAT3,TCF3,TCF4,TCF7L2,TGFB1,TGFB2,TLR5,TNF,WNT16,WNT2,WNT2B,WNT3,WNT4,WNT7A,WNT7B,WNT9B
Gap Junction Signaling	0.00190546	0.278	ACTB,ADCY1,ADCY3,ADCY5,ADCY6,ADCY8,AKT1,CSNK1G1,CSNK1G2,CSNK1G3,CTNNB1,EGF,EGFR,GJA3,GJA8,GJB2,GJB6,GJB7,GNAI2,GNAI3,GNAS,GRB2,GRIK2,GRIK3,GUCY1A1,ITPR1,ITPR2,MAPK3,NPR1,NPR3,PIK3CB,PIK3R5,PLCB3,PLCD1,PLCL1,PLCL2,PPP3R1,PRKAR1B,PRKAR2A,PRKCA,PRKCB,PRKCD,PRKCH,PRKCZ,RALA,SGSM3,SLC39A7,SP1,SP3,SRC,TJP2,TUBA1C,TUBA8,TUBB2B
CDC42 Signaling	0.00223872	0.292	ARPC2,CDC42SE1,EXOC1,EXOC2,EXOC3,EXOC4,EXOC6B,FGD3,HLA-DMA,HLA-DMB,HLA-DOB,HLA-DPA1,HLA-DPB1,HLA-DQB2,HLA-DRA,HLA-F,IQGAP2,ITGA11,ITGA2,ITGA6,ITGA7,ITGA9,ITGAM,ITGAX,ITGB1,ITGB2,ITGB3,ITGB4,ITK,MAP2K4,MAP3K11,MAPK10,MYL12B,MYL6B,MYL7,MYL9,PAK4,PARD3,PRKCZ,RALA,SRC,VAV2
Cell Cycle: G1/S Checkpoint Regulation	0.00234423	0.343	CCND1,CCND2,CCND3,CDC25A,CDK4,CDK6,CDKN2C,E2F2,E2F7,E2F8,FOXO1,HDAC1,HDAC2,HDAC4,HDAC5,MDM2,MYC,NRG1,RBL1,SIN3A,TFDP1,TGFB1,TGFB2
Hepatic Fibrosis Signaling Pathway	0.00251189	0.248	ACVR1B,ACVR2A,AGT,AKT1,AXIN1,BRAF,CACNA1B,CACNA1C,CACNA2D1,CACNB2,CACNG1,CALM1 (includes others),CCL2,CCN2,CCND1,COL11A2,COL1A2,CREB3,CREB3L1,CREB3L2,CSNK1G1,CSNK1G2,CSNK1G3,CTNNB1,DVL3,FGF2,FLT4,FOXO1,FZD2,FZD9,GLI2,GLI3,GLIS2,GNAI2,GNAI3,IKBKE,IL17RA,IL36B,ITGA11,ITGA2,ITGA6,ITGA7,ITGA9,ITGAM,ITGAX,ITGB1,ITGB2,ITGB3,ITGB4,JAK1,LRP1,LRP5,MAP2K3,MAP2K4,MAPK10,MAPK3,MYC,MYL12B,MYL6B,MYL7,MYL9,NFKB…
White Adipose Tissue Browning Pathway	0.00275423	0.292	ADCY1,ADCY3,ADCY5,ADCY6,ADCY8,BDNF,CACNA1B,CACNA1C,CACNA1I,CACNA2D1,CACNB2,CACNG1,CAMP,CREB3,CREB3L1,CREB3L2,CTBP2,FGFR2,FGFR3,FGFR4,FGFRL1,GNAS,GUCY1A1,HIF1AN,ITPR1,ITPR2,LDHB,NPR1,PRDM16,PRKAA2,PRKAR1B,PRKAR2A,RARG,RUNX1T1,RXRA,RXRB,RXRG,THRB,UCP1,VGF
Regulation of the Epithelial-Mesenchymal Transition Pathway	0.00288403	0.275	AKT1,AXIN1,BRAF,CDH1,CLDN3,CTNNB1,DVL3,EGF,EGFR,FGF1,FGF14,FGF19,FGF2,FGF3,FGF9,FGFR2,FGFR3,FGFR4,FGFRL1,FZD2,FZD9,GRB2,HGF,JAK1,MAP2K3,MAP2K4,MAPK3,MET,MMP9,NFKB2,NOTCH1,NOTCH3,NOTCH4,PDGFD,PIK3CB,PIK3R5,PTPN11,RALA,SMURF1,STAT3,TCF3,TCF4,TCF7L2,TGFB1,TGFB2,WNT16,WNT2,WNT2B,WNT3,WNT4,WNT7A,WNT7B,WNT9B
Role of NFAT in Cardiac Hypertrophy	0.0030903	0.268	ADCY1,ADCY3,ADCY5,ADCY6,ADCY8,AKT1,CACNA1B,CACNA1C,CACNA1I,CACNA2D1,CACNB2,CACNG1,CALM1 (includes others),CAMK1D,CAMK2B,CAMK2D,CAMK2G,GNAI2,GNAI3,GNAS,GNG12,GNG13,GNG4,GNG7,GRB2,GUCY1A1,HDAC1,HDAC2,HDAC4,HDAC5,IGF1R,ITPR1,ITPR2,LIF,MAP2K3,MAP2K4,MAPK10,MAPK3,PIK3CB,PIK3R5,PLCB3,PLCD1,PLCL1,PLCL2,PPP3R1,PRKAR1B,PRKAR2A,PRKCA,PRKCB,PRKCD,PRKCH,PRKCZ,RALA,SHC2,SLC8A2,SLC8A3,SRC,TGFB1,TGFB2
Signaling by Rho Family GTPases	0.00331131	0.26	ACTB,ARHGEF10,ARHGEF15,ARHGEF17,ARHGEF4,ARHGEF7,ARPC2,CDC42EP1,CDH1,CDH13,CDH18,CDH20,CDH23,CDH26,CDH6,CDH8,CDH9,CIT,CYFIP1,GNA12,GNAI2,GNAI3,GNAS,GNAT1,GNG12,GNG13,GNG4,GNG7,ITGA11,ITGA2,ITGA6,ITGA7,ITGA9,ITGAM,ITGAX,ITGB1,ITGB2,ITGB3,ITGB4,MAP2K4,MAP3K10,MAP3K11,MAPK10,MAPK3,MYL12B,MYL6B,MYL7,MYL9,NFKB2,PAK4,PARD3,PIK3CB,PIK3R5,PIKFYVE,PIP4K2B,PIP4K2C,PIP5K1A,PLD1,PRKCZ,PTK2B,RDX,RHOH,RHOJ,RHOU…
Corticotropin Releasing Hormone Signaling	0.00338844	0.286	ADCY1,ADCY3,ADCY5,ADCY6,ADCY8,BDNF,BRAF,CACNA1B,CACNA1C,CACNA1I,CACNA2D1,CACNB2,CACNG1,CALM1 (includes others),CREB3,CREB3L1,CREB3L2,CRHR2,GLI2,GLI3,GNAI2,GNAI3,GNAS,GUCY1A1,ITPR1,ITPR2,IVL,MAPK3,NOS1,NOS2,NPR1,NPR3,POMC,PRKAR1B,PRKAR2A,PRKCA,PRKCB,PRKCD,PRKCH,PRKCZ,PTCH1,SLC39A7
Antigen Presentation Pathway	0.00338844	0.4	CANX,CIITA,HLA-DMA,HLA-DMB,HLA-DOB,HLA-DPA1,HLA-DPB1,HLA-DQB2,HLA-DRA,HLA-F,PSMB8,TAP1,TAP2,TAPBP
Sumoylation Pathway	0.00346737	0.307	ARHGDIA,ARHGDIG,CDH1,CTBP2,DAXX,FAS,HDAC1,HDAC2,ISG20,KDM1A,MAP2K4,MAPK10,MDM2,NFKB2,NR3C1,PIAS1,PML,RANGAP1,RCC1,RCOR1,RFC1,RHOH,RHOJ,RHOU,RND1,SENP3,SNCA,SP1,SP3,SUMO3,ZNF217
NUR77 Signaling in T Lymphocytes	0.00363078	0.321	CALM1 (includes others),CD86,CYCS,HDAC1,HDAC2,HLA-DMA,HLA-DMB,HLA-DOB,HLA-DPA1,HLA-DPB1,HLA-DQB2,HLA-DRA,HLA-F,KHDC1,MAPK3,NFATC1,PPP3R1,PRKCA,PRKCB,PRKCD,PRKCH,PRKCZ,RXRA,SIN3A,TNFSF10,ZBTB12
PI3K Signaling in B Lymphocytes	0.00380189	0.289	AKT1,ATF1,ATF3,ATF6,ATF6B,BLK,CALM1 (includes others),CAMK2B,CAMK2D,CAMK2G,CD19,CD81,DAPP1,FOXO3,FYN,IKBKE,IL4R,IRS1,ITPR1,ITPR2,LYN,MAPK3,NFATC1,NFATC2,NFKB2,PIK3AP1,PIK3CB,PLCB3,PLCD1,PLCL1,PLCL2,PLEKHA4,PPP3R1,PRKCB,PRKCZ,PTPRC,RALA,SYK,VAV2
Dopamine-DARPP32 Feedback in cAMP Signaling	0.0042658	0.274	ADCY1,ADCY3,ADCY5,ADCY6,ADCY8,ATF1,CACNA1B,CACNA1C,CACNA2D1,CACNB2,CACNG1,CALM1 (includes others),CALY,CAMKK1,CREB3,CREB3L1,CREB3L2,CSNK1G1,CSNK1G2,CSNK1G3,GNAI2,GNAI3,GNAS,GRIN2A,GRIN2D,GRIN3A,GUCY1A1,ITPR1,ITPR2,KCNJ10,KCNJ3,KCNJ4,KCNJ9,NOS1,PLCB3,PLCD1,PLCL1,PLCL2,PPP1R3C,PPP2R1B,PPP2R2B,PPP3R1,PRKAR1B,PRKAR2A,PRKCA,PRKCB,PRKCD,PRKCH,PRKCZ
Role of Macrophages, Fibroblasts and Endothelial Cells in Rheumatoid Arthritis	0.0042658	0.253	AKT1,AXIN1,CALM1 (includes others),CAMK2B,CAMK2D,CAMK2G,CCL2,CCND1,CREB3,CREB3L1,CREB3L2,CSNK1G1,CSNK1G2,CSNK1G3,CTNNB1,DAAM1,DKK3,FGF2,FRZB,FZD2,FZD9,IKBKE,IL16,IL17RA,IL36B,LRP1,LRP5,MAP2K3,MAP2K4,MAPK3,MAPKAPK2,MYC,NFATC1,NFATC2,NLK,NOS2,PDGFB,PDGFD,PIK3CB,PIK3R5,PLCB3,PLCD1,PLCL1,PLCL2,PPP3R1,PRKCA,PRKCB,PRKCD,PRKCH,PRKCZ,PROK1,RALA,ROCK1,SFRP5,SOST,SRC,STAT3,TCF3,TCF4,TCF7L2,TGFB1,TLR5,TNF,T…
GNRH Signaling	0.00446684	0.271	ADCY1,ADCY3,ADCY5,ADCY6,ADCY8,CACNA1B,CACNA1C,CACNA1I,CACNA2D1,CACNB2,CACNG1,CALM1 (includes others),CAMK2B,CAMK2D,CAMK2G,CREB3,CREB3L1,CREB3L2,EGFR,GNAI2,GNAI3,GNAS,GNG12,GNG13,GNG4,GNG7,GNRH1,GRB2,GUCY1A1,ITPR1,ITPR2,MAP2K3,MAP2K4,MAP3K10,MAP3K11,MAP3K4,MAPK10,MAPK3,NFKB2,PAK4,PLCB3,PRKAR1B,PRKAR2A,PRKCA,PRKCB,PRKCD,PRKCH,PRKCZ,PTK2B,RALA,SRC
HER-2 Signaling in Breast Cancer	0.00501187	0.264	AKT1,ARF5,BLK,BRAF,CCND1,CDK4,COX17,COX6A1,COX6B2,COX7A2,COX7A2L,COX7C,COX8C,EGF,EGFR,ELF1,ELF5,ELK3,ERBB3,FOXO1,FOXO3,FYN,GRB2,GSK3A,IKBKE,ITGB1,ITGB2,ITGB3,ITGB4,KPNB1,LCK,LYN,MAPK3,MDM2,MTCL1,MYC,NDC1,NFKB2,NRG1,NUP42,NUP98,PARD3,PIK3CB,PIK3R5,PRKCA,PRKCB,PRKCD,PRKCH,PRKCZ,RALA,RBL1,RHEB,RPTOR,SP1,SRC,STAT3,TP53RK,TSC2
Transcriptional Regulatory Network in Embryonic Stem Cells	0.00512861	0.276	ACVR1B,ACVR2A,AKT1,BMPR1A,CDYL,CTNNB1,ESRRB,FGF2,FGFR2,FGFR3,FGFR4,FGFRL1,FZD2,FZD9,HNF4A,IGF1R,IGF2R,JAK1,LIF,MAPK3,MEIS1,MYC,NEUROG1,NOG,PAX6,PIK3CB,PIK3R5,RALA,REST,SALL4,SIX3,SKIL,STAT3,TCF3,TGFB1,TGFB2,WNT16,WNT2,WNT2B,WNT3,WNT4,WNT7A,WNT7B,WNT9B,ZFHX3
Estrogen-mediated S-phase Entry	0.00549541	0.423	CCND1,CDC25A,CDK1,CDK4,E2F2,E2F7,E2F8,ESR2,MYC,RBL1,TFDP1
Serotonin Receptor Signaling	0.00616595	0.239	ADCY1,ADCY3,ADCY5,ADCY6,ADCY8,ADRA2A,AKT1,BDNF,BLK,BRAF,CACNA1B,CACNA1C,CACNA1I,CACNA2D1,CACNB2,CACNG1,CALM1 (includes others),CAMK2B,CAMK2D,CAMK2G,CCR7,CD44,CDH1,COPS5,CREB3,CREB3L1,CREB3L2,DDC,FOXO1,FOXO3,FYN,GNA12,GNAI2,GNAI3,GNAS,GNG12,GNG13,GNG4,GNG7,GPR37,GUCY1A1,H3-3A/H3-3B,HMOX1,HTR1A,IL12B,IL4I1,ITGB1,ITGB3,KCNH2,KCNJ3,KCNJ9,KCNN1,KCNQ3,LCK,LYN,MAP2K3,MAP2K4,MAPK3,MAPT,MMP9,MYC,NFKB2,PAK…
GABA Receptor Signaling	0.00616595	0.285	ADCY1,ADCY3,ADCY5,ADCY6,ADCY8,CACNA1B,CACNA1C,CACNA1I,CACNA2D1,CACNB2,CACNG1,GABBR1,GABBR2,GABRA1,GABRA4,GABRB2,GABRB3,GABRG3,GNA12,GNAI2,GNAI3,GNAS,GNAT1,GNG12,GNG13,GNG4,GNG7,GPHN,GPR37,GUCY1A1,ITPR1,ITPR2,KCNH2,KCNN1,KCNQ3,SLC6A1,SLC6A13
Regulation of Cellular Mechanics by Calpain Protease	0.00616595	0.307	CAPN2,CCND1,CCND2,CCND3,CDK1,CDK4,CDK6,CNGA3,CNGB3,EGF,EGFR,GRB2,ITGA11,ITGA2,ITGA6,ITGA7,ITGA9,ITGAM,ITGAX,ITGB1,ITGB2,ITGB3,ITGB4,MAPK3,RALA,SRC,VCL
Cellular Effects of Sildenafil (Viagra)	0.00630957	0.28	ACTB,ADCY1,ADCY3,ADCY5,ADCY6,ADCY8,CACNA1B,CACNA1C,CACNA2D1,CACNB2,CACNG1,CALM1 (includes others),GNAS,GPR37,GUCY1A1,ITPR1,ITPR2,KCNH2,KCNN1,KCNQ3,MYH7,MYL12B,MYL6B,MYL7,MYL9,MYO10,MYO18A,NPR1,PABPC4,PDE1A,PDE2A,PDE4A,PDE4C,PLCB3,PLCD1,PLCL1,PLCL2,PRKAR1B,PRKAR2A,SLC4A11
HGF Signaling	0.00707946	0.282	AKT1,CCND1,DOCK1,ELF1,ELF5,ELK3,GRB2,HGF,ITGA11,ITGA2,ITGA6,ITGA7,ITGA9,ITGAM,ITGAX,ITGB1,ITGB2,ITGB3,ITGB4,MAP2K4,MAP3K10,MAP3K11,MAP3K4,MAPK10,MAPK3,MET,PIK3CB,PIK3R5,PRKCA,PRKCB,PRKCD,PRKCH,PRKCZ,PTPN11,RALA,RAPGEF1,STAT3
CXCR4 Signaling	0.00724436	0.271	ADCY1,ADCY3,ADCY5,ADCY6,ADCY8,AKT1,DOCK1,ELMO1,ELMO3,GNA12,GNAI2,GNAI3,GNAS,GNAT1,GNG12,GNG13,GNG4,GNG7,GUCY1A1,ITPR1,ITPR2,LYN,MAP2K4,MAPK10,MAPK3,MYL12B,MYL6B,MYL7,MYL9,PAK4,PIK3CB,PIK3R5,PLCB3,PRKCA,PRKCB,PRKCD,PRKCH,PRKCZ,RALA,RHOH,RHOJ,RHOU,RND1,ROCK1,SRC
Clathrin-mediated Endocytosis Signaling	0.0074131	0.262	ACTB,AMPH,AP1G1,AP1M1,AP1M2,AP3B1,AP4M1,AP5M1,AP5S1,APOC3,APOM,ARPC2,CD2AP,CSNK2A1,CTTN,DAB2,DNM1L,DNM2,EGF,EPHB2,F2R,FGF1,FGF14,FGF19,FGF2,FGF3,FGF9,GAK,GRB2,HGS,HIP1,ITGB1,ITGB2,ITGB3,ITGB4,LDLRAP1,MDM2,MET,PDGFB,PDGFD,PIK3CB,PIK3R5,PON1,PPP3R1,PROK1,RAB4B,RAB7A,SERPINA1,SH3GLB1,SNX9,SRC,SYNJ1,TF,TFRC
VDR/RXR Activation	0.00758578	0.312	CAMP,COL13A1,CSNK2A1,CXCL10,FOXO1,GTF2B,HES1,IGFBP5,LRP5,MED1,NCOR2,PRKCA,PRKCB,PRKCD,PRKCH,PRKCZ,RXRA,RXRB,RXRG,SEMA3B,SERPINB1,SP1,TGFB2,TNFSF11
GP6 Signaling Pathway	0.00758578	0.285	ADAM10,AKT1,CALM1 (includes others),COL11A2,COL12A1,COL13A1,COL16A1,COL19A1,COL1A2,COL23A1,COL26A1,COL4A2,COL4A4,COL6A3,COL9A3,FYN,GRB2,GSK3A,ITGB3,ITK,ITPR1,LAMA2,LAMA5,LAT,LYN,PIK3CB,PIK3R5,PRKCA,PRKCB,PRKCD,PRKCH,PRKCZ,RASGRP2,SYK,VAV2
IL-7 Signaling Pathway	0.00776247	0.319	AKT1,CCND1,CCND3,CDC25A,EBF1,FOXO1,FOXO3,FYN,GRB2,GSK3A,HGF,JAK1,LYN,MAPK3,MET,MYC,NFATC1,PAX5,PIK3CB,PIK3R5,SLC2A1,STAT1
SNARE Signaling Pathway	0.00794328	0.28	ADCY1,ADCY3,ADCY5,ADCY6,ADCY8,CACNA1B,CACNA2D1,CACNB2,CALM1 (includes others),CAMK2B,CAMK2D,CAMK2G,CPLX1,CPLX2,GUCY1A1,LMAN1L,MYH7,MYL6B,MYL7,MYL9,MYO10,MYO18A,NAPA,PRKAR1B,PRKAR2A,RAB7A,RIMS1,SNCA,STXBP5,SYN3,SYT1,SYT11,SYT3,SYT5,SYT6,VTI1A,VTI1B
FGF Signaling	0.00870964	0.302	AKT1,CREB3,CREB3L1,CREB3L2,FGF1,FGF14,FGF19,FGF2,FGF3,FGF9,FGFR2,FGFR3,FGFR4,FGFRL1,GRB2,HGF,ITPR1,MAP2K3,MAPK3,MAPKAPK2,MET,PIK3CB,PIK3R5,PRKCA,PTPN11,STAT3
Pancreatic Adenocarcinoma Signaling	0.00870964	0.282	AKT1,BCL2L1,CCND1,CDK4,E2F2,E2F7,E2F8,EGF,EGFR,GRB2,HDAC1,HDAC2,HDAC4,HDAC5,HMOX1,JAK1,MAP2K4,MAPK10,MAPK3,MDM2,MMP9,NFKB2,NOTCH1,PIK3CB,PIK3R5,PLD1,PROK1,RALA,RBL1,SIN3A,STAT1,STAT3,TFDP1,TGFB1,TGFB2
ID1 Signaling Pathway	0.00891251	0.261	ACVR1B,ACVR2A,AKT1,ATF3,ATF6,BCL2L1,BCL3,BLK,BMPR1A,BRAF,CCN2,CCND1,CDK4,CDKN1C,CHRNA1,CHRNA10,CHRNA7,CTNNB1,EGF,EGFR,FGF2,FGFR2,FGFR3,FGFR4,FGFRL1,FOXO3,FYN,GLI2,IGF1R,LCK,LIF,LYN,MAPK3,MDM2,mir-373,MMP9,MYC,NFKB2,PIK3CB,PIK3R5,PROK1,PTK7,RALA,REST,RNF125,SRC,STAT3,TGFB1,TGFB2,TNF,TNFRSF1B,WDR48
Reelin Signaling in Neurons	0.00977237	0.275	AKT1,ARHGEF10,ARHGEF10L,ARHGEF15,ARHGEF17,ARHGEF28,ARHGEF4,ARHGEF40,ARHGEF7,ARPC2,BLK,CAMK2B,CAMK2D,CAMK2G,CNR2,DNAH10,FYN,GRIN2A,GRIN2D,GRIN3A,ITGB1,LCK,LYN,MAP2K3,MAP2K4,MAP3K10,MAP3K11,MAPK10,MAPK3,MAPK8IP3,MAPT,NDEL1,NECTIN3,PIK3CB,PIK3R5,RAPGEF1,RELN,SRC
Ribonucleotide Reductase Signaling Pathway	0.01	0.269	ACTB,AKT1,ARID1A,ARID2,BRAF,CCND1,CCNF,CDC25A,CDH1,CDK1,CDK4,CDK6,CREB3,CREB3L1,CREB3L2,CTNNB1,E2F2,E2F7,E2F8,EGFR,FOXO3,H3-3A/H3-3B,HGF,let-7,MAP2K4,MAPK10,MAPK3,MET,MMP9,MYC,NFKB2,PARP14,PIK3CB,PIK3R5,RPTOR,RRM2,SETD2,SMARCA4,SMARCD1,SP1,SRC,STAT3,TNKS
Cyclins and Cell Cycle Regulation	0.0104713	0.301	CCNB2,CCND1,CCND2,CCND3,CCNH,CDC25A,CDK1,CDK4,CDK6,CDK7,CDKN2C,E2F2,E2F7,E2F8,HDAC1,HDAC2,HDAC4,HDAC5,PPP2R1B,PPP2R2B,RBL1,SIN3A,TFDP1,TGFB1,TGFB2
WNK Renal Signaling Pathway	0.0107152	0.29	AGT,AKT1,ANAPC10,ANAPC2,BIRC2,CALM1 (includes others),ELOC,IRS1,KCNJ10,KLHL3,LRRC8B,LRRC8C,MDM2,NPR3,OSR1,PIK3CB,PIK3R5,PRKCA,PRKCB,PRKCD,PRKCH,PRKCZ,PRKN,SCNN1A,SLC12A3,SLC12A7,STK39,TNF,TRAF6
Sertoli Cell-Sertoli Cell Junction Signaling	0.0109648	0.259	ACTB,AKT1,AXIN1,CDH1,CGN,CLDN10,CLDN3,CLDN5,CTNNA2,CTNNB1,EPB41,EPN3,GSK3A,GUCY1A1,ITGA11,ITGA2,ITGA6,ITGA7,ITGA9,ITGAM,ITGAX,ITGB1,ITGB2,ITGB3,ITGB4,JAM3,KEAP1,MAGI2,MAP2K3,MAP2K4,MAP3K10,MAP3K11,MAP3K4,MAPK10,MAPK3,NECTIN3,NOS1,NOS2,PRKAR1B,PRKAR2A,RAB8B,RALA,SORBS1,SPTBN1,SPTBN2,SRC,TJP2,TNF,TUBA1C,TUBA8,TUBB2B,VCL
Autophagy	0.0109648	0.257	AKT1,ATG13,BNIP3,CALM1 (includes others),CREB3,CREB3L1,CREB3L2,DAPK1,DAPK3,EGF,FGF2,FOXO1,FOXO3,GCG,GNAI3,GSK3A,HGF,IRS1,MAP1LC3A,MAP2K4,MAPK10,MAPK3,MYC,NFKB2,PDGFB,PIK3CB,PIK3R5,PPM1D,PPP2R1B,PPP2R2B,PPP3R1,PRKAA2,PRKAR1B,PRKAR2A,RAB7A,RALA,RB1CC1,RGS19,RPTOR,SLC1A5,SLC7A5,SQSTM1,TFEB,TGFB1,TGFB2,TNF,TNFRSF1B,TRAF3,TRAF6,TSC2,UVRAG,VPS39,VPS41,WIPI2
MSP-RON Signaling In Macrophages Pathway	0.0112202	0.283	CIITA,CREB3,CREB3L1,CREB3L2,GAB2,GRB2,HLA-DMA,HLA-DMB,HLA-DOB,HLA-DPA1,HLA-DPB1,HLA-DQB2,HLA-DRA,IKBKE,IL12B,ITGAM,ITGB2,KLK1,KLK10,KLK5,MAPK3,NFKB2,NOS2,PIK3CB,PIK3R5,PRKCZ,RALA,SBNO2,ST14,STAT1,STAT3,TNF
T Cell Receptor Signaling	0.0120226	0.261	AKT1,CALM1 (includes others),CARD11,CD86,CD8A,CTNNB1,DUSP5,FOXO3,FYN,GRB2,GSK3A,HLA-DMA,HLA-DMB,HLA-DOB,HLA-DPA1,HLA-DPB1,HLA-DQB2,HLA-DRA,HLA-F,ICOS,IKBKE,ITGA2,ITGB1,ITGB2,ITK,LAT,LCK,MAP2K3,MAP2K4,MAPK3,NFATC1,NFATC2,NFKB2,PIK3CB,PIK3R5,PPP3R1,PTK2B,PTPN11,PTPRC,RALA,RASGRP1,RPTOR,TCF3,TCF4,TCF7L2,TNF,VAV2,ZBTB12
TR/RXR Activation	0.0123027	0.298	ACACA,AKT1,BCL3,COL6A3,DIO1,ENO1,F10,FASN,GPS2,MDM2,ME1,MED1,NCOR2,NXPH2,PFKP,PIK3CB,PIK3R5,RAB3B,RXRA,RXRB,RXRG,SLC2A1,SREBF1,THRB,UCP1
CTLA4 Signaling in Cytotoxic T Lymphocytes	0.0131826	0.261	AKT1,AP1G1,AP1M1,AP1M2,BCL2L1,BLK,CARD11,CD86,CD8A,FYN,GRB2,GSK3A,HLA-DMA,HLA-DMB,HLA-DOB,HLA-DPA1,HLA-DPB1,HLA-DQB2,HLA-DRA,HLA-F,HMOX1,ITGA2,ITGB1,ITGB2,ITK,LAT,LCK,LYN,MAP2K4,MAPK10,MAPK3,NFATC1,NFATC2,NFKB2,PIK3CB,PIK3R5,PLD1,PPP2R1B,PPP2R2B,PTPN11,RALA,SRC,TGFB1,TGFB2,VAV2,ZBTB12
Macrophage Alternative Activation Signaling Pathway	0.0138038	0.264	ABCA1,ALOX15,CIITA,CREB3,CREB3L1,CREB3L2,EPAS1,FFAR1,FPR1,GRB2,H3-3A/H3-3B,HLA-DMA,HLA-DMB,HLA-DOB,HLA-DPA1,HLA-DPB1,HLA-DQB2,HLA-DRA,IL12B,IL13,IL36B,IL4R,IRF4,IRS1,JAK1,MAPK3,MYC,NFKB2,NOS2,NR3C1,PIK3CB,PIK3R5,RPTOR,RXRA,RXRB,RXRG,SREBF1,STAT1,STAT3,SYK,TGFB1,TGFB2,TNF
PFKFB4 Signaling Pathway	0.0138038	0.333	CREB3,CREB3L1,CREB3L2,FGF2,GCK,GNAS,MAP2K3,MAP2K4,MAPK3,PFKFB4,PRKAR1B,PRKAR2A,TGFB1,TGFB2,TKT,XDH
ICOS-ICOSL Signaling in T Helper Cells	0.0138038	0.283	AKT1,CALM1 (includes others),CAMK2B,CAMK2D,CAMK2G,CD86,GAB2,GRB2,HLA-DMA,HLA-DMB,HLA-DOB,HLA-DPA1,HLA-DPB1,HLA-DQB2,HLA-DRA,ICOS,IKBKE,ITK,ITPR1,ITPR2,LAT,LCK,NFATC1,NFATC2,NFKB2,PIK3CB,PIK3R5,PLEKHA4,PPP3R1,PTPRC
α-Adrenergic Signaling	0.0138038	0.283	ADCY1,ADCY3,ADCY5,ADCY6,ADCY8,ADRA2A,CALM1 (includes others),GNA12,GNAI2,GNAI3,GNAS,GNAT1,GNG12,GNG13,GNG4,GNG7,GUCY1A1,ITPR1,ITPR2,MAPK3,PRKAR1B,PRKAR2A,PRKCA,PRKCB,PRKCD,PRKCH,PRKCZ,RALA,SLC8A2,SLC8A3
Role of WNT/GSK-3β Signaling in the Pathogenesis of Influenza	0.0138038	0.312	AXIN1,CSNK1G1,CSNK1G2,CSNK1G3,CTNNB1,DVL3,FZD2,FZD9,SIAH1,TCF3,TCF4,TCF7L2,WNT16,WNT2,WNT2B,WNT3,WNT4,WNT7A,WNT7B,WNT9B
Regulation Of The Epithelial Mesenchymal Transition In Development Pathway	0.0141254	0.294	AXIN1,CDH1,CTNNB1,DVL3,FZD2,FZD9,GLI2,GLI3,GLIS2,NFKB2,NOTCH1,PTCH1,S100A4,SUFU,TCF3,TCF4,TCF7L2,WNT16,WNT2,WNT2B,WNT3,WNT4,WNT7A,WNT7B,WNT9B
Hepatic Fibrosis / Hepatic Stellate Cell Activation	0.0141254	0.258	AGT,CCL2,CCN2,CCR7,COL11A2,COL12A1,COL13A1,COL16A1,COL19A1,COL1A2,COL23A1,COL26A1,COL4A2,COL4A4,COL6A3,COL9A3,EDNRB,EGF,EGFR,FAS,FGF1,FGF2,FGFR2,FLT4,HGF,IGF1R,IGFBP5,IL4R,KLF6,LY96,MET,MMP9,MYH7,MYL6B,MYL7,MYL9,MYO10,MYO18A,NFKB2,PDGFB,PDGFD,PROK1,SERPINE1,STAT1,TGFB1,TGFB2,TIMP2,TNF,TNFRSF1B
IL-4 Signaling	0.0141254	0.262	AKT1,ALOX15,ANO1,BCL2L1,COL11A2,COL12A1,COL13A1,COL16A1,COL19A1,COL1A2,COL23A1,COL26A1,COL4A2,COL4A4,COL6A3,COL9A3,CREB3,CREB3L1,CREB3L2,FAS,GNAI2,GNAI3,GRB2,HLA-DMA,HLA-DMB,HLA-DOB,HLA-DPA1,HLA-DPB1,HLA-DQB2,HLA-DRA,IL4R,IRF4,IRS1,JAK1,MAPK3,NFATC2,NFKB2,NR3C1,PIK3CB,PIK3R5,RALA,RPTOR,STAT3,TGFB1,TGFB2
Neuregulin Signaling	0.0144544	0.278	AKT1,BTC,EGF,EGFR,ERBB3,ERBB4,ERBIN,GRB2,HSP90AA1,ITGA11,ITGA2,ITGA6,ITGA7,ITGA9,ITGAM,ITGAX,ITGB1,ITGB2,ITGB3,ITGB4,MAPK3,MYC,NRG1,NRG3,PRKCA,PRKCB,PRKCD,PRKCH,PRKCZ,PTPN11,RALA,SRC
Role of Osteoblasts, Osteoclasts and Chondrocytes in Rheumatoid Arthritis	0.0144544	0.252	ACVR2A,AKT1,AXIN1,BIRC2,BMPR1A,CALCR,CALM1 (includes others),CSNK1G1,CSNK1G2,CSNK1G3,CTNNB1,DKK3,DLX5,FOXO1,FRZB,FZD2,FZD9,IKBKE,IL36B,ITGB3,LRP1,LRP5,MAP2K3,MAP2K4,MAPK10,MAPK3,NFATC1,NFATC2,PIK3CB,PIK3R5,PPP3R1,PTK2B,SFRP5,SMAD6,SMURF1,SOST,SRC,TAB2,TCF3,TCF4,TCF7L2,TGFB1,TNF,TNFRSF1B,TNFSF11,TRAF2,TRAF5,TRAF6,WNT16,WNT2,WNT2B,WNT3,WNT4,WNT7A,WNT7B,WNT9B
PTEN Signaling	0.0144544	0.267	AKT1,BCL2L1,BMPR1A,CCND1,CSNK2A1,EGFR,FGFR2,FGFR3,FGFR4,FLT4,FOXO1,FOXO3,GRB2,GSK3A,IGF1R,IGF2R,IKBKE,ITGA11,ITGA2,ITGA6,ITGA7,ITGA9,ITGAM,ITGAX,ITGB1,ITGB2,ITGB3,ITGB4,MAGI1,MAGI2,MAPK3,NFKB2,NTRK1,NTRK3,PIK3CB,PIK3R5,PRKCZ,RALA,SYNJ1,SYNJ2
STAT3 Pathway	0.0154882	0.271	BMPR1A,CDC25A,CXCR2,EGF,EGFR,FGF2,FGFR2,FGFR3,FGFR4,FLT4,HGF,IFNLR1,IGF1R,IGF2R,IL17RA,IL17RD,IL20RA,IL4R,MAP2K4,MAP3K10,MAP3K11,MAPK10,MAPK3,MYC,NTRK1,NTRK3,PDGFB,PIM1,PTPN2,RALA,SOCS2,SOCS5,SRC,STAT3,TGFB1,TGFB2
Pyridoxal 5'-phosphate Salvage Pathway	0.0162181	0.308	ACVR2A,BRAF,CDK1,CDK4,CDK6,CDK7,DAPK1,DYRK1A,GRK5,HIPK1,MAP2K3,MAP2K4,MAPK3,PDXK,PIM1,PNPO,PRKAA2,PRKCD,PRKCH,PRPF4B
MSP-RON Signaling In Cancer Cells Pathway	0.0165959	0.268	AKT1,BRAF,CCND1,CREB3,CREB3L1,CREB3L2,CTNNB1,EGFR,ELF1,ELF5,ELK3,GRB2,HGFAC,ITGA6,ITGB1,ITGB4,KLK1,KLK10,KLK5,MAPK3,MET,MYC,NFKB2,PIK3CB,PIK3R5,PROK1,PTK2B,RALA,RPS6KA2,SP1,SRC,ST14,STAT3,TCF3,TCF4,TCF7L2,YWHAG
Insulin Secretion Signaling Pathway	0.0177828	0.244	ADCY1,ADCY3,ADCY5,ADCY6,ADCY8,AGO2,AGO4,CACNA1B,CACNA1C,CACNA1I,CACNA2D1,CACNB2,CACNG1,CAMK2B,CAMK2D,CAMK2G,CHRM3,CREB3,CREB3L1,CREB3L2,DLAT,FFAR1,FYN,GCG,GCK,GIP,GIPR,GNAS,GUCY1A1,ITPR1,ITPR2,JAK1,KLF11,LCK,LYN,MAPK3,NAPA,PIK3CB,PIK3R5,PLCB3,PLCD1,PLCL1,PLCL2,PRKAR1B,PRKAR2A,PRKCA,PRKCB,PRKCD,PRKCH,PRKCZ,RAPGEF4,SCNN1A,SLC2A1,SLC2A3,SLC2A4,SLC2A8,SRC,SRP14,SRP72,SSR1,STAT1,STAT3,TCF3,VTI1A,VTI1B
GPCR-Mediated Integration of Enteroendocrine Signaling Exemplified by an L Cell	0.018197	0.297	ADCY1,ADCY3,ADCY5,ADCY6,ADCY8,CHRM2,GCG,GIP,GIPR,GNAI2,GNAI3,GNAS,GUCY1A1,ITPR1,ITPR2,PLCB3,PLCD1,PLCL1,PLCL2,PRKAR1B,PRKAR2A,PYY
Basal Cell Carcinoma Signaling	0.0186209	0.3	AXIN1,CTNNB1,DVL3,FZD2,FZD9,GLI2,GLI3,GLIS2,PTCH1,SUFU,TCF3,TCF4,TCF7L2,WNT16,WNT2,WNT2B,WNT3,WNT4,WNT7A,WNT7B,WNT9B
HIF1α Signaling	0.0186209	0.252	AKT1,BRAF,CAMK1D,CAMK2B,CAMK2D,CAMK2G,COPS5,EGF,EGLN2,ELOC,FGF2,FLT4,GCK,HGF,HIF1AN,HMOX1,HSP90AA1,HSPA2,KDM1A,LDHB,MAP2K3,MAP2K4,MAPK3,MDM2,MET,MMP16,MMP17,MMP21,MMP9,NOS2,PDGFB,PIK3CB,PIK3R5,PKM,PPP3R1,PRKCA,PRKCB,PRKCD,PRKCH,PRKCZ,PROK1,RALA,SERPINE1,SLC2A1,SLC2A3,SLC2A4,SLC2A8,STAT3,TF,TGFB1,TGFB2
Remodeling of Epithelial Adherens Junctions	0.0190546	0.303	ACTB,ARPC2,CBLL1,CDH1,CTNNA2,CTNNB1,DNM1L,DNM2,EXOC2,HGF,HGS,MET,RAB7A,RALA,SRC,TUBA1C,TUBA8,TUBB2B,VCL,ZYX
Adipogenesis pathway	0.0194984	0.267	ACVR2A,AKT1,BMPR1A,CCNH,CDK7,CLOCK,CTBP2,CTNNB1,EBF1,FGF1,FGF2,FGFR2,FGFR3,FGFR4,FGFRL1,FOXO1,FZD2,FZD9,GTF2H3,GTF2H5,HDAC1,HDAC2,HDAC4,HDAC5,KAT6B,KDM1A,RUNX1T1,SIN3A,SIRT2,SLC2A4,SOX9,SREBF1,TGFB1,TNF,TXNIP,ZNF423
Salvage Pathways of Pyrimidine Ribonucleotides	0.0204174	0.281	ACVR2A,AICDA,AK1,AK8,APOBEC3A,BRAF,CDADC1,CDK1,CDK4,CDK6,CDK7,CMPK2,DAPK1,DYRK1A,GRK5,HIPK1,MAP2K3,MAP2K4,MAPK3,NME4,NME7,PIM1,PRKAA2,PRKCD,PRKCH,PRPF4B,UCK1
Bladder Cancer Signaling	0.0218776	0.272	CCND1,CDH1,CDK4,DAPK1,E2F2,EGF,EGFR,FGF1,FGF14,FGF19,FGF2,FGF3,FGF9,FGFR3,HDAC1,HDAC2,HDAC4,HDAC5,MAPK3,MDM2,MMP16,MMP17,MMP21,MMP9,MYC,PROK1,RALA,RASSF1,RBL1,SIN3A,TFDP1
RAR Activation	0.0218776	0.232	ACTB,ACVR1B,ACVR2A,ADAM10,ADCY1,ADCY3,ADCY5,ADCY6,ADCY8,AKT1,ARID1A,ARID2,BCO1,CAMK2B,CAMK2D,CAMK2G,CCNH,CDK7,CNGA3,CNGB3,COL1A2,CREB3,CREB3L1,CREB3L2,CSNK2A1,EGF,ENPP6,FICD,GDE1,GDPD3,GNAT1,GTF2H3,GTF2H5,GUCY1A1,HOXA4,HOXB4,HOXC4,IL12B,IL13,IL17C,IL36B,LIF,MAP2K4,MAPK10,MAPK3,MED1,MEIS1,MMP9,NCOR2,NFATC1,NFKB2,NRIP1,PAX6,PDE12,PDE1A,PDE2A,PDE4A,PDE4C,PDE6B,PIK3CB,PIK3R5,PML,PRDM16,PRKAR1B,PRKAR2…
Role Of Osteoblasts In Rheumatoid Arthritis Signaling Pathway	0.0223872	0.247	ACVR2A,AKT1,AXIN1,BMPR1A,CSNK1G1,CSNK1G2,CSNK1G3,CTNNB1,CTSB,CTSE,DLX5,FRZB,FZD2,FZD9,IGF1R,IGF2R,IL12B,IL13,IL17C,IL36B,JAK1,LIF,LRP1,LRP5,MAPK3,mir-29,MMP16,MMP17,MMP21,MMP9,PIK3CB,PIK3R5,PROK1,SFRP5,SMAD6,SMURF1,SOST,SRC,STAT1,STAT3,TCF3,TCF4,TCF7L2,TGFB1,TGFB2,TNF,TNFSF10,TNFSF11,WNT16,WNT2,WNT2B,WNT3,WNT4,WNT7A,WNT7B,WNT9B
Endocannabinoid Cancer Inhibition Pathway	0.0239883	0.26	ADCY1,ADCY3,ADCY5,ADCY6,ADCY8,AKT1,ATF3,CCND1,CCND2,CCND3,CDH1,CNR2,CREB3,CREB3L1,CREB3L2,CTNNB1,GNAI2,GNAI3,GUCY1A1,MAP2K3,MAP2K4,MAPK3,MYC,NOS1,NOS2,PIK3CB,PIK3R5,PRKAA2,PRKAR1B,PRKAR2A,PROK1,ROCK1,RPTOR,SPTLC1,SRC,TCF3,TCF4,TCF7L2
Synaptic Long Term Potentiation	0.0239883	0.266	ADCY1,ADCY8,CACNA1C,CALM1 (includes others),CAMK2B,CAMK2D,CAMK2G,CREB3,CREB3L1,CREB3L2,GRIN2A,GRIN2D,GRIN3A,GRM2,GRM4,GRM8,ITPR1,ITPR2,MAPK3,PLCB3,PLCD1,PLCL1,PLCL2,PPP1R3C,PPP3R1,PRKAR1B,PRKAR2A,PRKCA,PRKCB,PRKCD,PRKCH,PRKCZ,RALA,RAPGEF3
GADD45 Signaling	0.0239883	0.305	ACVR1B,ACVR2A,CCND1,CCND2,CCND3,CDK1,CDK4,FOXO3,GADD45B,MAP2K3,MAP2K4,MAP3K4,MAPK10,MYC,NFKB2,TGFB1,TGFB2,TNF
Leukocyte Extravasation Signaling	0.0245471	0.251	ACTB,ARHGAP12,ARHGAP35,CD44,CLDN10,CLDN3,CLDN5,CTNNA2,CTNNB1,CTTN,EDIL3,FER,GNAI2,GNAI3,ITGA2,ITGAM,ITGB1,ITGB2,ITK,JAM3,MAP2K4,MAP3K4,MAPK10,MMP16,MMP17,MMP21,MMP9,PIK3CB,PIK3R5,PRKCA,PRKCB,PRKCD,PRKCH,PRKCZ,PTK2B,PTPN11,RAPGEF3,RAPGEF4,RASGRP1,RDX,RHOH,ROCK1,SIPA1,SRC,TIMP2,VAV2,VCL
Ephrin A Signaling	0.0251189	0.319	ADAM10,EFNA2,EFNA3,EFNA5,EPHA1,EPHA2,EPHA4,EPHA8,FYN,NGEF,PIK3CB,PIK3R5,PTPN11,ROCK1,VAV2
Relaxin Signaling	0.025704	0.258	ADCY1,ADCY3,ADCY5,ADCY6,ADCY8,AKT1,BRAF,ENPP6,FICD,GDE1,GDPD3,GNA12,GNAI2,GNAI3,GNAS,GNAT1,GNG12,GNG13,GNG4,GNG7,GUCY1A1,MAPK3,MMP9,NFKB2,NOS2,NPR1,NPR3,PDE12,PDE1A,PDE2A,PDE4A,PDE4C,PDE6B,PIK3CB,PIK3R5,PRKAR1B,PRKAR2A,PRKCZ,SLC39A7
Aryl Hydrocarbon Receptor Signaling	0.0269153	0.259	AHRR,ALDH16A1,CCND1,CCND2,CCND3,CDK4,CDK6,CYP1B1,DCT,ESR2,FAS,GSTM3,HSP90AA1,MAPK3,MDM2,MED1,MGST2,MGST3,MYC,NCOA7,NCOR2,NFIA,NFIX,NFKB2,NRIP1,RARG,RBL1,RXRA,RXRB,RXRG,SMARCA4,SP1,SRC,TFDP1,TGFB1,TGFB2,TNF,TP73
Ovarian Cancer Signaling	0.0269153	0.256	AKT1,AXIN1,BRAF,CCND1,CD44,CDK4,CTNNB1,E2F2,EGF,EGFR,FGF9,FZD2,FZD9,HDAC1,HDAC2,HDAC4,HDAC5,MAPK3,MMP9,PIK3CB,PIK3R5,PRKAR1B,PRKAR2A,PROK1,RALA,RBL1,SIN3A,SRC,TCF3,TCF4,TCF7L2,TFDP1,WNT16,WNT2,WNT2B,WNT3,WNT4,WNT7A,WNT7B,WNT9B
G Beta Gamma Signaling	0.0269153	0.264	ADCY1,AKT1,CACNA1B,CACNA1C,CACNA1I,CACNA2D1,CACNB2,CACNG1,DNM2,EGFR,GNA12,GNAI2,GNAI3,GNAS,GNAT1,GNG12,GNG13,GNG4,GNG7,GRB2,ITPR1,ITPR2,KCNJ3,KCNJ9,MAPK3,PRKAR1B,PRKAR2A,PRKCA,PRKCB,PRKCD,PRKCH,PRKCZ,RALA,SRC
Androgen Signaling	0.0269153	0.255	CACNA1B,CACNA1C,CACNA1I,CACNA2D1,CACNB2,CACNG1,CALM1 (includes others),CCND1,CCNH,CDK7,GNA12,GNAI2,GNAI3,GNAS,GNAT1,GNG12,GNG13,GNG4,GNG7,GTF2B,GTF2E1,GTF2E2,GTF2H3,GTF2H5,H3-3A/H3-3B,HSP90AA1,ITPR1,ITPR2,MAPK3,NFKB2,POLR2E,PRKAR1B,PRKAR2A,PRKCA,PRKCB,PRKCD,PRKCH,PRKCZ,SRC,TAF11,TAF4,TAF4B
CD28 Signaling in T Helper Cells	0.0275423	0.267	AKT1,ARPC2,CALM1 (includes others),CARD11,CD86,FYN,GRB2,HLA-DMA,HLA-DMB,HLA-DOB,HLA-DPA1,HLA-DPB1,HLA-DQB2,HLA-DRA,IKBKE,ITK,ITPR1,ITPR2,LAT,LCK,MAP2K4,MAPK10,NFATC1,NFATC2,NFKB2,PIK3CB,PIK3R5,PPP3R1,PTPN11,PTPRC,SYK
Glutamate Receptor Signaling	0.0275423	0.297	CALM1 (includes others),GLUL,GNG12,GNG13,GNG4,GNG7,GRID1,GRIK2,GRIK3,GRIK4,GRIK5,GRIN2A,GRIN2D,GRIN3A,GRM2,GRM4,GRM8,SLC17A6,SLC38A1
EGF Signaling	0.0288403	0.304	AKT1,CSNK2A1,EGF,EGFR,GRB2,ITPR1,ITPR2,JAK1,MAP2K4,MAPK3,PIK3CB,PIK3R5,PRKCA,SRC,SRF,STAT1,STAT3
Endocannabinoid Neuronal Synapse Pathway	0.0295121	0.257	ADCY1,ADCY3,ADCY5,ADCY6,ADCY8,CACNA1B,CACNA1C,CACNA1I,CACNA2D1,CACNB2,CACNG1,CNR2,DNAH10,GNAI2,GNAI3,GNG12,GNG13,GNG4,GNG7,GRIN2A,GRIN2D,GRIN3A,GUCY1A1,ITPR1,ITPR2,KCNJ3,KCNJ9,MAPK10,MAPK3,NDUFS2,PLCB3,PLCD1,PLCL1,PLCL2,PPP3R1,PRKAR1B,PRKAR2A,RIMS1
Renin-Angiotensin Signaling	0.0295121	0.264	ADCY1,ADCY3,ADCY5,ADCY6,ADCY8,AGT,CCL2,GRB2,GUCY1A1,ITPR1,ITPR2,MAP2K4,MAPK10,MAPK3,NFKB2,PAK4,PIK3CB,PIK3R5,PRKAR1B,PRKAR2A,PRKCA,PRKCB,PRKCD,PRKCH,PRKCZ,PTK2B,RALA,SHC2,SHF,STAT1,STAT3,TNF
B Cell Development	0.0295121	0.357	CD19,CD86,HLA-DMA,HLA-DMB,HLA-DOB,HLA-DPA1,HLA-DPB1,HLA-DQB2,HLA-DRA,PTPRC
Neuroinflammation Signaling Pathway	0.0295121	0.236	ACVR1B,ACVR2A,AGER,AKT1,BDNF,BIRC2,CCL2,CD86,CFLAR,CREB3,CREB3L1,CREB3L2,CTNNB1,CXCL10,FAS,GABBR1,GABBR2,GABRA1,GABRA4,GABRB2,GABRB3,GABRG3,GLUL,GRIN2A,GRIN2D,GRIN3A,HLA-DMA,HLA-DMB,HLA-DOB,HLA-DPA1,HLA-DPB1,HLA-DQB2,HLA-DRA,HLA-F,HMOX1,IKBKE,IL12B,IL34,JAK1,KCNJ3,KCNJ9,KLK1,MAP2K4,MAPK10,MAPK3,MAPT,MMP9,NFATC1,NFATC2,NFKB2,NOS2,NTF3,PIK3CB,PIK3R5,PLA2G4C,PLA2G5,PPP3R1,PYCARD,SLC6A1,SLC6A13,SNCA,…
D-myo-inositol (1,3,4)-trisphosphate Biosynthesis	0.0301995	0.412	INPP5A,IPMK,ITPKA,ITPKB,MINPP1,SYNJ1,SYNJ2
Endocannabinoid Developing Neuron Pathway	0.0346737	0.26	ADCY1,ADCY3,ADCY5,ADCY6,ADCY8,AKT1,BRAF,CCND1,CNR2,CREB3,CREB3L1,CREB3L2,CTNNB1,GNAI2,GNAI3,GNG12,GNG13,GNG4,GNG7,GUCY1A1,MAP2K3,MAP2K4,MAPK10,MAPK3,PAX6,PIK3CB,PIK3R5,PRKAR1B,PRKAR2A,RALA,RPTOR,SRC,STAT3
P2Y Purigenic Receptor Signaling Pathway	0.0363078	0.258	ADCY1,ADCY3,ADCY5,ADCY6,ADCY8,AKT1,CREB3,CREB3L1,CREB3L2,GNAI2,GNAI3,GNG12,GNG13,GNG4,GNG7,GUCY1A1,ITGB3,MAPK3,MYC,NFKB2,PIK3CB,PIK3R5,PLCB3,PLCD1,PLCL1,PLCL2,PRKAR1B,PRKAR2A,PRKCA,PRKCB,PRKCD,PRKCH,PRKCZ,RALA
OX40 Signaling Pathway	0.0363078	0.306	BCL2L1,HLA-DMA,HLA-DMB,HLA-DOB,HLA-DPA1,HLA-DPB1,HLA-DQB2,HLA-DRA,HLA-F,MAP2K4,MAPK10,NFKB2,TRAF2,TRAF3,TRAF5
BEX2 Signaling Pathway	0.0371535	0.278	AKT1,CCND1,CTNNB1,KLK1,LDB1,LGALS1,LMO2,MAP2,MAP2K4,MAPK10,NFKB2,NHLH2,PLXNC1,PPP2R1B,PPP2R2B,PROK1,STAT3,SWAP70,TCF3,TCF4,TCF7L2,TSC2
nNOS Signaling in Neurons	0.0371535	0.311	CALM1 (includes others),CAPN2,DLG2,GRIN2A,GRIN2D,GRIN3A,NOS1,NOS1AP,PPP3R1,PRKCA,PRKCB,PRKCD,PRKCH,PRKCZ
p70S6K Signaling	0.0380189	0.258	AGT,AKT1,CD19,EGFR,F2R,F2RL3,GNAI2,GNAI3,GRB2,IL4R,IRS1,JAK1,LYN,MAPK3,MAPT,PIK3CB,PIK3R5,PLCB3,PLCD1,PLCL1,PLCL2,PLD1,PPP2R1B,PPP2R2B,PRKCA,PRKCB,PRKCD,PRKCH,PRKCZ,RALA,SRC,SYK,YWHAG
IL-8 Signaling	0.0380189	0.243	AKT1,BCL2L1,BRAF,CCND1,CCND2,CCND3,CDH1,CXCR2,EGFR,FLT4,GNA12,GNAI2,GNAI3,GNAS,GNAT1,GNG12,GNG13,GNG4,GNG7,HMOX1,IKBKE,ITGAM,ITGAX,ITGB2,ITGB3,MAP2K4,MAPK10,MAPK3,MMP9,MYL12B,MYL7,MYL9,PIK3CB,PIK3R5,PLD1,PRKCA,PRKCB,PRKCD,PRKCH,PRKCZ,PROK1,PTK2B,RALA,RHOH,RHOJ,RHOU,RND1,ROCK1,SRC,TRAF6
Regulation Of The Epithelial Mesenchymal Transition By Growth Factors Pathway	0.0380189	0.245	AKT1,BRAF,CDH1,CLDN3,DOCK10,EGF,EGFR,FGF1,FGF14,FGF19,FGF2,FGF3,FGF9,FGFR2,FGFR3,FGFR4,FGFRL1,FOXO1,GRB2,HGF,IKBKE,JAK1,LATS2,MAP2K3,MAP2K4,MAPK10,MAPK3,MET,MMP9,NFKB2,PDGFB,PDGFD,PIK3CB,PIK3R5,PTPN11,RALA,SHC2,SMURF1,STAT3,TCF3,TGFB1,TGFB2,TNF,TNFRSF1B,TNFSF10,TNFSF11,TNFSF12-TNFSF13
Leptin Signaling in Obesity	0.0389045	0.28	ADCY1,ADCY3,ADCY5,ADCY6,ADCY8,AKT1,FOXO1,GRB2,GUCY1A1,MAPK3,PIK3CB,PIK3R5,PLCB3,PLCD1,PLCL1,PLCL2,POMC,PRKAR1B,PRKAR2A,PTPN11,STAT3
Cardiac β-adrenergic Signaling	0.042658	0.246	ADCY1,ADCY3,ADCY5,ADCY6,ADCY8,AKAP11,AKAP12,AKAP6,AKAP8,CACNA1B,CACNA1C,CACNA2D1,CACNB2,CACNG1,ENPP6,FICD,GDE1,GDPD3,GNA12,GNAI2,GNAI3,GNAS,GNAT1,GNG12,GNG13,GNG4,GNG7,GUCY1A1,PALM2AKAP2,PDE12,PDE1A,PDE2A,PDE4A,PDE4C,PDE6B,PKIA,PPP1R3C,PPP2R1B,PPP2R2B,PRKAR1B,PRKAR2A,SLC8A2,SLC8A3
Osteoarthritis Pathway	0.0436516	0.238	ACAN,AGER,BMPR1A,CREB3,CREB3L1,CREB3L2,CTNNA2,CTNNB1,CXCR2,DLX5,EPAS1,FGF2,FGFR3,FOXO3,FRZB,FZD2,FZD9,GDF5,GLI2,GLI3,GLIS2,HDAC4,HES1,ITGA11,ITGA2,ITGA6,ITGA7,ITGA9,ITGAM,ITGAX,ITGB1,ITGB2,ITGB3,ITGB4,LRP1,MMP9,NFKB2,NOS2,NOTCH1,PRKAA2,PROK1,PTCH1,PTH1R,PTHLH,SLC39A8,SMAD6,SOX9,SP1,TCF3,TCF4,TCF7L2,TGFB1,TNF,TNFRSF1B,WNT16
Superpathway of D-myo-inositol (1,4,5)-trisphosphate Metabolism	0.0446684	0.364	INPP1,INPP5A,IPMK,ITPKA,ITPKB,MINPP1,SYNJ1,SYNJ2
Apelin Endothelial Signaling Pathway	0.0457088	0.252	ADCY1,ADCY3,ADCY5,ADCY6,ADCY8,AKT1,CALM1 (includes others),CCL2,GNA12,GNAI2,GNAI3,GNAS,GNAT1,GNG12,GNG13,GNG4,GNG7,GUCY1A1,HDAC4,HDAC5,MAP2K4,MAPK10,MAPK3,NFKB2,PIK3CB,PIK3R5,PLCB3,PRKAA2,PRKCA,PRKCB,PRKCD,PRKCH,PRKCZ,RALA,SP1
Neutrophil Extracellular Trap Signaling Pathway	0.0457088	0.228	AGER,AKT1,ATP5F1A,ATP5MC1,BLK,CAMP,COL11A2,COL12A1,COL13A1,COL16A1,COL19A1,COL1A2,COL23A1,COL26A1,COL4A2,COL4A4,COL6A3,COL9A3,CXCR2,DOCK1,ELANE,FPR1,FYN,GSDMD,ITGA2,ITGAM,ITGB1,ITGB2,ITPR1,ITPR2,LCK,LYN,MAP2K3,MAP2K4,MAPK10,MAPK3,MMP9,NDUFA10,NDUFA11,NDUFA3,NDUFA9,NDUFAB1,NDUFB8,NDUFS2,NDUFS5,NDUFS6,NDUFS7,NFKB2,NOS2,PIK3CB,PIK3R5,PLA2G2C,PLA2G4C,PLA2G5,PLAAT3,PLAAT5,PLCB3,PLCD1,PLCL1,PLCL2,PPP3R…
Apelin Liver Signaling Pathway	0.0457088	0.346	AGT,COL11A2,COL1A2,FAS,GSK3A,IRS1,MAP2K4,MAPK10,TNF
ERK/MAPK Signaling	0.0457088	0.239	ATF1,BRAF,CREB3,CREB3L1,CREB3L2,DOCK1,DUSP4,ELF1,ELF5,ELK3,FYN,GRB2,H3-3A/H3-3B,ITGA11,ITGA2,ITGA6,ITGA7,ITGA9,ITGAM,ITGAX,ITGB1,ITGB2,ITGB3,ITGB4,MAPK3,MYC,NFATC1,PAK4,PIK3CB,PIK3R5,PLA2G4C,PLA2G5,PPP1R3C,PPP2R1B,PPP2R2B,PRKAR1B,PRKAR2A,PRKCA,PRKCB,PRKCD,PTK2B,RALA,RAPGEF1,RAPGEF3,RAPGEF4,SRC,SRF,STAT1,STAT3,VRK2,YWHAG
IL-13 Signaling Pathway	0.0467735	0.259	AKT1,ALOX15,ANO1,BCL2L1,BLK,CTNNB1,DEFB123,DEFB127,FOSL2,FYN,IL13,IL17RA,IL4R,JAK1,LCK,LYN,MAPK3,PIK3CB,PIK3R5,POSTN,PRKCD,ROCK1,SPDEF,SRC,STAT1,STAT3,TGFB1,TGFB2,TRAF6
Senescence Pathway	0.0467735	0.232	ACVR1B,ACVR2A,AKT1,ANAPC10,ANAPC2,ASXL1,ATF3,BRAF,CACNA1B,CACNA1C,CACNA2D1,CACNB2,CACNG1,CALM1 (includes others),CAPN2,CBX2,CCNB2,CCND1,CCND2,CCND3,CDC25A,CDC25B,CDK1,CDK4,CDK6,DLAT,E2F2,E2F7,E2F8,EED,ELF1,ELF5,ELK3,FOXO3,GADD45B,HIPK2,IKBKE,ITPR2,MAP2K3,MAP2K4,MAPK3,MAPKAPK2,MCU,MDM2,MRE11,NF1,NFATC1,NFATC2,NFKB2,PCGF1,PCGF2,PIK3CB,PIK3R5,PML,PPP2R1B,PPP2R2B,PPP3R1,PRKCZ,RALA,RBL1,RING1,SERPINE1…
Netrin Signaling	0.0467735	0.278	ABLIM1,ABLIM2,CACNA1B,CACNA1C,CACNA1I,CACNA2D1,CACNB2,CACNG1,ITPR1,ITPR2,NCK2,NFATC1,NFATC2,NTN1,PPP3R1,PRKAR1B,PRKAR2A,UNC5A,UNC5C,UNC5D
Systemic Lupus Erythematosus In B Cell Signaling Pathway	0.0467735	0.235	AKT1,BCL2L1,CALM1 (includes others),CARD11,CCND1,CCND2,CCND3,CD19,CTNNB1,FOXO1,FOXO3,FYN,GRB2,IL12B,IL13,IL17C,IL36B,ISG20,JAK1,LCK,LIF,LILRB4,LYN,MAPK3,MYC,NFATC1,NFATC2,NFKB2,PIK3AP1,PIK3CB,PIK3R5,PPP3R1,PRKCA,PRKCB,PRKCD,PRKCH,PRKCZ,PTPN11,RALA,RASGRP1,RASGRP2,RASGRP3,SHC2,SHF,SRC,STAT1,STAT3,SYK,SYNJ1,SYNJ2,TGFB1,TGFB2,TNF,TNFSF10,TNFSF11,TRAF2,TRAF3,TRAF5,TRAF6
Activin Inhibin Signaling Pathway	0.047863	0.241	ACVR1B,ACVR2A,AKT1,BMPR1A,CCN2,CCND2,CDH1,COL11A2,COL1A2,CTNNB1,FOSL2,FOXO3,GATA2,HAMP,IKBKE,IL36B,KL,MAP2K3,MAP2K4,MAPK10,MAPK3,MDM2,NFATC1,NFKB2,PAX2,PAX4,PAX5,PAX6,PAX8,PIK3CB,PIK3R5,PMEPA1,ROCK1,SERPINE1,SKI,SKIL,SOX17,STAT3,TCF3,TCF4,TCF7L2,TGFB1,TGFB2,TLR5,TNF,TNFRSF1B,TRAF2
14-3-3-mediated Signaling	0.0489779	0.254	AKT1,FOXO1,GRB2,GSK3A,MAP2K4,MAPK10,MAPK3,MAPT,PIK3CB,PIK3R5,PLCB3,PLCD1,PLCL1,PLCL2,PRKCA,PRKCB,PRKCD,PRKCH,PRKCZ,RALA,SNCA,SRC,SRPK2,STRADA,TNF,TP73,TRAF2,TSC2,TUBA1C,TUBA8,TUBB2B,YWHAG
PDS 14 (Females)
Ingenuity Canonical Pathways	P-value	Ratio	Molecules
Pulmonary Fibrosis Idiopathic Signaling Pathway	0.000147911	0.125	ACTG1,ACVR1C,AJUBA,BCL2,BIRC5,COL11A2,COL18A1,COL25A1,COL5A1,COL5A2,COL6A3,EZH2,FGFR2,FZD10,HES1,JARID2,MAP2K1,MAP3K7,MAPK11,NOTCH1,NOTCH4,PDGFA,PDGFD,PDGFRA,PIK3CB,PINK1,PTEN,PTK2,PTK2B,RAF1,RASD1,RPS6KA2,TCF7,TGFBR2,TGFBR3,THBS1,WNT10A,WNT3A,WNT7A,WWTR1
Hepatic Fibrosis Signaling Pathway	0.000177828	0.117	ACVR1C,BCL2,CACNA2D4,CACNB2,CACNG1,CACNG6,CCL2,COL11A2,COL18A1,CREB3L4,DVL1,EZH2,FLT4,FTL,FZD10,IL1A,IL1RAP,IL36G,IRS2,ITGAE,KDR,LRP6,MAP2K1,MAP2K5,MAP3K7,MAPK11,PDGFA,PDGFD,PDGFRA,PIK3CB,PRKAR1A,PRKAR1B,PRKCH,PRKCZ,PTEN,PTK2,RAF1,RASD1,RND2,SDHB,SIRT3,TCF7,TGFBR2,TGFBR3,TRAF6,WNT10A,WNT3A,WNT7A
CLEAR Signaling Pathway	0.00141254	0.118	ATP6V0D1,ATP6V1E1,BMPR1A,BMT2,CREB3L4,FGFR2,FLT4,GUSB,IGF1R,KDR,LAMTOR5,M6PR,MAPK11,NR1H4,PDGFRA,PINK1,PPARA,PPM1L,PPP2R2A,PPP2R2B,PPP2R2D,PRKCH,PRKCZ,RASD1,RPTOR,RXRA,TGFBR2,TGFBR3,TRPM1,VPS35,WDR24,YWHAG,YWHAZ
Nitric Oxide Signaling in the Cardiovascular System	0.00158489	0.15	ATP2A1,BDKRB2,CACNA2D4,CACNB2,CACNG1,CACNG6,FLT4,GUCY1A2,GUCY1B1,KDR,MAP2K1,PIK3CB,PRKAR1A,PRKAR1B,PRKCH,PRKCZ,RYR2
IGF-1 Signaling	0.00186209	0.152	GRB10,IGF1R,IGFBP2,IGFBP5,IRS2,MAP2K1,PDPK1,PIK3CB,PRKAR1A,PRKAR1B,PRKCZ,PTK2,RAF1,RASD1,YWHAG,YWHAZ
Semaphorin Neuronal Repulsive Signaling Pathway	0.00190546	0.138	CDK5,CRMP1,FARP1,GUCY1A2,GUCY1B1,ITGAE,MAP2K1,MAP2K5,NCAN,NRP1,PAK4,PDE4D,PIK3CB,PRKAR1A,PRKAR1B,SEMA3A,SEMA4D,SEMA6D,SMC3,VCAN
Role of Tissue Factor in Cancer	0.00229087	0.125	ACVR1C,BCL2,BCL2L1,BIRC5,BLK,CSF2,F10,FLT4,KDR,MAP2K1,MAP2K5,MAP3K7,MAPK11,PIK3CB,PPP2R2A,PPP2R2D,PTEN,PTK2,PTK2B,RAF1,RASD1,RPS6KA2,SERPINA10,TGFBR2,TGFBR3
Hepatic Fibrosis / Hepatic Stellate Cell Activation	0.00239883	0.126	BCL2,CCL2,COL11A2,COL18A1,COL25A1,COL5A1,COL5A2,COL6A3,FAS,FGFR2,FLT4,IFNG,IFNGR1,IGF1R,IGFBP5,IL1A,IL1RAP,KDR,MYO10,MYO18A,PDGFA,PDGFD,PDGFRA,TGFBR2
Synaptic Long Term Depression	0.00239883	0.126	CACNA2D4,CACNB2,CACNG1,CACNG6,CRH,GAD1,GNAS,GRM8,GUCY1A2,GUCY1B1,IGF1R,MAP2K1,PLCE1,PPM1L,PPP2R2A,PPP2R2B,PPP2R2D,PRDX6,PRKCH,PRKCZ,RAF1,RASD1,RYR2,SLC39A7
Superpathway of Serine and Glycine Biosynthesis I	0.00281838	0.6	SHMT1,SHMT2,UBAC2
dTMP De Novo Biosynthesis	0.00281838	0.6	SHMT1,SHMT2,TYMS
Adrenomedullin signaling pathway	0.00295121	0.124	ADCY8,BCL2,CFH,GAD1,GNAS,GUCY1A2,GUCY1B1,IL1A,IL36G,MAP2K1,MAP2K5,MAPK11,PIK3CB,PLCE1,PRKAR1A,PRKAR1B,PTK2,PTK2B,RAF1,RAMP3,RASD1,RXRA,SHC2,SLC39A7
Cardiac β-adrenergic Signaling	0.00380189	0.126	ADCY8,AKAP10,AKAP12,AKAP9,ATP2A1,CACNA2D4,CACNB2,CACNG1,CACNG6,GNAS,GNG7,GUCY1B1,MPPED2,PDE4D,PKIG,PPM1L,PPP2R2A,PPP2R2B,PPP2R2D,PRKAR1A,PRKAR1B,RYR2
GNRH Signaling	0.00436516	0.122	ADCY8,CACNA2D4,CACNB2,CACNG1,CACNG6,CREB3L4,GNAS,GNG7,GUCY1B1,MAP2K1,MAP3K3,MAP3K6,MAP3K7,MAPK11,PAK4,PRKAR1A,PRKAR1B,PRKCH,PRKCZ,PTK2,PTK2B,RAF1,RASD1
PPAR Signaling	0.00436516	0.144	IL1A,IL1RAP,IL36G,MAP2K1,MAP3K7,MED1,NCOR2,PDGFA,PDGFD,PDGFRA,PPARA,RAF1,RASD1,RXRA,TRAF6
Senescence Pathway	0.00436516	0.111	ACVR1C,ATF3,CACNA2D4,CACNB2,CACNG1,CACNG6,CDC27,CDK6,CGAS,CHEK1,EZH2,FZR1,IL1A,ITSN2,MAP2K1,MAP2K5,MAP3K7,NFATC1,PARP1,PIK3CB,PPM1L,PPP2R2A,PPP2R2B,PPP2R2D,PRKCZ,PTEN,RAF1,RASD1,SMAD6,TGFBR2,TGFBR3,TRAF6
Glycine Biosynthesis I	0.00457088	1	SHMT1,SHMT2
IL-15 Production	0.00512861	0.138	BLK,DYRK3,FGFR2,FLT4,IGF1R,KDR,LMTK2,MAP2K1,MAP2K5,PDGFRA,PRKCZ,PTK2,PTK2B,ROR1,TEC,TNK2
Corticotropin Releasing Hormone Signaling	0.00512861	0.129	ADCY8,CACNA2D4,CACNB2,CACNG1,CACNG6,CREB3L4,CRH,GAD1,GNAS,GUCY1A2,GUCY1B1,MAP2K1,MAPK11,PRKAR1A,PRKAR1B,PRKCH,PRKCZ,RAF1,SLC39A7
White Adipose Tissue Browning Pathway	0.00524807	0.131	ADCY8,CACNA2D4,CACNB2,CACNG1,CACNG6,CREB3L4,FGFR2,GNAS,GUCY1A2,GUCY1B1,KDR,LDHB,MAPK11,PPARA,PRDM16,PRKAR1A,PRKAR1B,RXRA
Wound Healing Signaling Pathway	0.0057544	0.114	ACVR1C,CALCA,COL11A2,COL18A1,COL25A1,COL5A1,COL5A2,COL6A3,CSF2,FGFR2,IFNG,IFNGR1,IL1A,IL1RAP,IL36G,MAP2K1,MAP2K5,MAP3K7,PDGFA,PDGFD,RAF1,RASD1,SHC2,TGFBR2,TGFBR3,TNFSF13B,TRAF6
Xenobiotic Metabolism General Signaling Pathway	0.0057544	0.13	ABCA2,FTL,MAP2K1,MAP2K5,MAP3K3,MAP3K6,MAP3K7,MAPK11,NR1H4,PIK3CB,PPARA,PRKCH,PRKCZ,RAF1,RASD1,RXRA,SLC9C1,UGT1A9 (includes others)
PTEN Signaling	0.00630957	0.127	BCL2,BCL2L1,BMPR1A,FGFR2,FLT4,IGF1R,ITGAE,KDR,MAP2K1,PDGFRA,PDPK1,PIK3CB,PRKCZ,PTEN,PTK2,RAF1,RASD1,TGFBR2,TGFBR3
Renin-Angiotensin Signaling	0.00776247	0.132	ADCY8,CCL2,GUCY1B1,MAP2K1,MAPK11,PAK4,PIK3CB,PRKAR1A,PRKAR1B,PRKCH,PRKCZ,PTK2,PTK2B,RAF1,RASD1,SHC2
CDK5 Signaling	0.00933254	0.133	ADCY8,CABLES1,CDK5,GNAS,GUCY1B1,MAP2K1,MAPK11,PPM1L,PPP2R2A,PPP2R2B,PPP2R2D,PRKAR1A,PRKAR1B,RAF1,RASD1
Chronic Myeloid Leukemia Signaling	0.00977237	0.107	BCL2,BCL2L1,BIRC5,BLK,CDK6,DVL1,FAS,FZD10,HDAC4,HES1,MAP2K1,NFATC1,NOTCH1,NOTCH4,NUMB,PIK3CB,PLCE1,PTEN,RAF1,RASD1,RCC1,RPTOR,SIN3A,SPRED1,TCF7,TGFBR2,WNT10A,WNT3A,WNT7A
Dopamine-DARPP32 Feedback in cAMP Signaling	0.01	0.117	ADCY8,ATP2A1,CACNA2D4,CACNB2,CACNG1,CACNG6,CDK5,CREB3L4,GNAS,GUCY1A2,GUCY1B1,KCNJ9,PLCE1,PPM1L,PPP2R2A,PPP2R2B,PPP2R2D,PRKAR1A,PRKAR1B,PRKCH,PRKCZ
Adipogenesis pathway	0.01	0.126	BMPR1A,BSCL2,CDK5,CEBPD,DGKD,EZH2,FABP4,FGFR2,FZD10,GTF2H4,GTF2H5,HDAC4,SENP2,SIN3A,SLC2A4,TBL1XR1,TCF7
Role of IL-17F in Allergic Inflammatory Airway Diseases	0.0114815	0.174	CCL2,CREB3L4,CSF2,MAP2K1,RAF1,RPS6KA2,TRAF3IP2,TRAF6
Opioid Signaling Pathway	0.0123027	0.105	ADCY8,AP2A2,AP2B1,BLK,CACNA2D4,CACNB2,CACNG1,CACNG6,CLTC,CREB3L4,GNAS,GNG7,GRK5,GUCY1B1,KCNJ9,MAP2K1,MAP2K5,OPRL1,PRKAR1A,PRKAR1B,PRKCH,PRKCZ,RAF1,RASD1,RGS12,RGS20,RPS6KA2,RYR2,TCF7
DNA Double-Strand Break Repair by Non-Homologous End Joining	0.0123027	0.286	DCLRE1C,PARP1,XRCC1,XRCC4
PPARα/RXRα Activation	0.0128825	0.115	ACVR1C,ADCY8,AP2A2,FASN,GNAS,GUCY1B1,IL1RAP,MAP2K1,MAP3K7,MED1,NCOR2,PLCE1,PPARA,PRKAR1A,PRKAR1B,RAF1,RASD1,RXRA,TGFBR2,TGFBR3,TRAF6
cAMP-mediated signaling	0.0134896	0.109	ADCY8,AKAP10,AKAP12,AKAP9,CREB3L4,DUSP6,GABBR1,GNAS,GRM8,GUCY1B1,HTR1D,MAP2K1,MC5R,MPPED2,OPRL1,PDE4D,PKIG,PRKAR1A,PRKAR1B,PTGER3,RAF1,RAP1GAP,RGS12,S1PR3,VIPR2
Gαi Signaling	0.0141254	0.121	ADCY8,GABBR1,GNAS,GNG7,GRM8,GUCY1B1,HTR1D,OPRL1,PRKAR1A,PRKAR1B,PTGER3,RAF1,RAP1GAP,RASD1,RGS12,S1PR3,SHC2
VDR/RXR Activation	0.0144544	0.143	CSF2,GTF2B,HES1,IFNG,IGFBP5,MED1,NCOR2,PDGFA,PRKCH,PRKCZ,RXRA
Transcriptional Regulatory Network in Embryonic Stem Cells	0.0147911	0.117	ACVR1C,BMPR1A,CDYL,FGFR2,FZD10,GSX2,IGF1R,MAP2K1,MEIS1,PAX6,PIK3CB,RASD1,SIX3,TGFBR2,TGFBR3,TRIM24,WNT10A,WNT3A,WNT7A
Sperm Motility	0.0151356	0.107	BLK,DYRK3,FGFR2,FLT4,GNAS,GNG7,GUCY1A2,GUCY1B1,IGF1R,KDR,LMTK2,MAP2K1,MAP2K5,PDE4D,PDGFRA,PLCE1,PRDX6,PRKAR1A,PRKAR1B,PRKCH,PRKCZ,PTK2,PTK2B,ROR1,TEC,TNK2
Androgen Signaling	0.0165959	0.115	CACNA2D4,CACNB2,CACNG1,CACNG6,GNAS,GNG7,GTF2B,GTF2F2,GTF2H4,GTF2H5,HSPA4,POLR2H,PRKAR1A,PRKAR1B,PRKCH,PRKCZ,TAF15,TAF2,TAF5
Melatonin Signaling	0.017378	0.145	MAP2K1,MAP2K5,PLCE1,PRKAR1A,PRKAR1B,PRKCH,PRKCZ,RAF1,RORA,SLC2A4
Myelination Signaling Pathway	0.018197	0.1	ADGRG6,ARHGAP8/PRR5-ARHGAP8,BLK,BMPR1A,CREB3L4,FASN,FGFR2,FZD10,HDAC4,HES5,IGF1R,MAP2K1,NFATC1,NOTCH1,OLIG1,PDGFA,PDGFD,PDGFRA,PIK3CB,PRKAR1A,PRKAR1B,PTEN,PTK2,PTK2B,RAF1,RASD1,RPTOR,SMAD6,TRAF6,WNT10A,WNT3A,WNT7A
Inhibition of Angiogenesis by TSP1	0.0190546	0.188	GUCY1A2,GUCY1B1,KDR,MAPK11,TGFBR2,THBS1
Synaptogenesis Signaling Pathway	0.0190546	0.1	ADCY8,AP2A2,AP2B1,CACNB2,CDH10,CDH13,CDH17,CDH18,CDH22,CDH4,CDK5,CPLX1,CREB3L4,EFNA5,FARP1,GRM8,GUCY1B1,ITSN2,NAP1L4,NRXN1,NRXN3,PIK3CB,PRKAR1A,PRKAR1B,RAF1,RASD1,SHC2,SNCA,STX1A,SYNGAP1,THBS1
Circadian Rhythm Signaling	0.0199526	0.103	ADCY8,BLK,CACNA2D4,CACNB2,CACNG1,CACNG6,CREB3L4,FBXL21P,GAD1,GNAS,GNG7,GUCY1A2,GUCY1B1,MAP2K1,MAP2K5,PLCE1,PRKAR1A,PRKAR1B,PRKCH,PRKCZ,RAF1,RASD1,RORA,RPTOR,RYR2,SLC39A7,VIPR2
RAR Activation	0.020893	0.0951	ACVR1C,ADCY8,CREB3L4,CSF2,DHRS9,GTF2H4,GTF2H5,GUCY1B1,HOXA1,IFNG,IL1A,IL36G,MAP2K1,MAPK11,MED1,MEIS1,MPPED2,NCOR2,NFATC1,PARP1,PAX6,PDE4D,PDPK1,PIK3CB,PRDM16,PRKAR1A,PRKAR1B,PTEN,RBP5,RND2,RPS6KA2,RXRA,SDR16C5,TBX5,TGFBR2,TGFBR3,TNFSF13B,TRIM24,ZBTB16
Gap Junction Signaling	0.0229087	0.108	ACTG1,ADCY8,GAD1,GJC1,GNAS,GRIK2,GRIK3,GUCY1A2,GUCY1B1,MAP2K1,MAP2K5,PIK3CB,PLCE1,PRKAR1A,PRKAR1B,PRKCH,PRKCZ,RAF1,RASD1,SLC39A7,SP3
Insulin Secretion Signaling Pathway	0.0239883	0.102	ADCY8,CACNA2D4,CACNB2,CACNG1,CACNG6,CREB3L4,EIF2B5,EIF4G3,GH2,GNAS,GUCY1B1,KLF11,MAPK11,NALCN,PCSK2,PIK3CB,PLCE1,PRKAR1A,PRKAR1B,PRKCH,PRKCZ,RYR2,SLC2A4,SLC2A5,SRP19,SRP54,STX1A
Factors Promoting Cardiogenesis in Vertebrates	0.0245471	0.114	ACVR1C,BMPR1A,CREB3L4,DVL1,FZD10,LRP6,MAP3K7,PLCE1,PRKCH,PRKCZ,TBX5,TCF7,TGFBR2,TGFBR3,WNT10A,WNT3A,WNT7A
Endocannabinoid Developing Neuron Pathway	0.0251189	0.118	ADCY8,CREB3L4,GNG7,GUCY1B1,MAP2K1,MAP2K5,MAPK11,PAX6,PIK3CB,PRKAR1A,PRKAR1B,RAF1,RAP1GAP,RASD1,RPTOR
Proline Biosynthesis I	0.0251189	0.5	ALDH18A1,PYCR3
Role of NFAT in Cardiac Hypertrophy	0.025704	0.105	ADCY8,CACNA2D4,CACNB2,CACNG1,CACNG6,GNAS,GNG7,GUCY1B1,HDAC4,IGF1R,MAP2K1,MAP3K7,MAPK11,PIK3CB,PLCE1,PRKAR1A,PRKAR1B,PRKCH,PRKCZ,RAF1,RASD1,SHC2,TGFBR2
p70S6K Signaling	0.0269153	0.117	EEF2K,MAP2K1,PDPK1,PIK3CB,PLCE1,PPM1L,PPP2R2A,PPP2R2B,PPP2R2D,PRKCH,PRKCZ,RAF1,RASD1,YWHAG,YWHAZ
IL-1 Signaling	0.0288403	0.125	ADCY8,GNAS,GNG7,GUCY1B1,IL1A,IL1RAP,MAP3K7,MAPK11,PRKAR1A,PRKAR1B,TOLLIP,TRAF6
TGF-β Signaling	0.0288403	0.125	ACVR1C,BCL2,BMPR1A,IRF7,MAP2K1,MAP3K7,MAPK11,RAF1,RASD1,SMAD6,TGFBR2,TRAF6
ID1 Signaling Pathway	0.0295121	0.106	ACVR1C,ATF3,BCL2,BCL2L1,BIRC5,BLK,BMPR1A,FGFR2,FZR1,IGF1R,MAPK11,PIK3CB,PTEN,RAF1,RAP1GAP,RASD1,STMN3,TGFBR2,TGFBR3,TYMS,USP1
Xenobiotic Metabolism Signaling	0.0295121	0.0996	ALDH18A1,ALDH1L2,ALDH4A1,FTL,HDAC4,HS2ST1,IL1A,MAP2K1,MAP2K5,MAP3K3,MAP3K6,MAP3K7,MAPK11,MED1,MGMT,NCOR2,PIK3CB,PPM1L,PPP2R2A,PPP2R2B,PPP2R2D,PRKCH,PRKCZ,RAF1,RASD1,RXRA,UGT1A9 (includes others)
GABA Receptor Signaling	0.0301995	0.115	ADCY8,AP2A2,AP2B1,CACNA2D4,CACNB2,CACNG1,CACNG6,GABBR1,GABRA1,GABRG1,GAD1,GNAS,GNG7,GPHN,GUCY1B1
VEGF Signaling	0.030903	0.124	ACTG1,BCL2,BCL2L1,EIF2B5,FLT4,KDR,MAP2K1,PIK3CB,PTK2,PTK2B,RAF1,RASD1
ATM Signaling	0.0331131	0.122	CBX3,CHEK1,CREB3L4,H4C11,MAPK11,PPM1L,PPP2R2A,PPP2R2B,PPP2R2D,RNF8,SMC3,TRRAP
Melanocyte Development and Pigmentation Signaling	0.0331131	0.122	ADCY8,BCL2,CREB3L4,GNAS,GUCY1B1,MAP2K1,PIK3CB,PRKAR1A,PRKAR1B,RAF1,RASD1,RPS6KA2
Cardiac Hypertrophy Signaling (Enhanced)	0.0338844	0.0892	ACVR1C,ADCY8,ATP2A1,CACNA2D4,CACNB2,CACNG1,CACNG6,CSF2,DVL1,EIF2B5,FGFR2,FZD10,GNAS,GNG7,GUCY1B1,HDAC4,IFNG,IGF1R,IL1A,IL36G,ITGAE,MAP2K1,MAP2K5,MAP3K3,MAP3K6,MAP3K7,MAPK11,MPPED2,NFATC1,PDE4D,PIK3CB,PLCE1,PRKAR1A,PRKAR1B,PRKCH,PRKCZ,PTEN,PTK2,RAF1,RASD1,RYR2,TGFBR2,TGFBR3,TNFSF13B,WNT10A,WNT3A,WNT7A
AMPK Signaling	0.0354813	0.1	AK4,AK5,CREB3L4,EEF2K,FASN,GNAS,GNG7,IRS2,MAP3K7,MAPK11,PFKP,PHLPP1,PIK3CB,PPM1L,PPP2R2A,PPP2R2B,PPP2R2D,PRKAR1A,PRKAR1B,RAB2A,RAB6A,RPTOR,SLC2A4,TBC1D1
Glioma Signaling	0.0371535	0.115	CDK6,HDAC4,IGF1R,MAP2K1,PDGFA,PDGFD,PDGFRA,PIK3CB,PRKCH,PRKCZ,PTEN,RAF1,RASD1,SIN3A
Notch Signaling	0.0371535	0.162	HES1,HES5,MAML2,NOTCH1,NOTCH4,NUMB
Ceramide Signaling	0.0380189	0.124	BCL2,MAP2K1,PIK3CB,PPM1L,PPP2R2A,PPP2R2B,PPP2R2D,PRKCZ,RAF1,RASD1,S1PR3
Huntington's Disease Signaling	0.0389045	0.0971	AP2A2,BCL2L1,CDK5,CLTC,CREB3L4,DNM3,GNG7,HDAC4,HSPA1L,HSPA4,HTT,IGF1R,NCOR2,PDPK1,PIK3CB,POLR2H,PRKCH,PRKCZ,PSMA1,PSMB4,PSMB7,PSMD14,SDHB,SHC2,SIN3A,SNCA,STX1A
Acetate Conversion to Acetyl-CoA	0.0398107	0.4	ACSL1,ACSS1
Folate Polyglutamylation	0.0398107	0.4	SHMT1,SHMT2
NAD Biosynthesis from 2-amino-3-carboxymuconate Semialdehyde	0.0398107	0.4	NADSYN1,NMNAT2
Inhibition of ARE-Mediated mRNA Degradation Pathway	0.0398107	0.108	CNOT10,MAP3K7,MAPK11,PPM1L,PPP2R2A,PPP2R2B,PPP2R2D,PRKAR1A,PRKAR1B,PSMA1,PSMB4,PSMB7,PSMD14,TNFSF13B,YWHAG,YWHAZ,ZNF331
Molecular Mechanisms of Cancer	0.0398107	0.0903	ADCY8,BCL2,BCL2L1,BMPR1A,CDK5,CDK6,CHEK1,DVL1,FAS,FZD10,GNAS,GNG7,GUCY1B1,HDAC4,ITGAE,LRP6,MAP2K1,MAP3K7,MAPK11,NOTCH1,PAK4,PIK3CB,PRKAR1A,PRKAR1B,PRKCH,PRKCZ,PTK2,RABIF,RAF1,RASD1,RASGRF2,RND2,SHC2,SIN3A,SMAD6,SYNGAP1,TGFBR2,WNT10A,WNT3A,WNT7A
WNT/β-catenin Signaling	0.040738	0.106	ACVR1C,DKK3,DVL1,FZD10,LRP6,MAP3K7,PPM1L,PPP2R2A,PPP2R2B,PPP2R2D,SOX7,TCF7,TGFBR2,TGFBR3,TLE3,WNT10A,WNT3A,WNT7A
Role of Macrophages, Fibroblasts and Endothelial Cells in Rheumatoid Arthritis	0.040738	0.0954	CCL2,CEBPD,CREB3L4,CSF2,DKK3,DVL1,FZD10,IL1A,IL1RAP,IL36G,LRP6,MAP2K1,MAP3K7,NFATC1,PDGFA,PDGFD,PIK3CB,PLCE1,PRKCH,PRKCZ,RAF1,RASD1,TCF7,TNFSF13B,TRAF3IP2,TRAF6,WNT10A,WNT3A,WNT7A
IL-17A Signaling in Fibroblasts	0.0416869	0.158	CCL2,CEBPD,MAP3K7,MAPK11,TRAF3IP2,TRAF6
Semaphorin Signaling in Neurons	0.0446684	0.136	CDK5,CRMP1,NRP1,PAK4,PTK2,RND2,SEMA3A,SEMA4D
Assembly of RNA Polymerase II Complex	0.0457088	0.143	GTF2B,GTF2H4,GTF2H5,POLR2H,TAF15,TAF2,TAF5
NUR77 Signaling in T Lymphocytes	0.0467735	0.123	BCL2,HLA-DQB2,MAP2K1,MAP2K5,MAP3K3,NFATC1,PRKCH,PRKCZ,RXRA,SIN3A
IL-33 Signaling Pathway	0.0467735	0.104	BCL2L1,CCL2,CREB3L4,CSF2,H2AZ2,H2BC17,IFNG,IL1A,IL1RAP,IL36G,MAP2K1,MAP3K7,MAPK11,NFATC1,PIK3CB,PRKAR1A,PRKAR1B,TRAF6
Human Embryonic Stem Cell Pluripotency	0.0467735	0.102	BMPR1A,DVL1,FGFR2,FZD10,MAP2K1,MAP2K5,PDGFA,PDGFD,PDGFRA,PDPK1,PIK3CB,PRKCH,PRKCZ,RAF1,RASD1,SMAD6,TGFBR2,WNT10A,WNT3A,WNT7A
Pulmonary Healing Signaling Pathway	0.0467735	0.102	BLK,BMPR1A,CSF2,FGFR2,FZD10,KDR,MAPK11,NFATC1,NOTCH1,NOTCH4,PRKCH,PRKCZ,RAF1,RASD1,TCF7,THBS1,WNT10A,WNT3A,WNT7A,WWTR1
Dilated Cardiomyopathy Signaling Pathway	0.047863	0.107	ACTG1,ADCY8,BCL2,CACNA2D4,CACNB2,CACNG1,CACNG6,GNAS,GUCY1B1,MAP3K3,MAPK11,MYO10,MYO18A,PRKAR1A,PRKAR1B,RYR2
PA (Males)
Ingenuity Canonical Pathways	P-value	Ratio	Molecules
Adipogenesis pathway	0.00213796	0.0444	ATG5,BSCL2,CTBP2,ERCC2,HDAC4,LPIN1
Choline Degradation I	0.0194984	0.5	CHDH
Thyroid Hormone Biosynthesis	0.0194984	0.5	TPO
IGF-1 Signaling	0.0199526	0.0381	CCN2,FOXO3,PRKCZ,STAT3
Thrombopoietin Signaling	0.0239883	0.0476	PLCG2,PRKCZ,STAT3
Glutathione Biosynthesis	0.0288403	0.333	GCLM
Growth Hormone Signaling	0.0323594	0.0423	PLCG2,PRKCZ,STAT3
TREM1 Signaling	0.0338844	0.0417	LAT2,PLCG2,STAT3
Pulmonary Fibrosis Idiopathic Signaling Pathway	0.0389045	0.0218	CCN2,COL11A2,F2,FOXO3,mir-154,STAT3,TERT
BEX2 Signaling Pathway	0.042658	0.038	BAK1,LGALS1,STAT3
RAC Signaling	0.0457088	0.0292	ANK1,MCF2L,NCKAP1,PRKCZ
PA (Females)
Ingenuity Canonical Pathways	P-value	Ratio	Molecules
Tyrosine Degradation I	0.0162181	0.2	HGD
mTOR Signaling	0.0275423	0.0149	PLD5,RPS6KA2,RPS7
Clathrin-mediated Endocytosis Signaling	0.0288403	0.0146	AP2S1,EPHB2,RAB5A
Choline Biosynthesis III	0.0446684	0.0714	PLD5
Antioxidant Action of Vitamin C	0.047863	0.0185	PLD5,SLC2A1

## Sheet: Table S8
Table S8. CpG sites associated with pubertal development scale (PDS) or pubertal age (PA) with a standardized effect size > |0.13| enriched in diseases and functions from the Ingenuity Pathway Analysis
PDS 12 (Males + Females)
Diseases or Functions Annotation	P-value	Molecules	# Molecules
Acrocephalosyndactyly	0.000107	FGFR2,GLI3	2
Autosomal dominant syndactyly	0.000637	FGFR2,GLI3	2
Rheumatic Disease	0.00112	FGFR2,HLA-DQA2,DMTN,GFI1,VIPR2,SPATS2L,DPYS,IFIT3,SCN4B,RNF144B,GABRD,CAPN2	12
Heart rate	0.00127	CHGA,SCN4B,FXYD1	3
Cell proliferation of adenocarcinoma cell lines	0.00144	FGFR2,TNIK,GFI1,PDK4	4
Cell spreading of cervical cancer cell lines	0.0016	TNIK,UCHL1	2
Prostatic intraepithelial tumor	0.00243	FGFR2,CHGA,OR51E2	3
Adult nonimmune chronic idiopathic neutropenia	0.0027	GFI1	1
Antley-Bixler syndrome without genital anomalies or disordered steroidogenesis	0.0027	FGFR2	1
Apoptosis of neural tube cells	0.0027	GLI3	1
Apoptosis of osteocytes	0.0027	FGFR2	1
Arrest in early G1 phase of breast cell lines	0.0027	GPN3	1
Arrest in growth of stomach cancer cell lines	0.0027	FGFR2	1
Atypical Pfeiffer syndrome	0.0027	FGFR2	1
Autosomal dominant Apert syndrome	0.0027	FGFR2	1
Autosomal dominant Beare-Stevenson cutis gyrata syndrome	0.0027	FGFR2	1
Autosomal dominant Greig cephalopolysyndactyly syndrome	0.0027	GLI3	1
Autosomal dominant severe congenital neutropenia type 2	0.0027	GFI1	1
Autosomal recessive dihydropyrimidinase deficiency	0.0027	DPYS	1
Autosomal recessive mental retardation type 54	0.0027	TNIK	1
Childhood-onset neurodegeneration with optic atrophy	0.0027	UCHL1	1
Chronic familial neutropenia	0.0027	GFI1	1
Craniofacial-skeletal-dermatologic dysplasia	0.0027	FGFR2	1
Cronkhite Canada syndrome	0.0027	GLI3	1
Erythrokeratodermia variabilis et progressiva 5	0.0027	KRT83	1
Familial Pallister-Hall syndrome	0.0027	GLI3	1
Familial scaphocephaly syndrome	0.0027	FGFR2	1
Hepatic insufficiency	0.0027	CHGA	1
Idiopathic generalized epilepsy type 10	0.0027	GABRD	1
Isolated coronal craniosynostosis	0.0027	FGFR2	1
Isolated unicoronal craniosynostosis	0.0027	FGFR2	1
Killing of pancreatic cancer cell lines	0.0027	PDK4	1
Long-QT syndrome 10	0.0027	SCN4B	1
Maintenance of APL blast cells	0.0027	GFI1	1
Maintenance of tumor cell lines	0.0027	GFI1	1
Non-functional pancreatic neuroendocrine tumor	0.0027	CHGA	1
Nonclassifiable autosomal dominant craniosynostosis	0.0027	FGFR2	1
Pfeiffer syndrome type 3	0.0027	FGFR2	1
Postaxial polydactyly type A1/B	0.0027	GLI3	1
Preaxial polydactyly type 4	0.0027	GLI3	1
Proliferation of neural tube cells	0.0027	GLI3	1
Quantity of Theiler's encephalomyelitis virus	0.0027	IFIT3	1
Quantity of Vesicular stomatitis Indiana virus	0.0027	IFIT3	1
Rectosigmoid adenocarcinoma	0.0027	PDK4	1
Redistribution of F-actin	0.0027	TNIK	1
Scaphocephaly and Axenfeld-Rieger anomaly	0.0027	FGFR2	1
Severe Greig cephalopolysyndactyly syndrome	0.0027	GLI3	1
Spondylocostal dysostosis type 4	0.0027	HES7	1
Storage of levodopa	0.0027	CHGA	1
Survival of neural tube cells	0.0027	GLI3	1
Susceptibility to autosomal dominant Parkinson disease 5	0.0027	UCHL1	1
Susceptibility to generalized epilepsy with febrile seizures plus type 5	0.0027	GABRD	1
Transformation of endometrial cancer cell lines	0.0027	FGFR2	1
Malignant fibrous histiocytoma	0.00296	FGFR2,PDK4	2
Bile duct carcinoma	0.00308	FGFR2,ZFC3H1,CELSR1,TNIK,VIPR2,ARHGEF16,OR51E2,GLI3,EPHB1	9
Autosomal dominant craniosynostosis	0.00316	FGFR2,GLI3	2
Inflammation of joint	0.00338	FGFR2,HLA-DQA2,DMTN,VIPR2,SPATS2L,DPYS,SCN4B,RNF144B,GABRD,CAPN2	10
Small intestine tumor	0.00346	FGFR2,ZFC3H1,TNIK,OR51E2,BCL7A	5
Cell spreading of tumor cell lines	0.00489	TNIK,UCHL1,CAPN2	3
Autosomal dominant Jackson-Weiss syndrome	0.00539	FGFR2	1
Autosomal dominant Levy-Hollister syndrome	0.00539	FGFR2	1
Autosomal dominant Pfeiffer syndrome	0.00539	FGFR2	1
Autosomal dominant Saethre-Chotzen syndrome	0.00539	FGFR2	1
Autosomal recessive cystinuria	0.00539	SLC7A9	1
Catabolism of uracil	0.00539	DPYS	1
Cell spreading of fibroblast cell lines	0.00539	TNIK	1
Congenital aural atresia	0.00539	FGFR2	1
Epithelial-mesenchymal transition of bone cancer cell lines	0.00539	RNF144B	1
Formation of capillary network	0.00539	CHGA	1
Guanine nucleotide exchange of GTP	0.00539	ARHGEF16	1
Invasion by WRO cells	0.00539	FGFR2	1
Mitogenesis of keratinocytes	0.00539	FGFR2	1
Morphogenesis of nose	0.00539	GLI3	1
Organization of lamellipodia	0.00539	CARMIL1	1
Complex partial seizure	0.00548	SCN4B,GABRD	2
Familial neuroendocrine tumor	0.00548	FGFR2,CHGA	2
Spondylitis	0.00556	FGFR2,SCN4B,CAPN2	3
Biliary tract carcinoma	0.00569	FGFR2,ZFC3H1,CELSR1,ZNF830,TNIK,VIPR2,ARHGEF16,OR51E2,GLI3,EPHB1	10
Autophosphorylation of protein	0.00628	FGFR2,TNIK,EPHB1	3
Partial seizure with secondary generalization	0.00715	SCN4B,GABRD	2
Partial seizure without secondary generalization	0.00715	SCN4B,GABRD	2
Familial arthropathy	0.00774	FGFR2,GLI3,RNF144B	3
Attachment of kidney cells	0.00808	EPHB1	1
Autosomal dominant craniofacial dysostosis	0.00808	FGFR2	1
Autosomal dominant mental retardation type 37	0.00808	GLI3	1
Autosomal dominant monilethrix	0.00808	KRT83	1
Bent bone dysplasia syndrome	0.00808	FGFR2	1
Depletion of acetyl-coenzyme A	0.00808	PDK4	1
Differentiation of bone marrow mesenchymal stromal cells	0.00808	FGFR2	1
Differentiation of kidney cell lines	0.00808	RNF144B	1
Functional pancreatic endocrine tumor	0.00808	CHGA	1
Grade 1 microsatellite mutator phenotype uterine endometrioid carcinoma	0.00808	FGFR2	1
Grade 2 microsatellite mutator phenotype uterine endometrioid carcinoma	0.00808	FGFR2	1
Grade 3 microsatellite mutator phenotype uterine endometrioid carcinoma	0.00808	FGFR2	1
Invasion by TPC-1 cells	0.00808	FGFR2	1
Pressure of heart	0.00808	CHGA	1
Transformation of endothelial cells	0.00808	FGFR2	1
Unresectable metastatic cholangiocarcinoma	0.00808	FGFR2	1
Cell proliferation of breast cell lines	0.00847	FGFR2,GPN3,PDK4	3
Alcohol use disorder	0.00955	IFIT3,SCN4B,GABRD	3
Small intestine cancer	0.00961	FGFR2,ZFC3H1,OR51E2,BCL7A	4
Non-Hodgkin lymphoma	0.0101	FGFR2,CARMIL1,PRSS35,CHGA,TNIK,SECTM1,IFIT3,GET4,SLC7A9,BCL7A,CLEC4G,CAPN2	12
Proliferation of embryonic cells	0.0104	FGFR2,GLI3	2
Anoikis of cervical cancer cell lines	0.0108	UCHL1	1
Endometrial adenocarcinoma with squamous differentiation	0.0108	FGFR2	1
FGFR1 mutation positive malignant solid tumor	0.0108	FGFR2	1
FGFR2 fusion positive biliary tract cancer	0.0108	FGFR2	1
FGFR2 fusion positive liver cancer	0.0108	FGFR2	1
FGFR2 fusion positive liver cholangiocarcinoma	0.0108	FGFR2	1
FGFR2 translocation positive cholangiocarcinoma	0.0108	FGFR2	1
FGFR4 mutation positive solid tumor	0.0108	FGFR2	1
Formation of embryonic cancer cell lines	0.0108	RNF144B	1
Injury of neurons	0.0108	CHGA	1
Locally advanced FGFR1 mutation positive solid tumor	0.0108	FGFR2	1
Metastasis of neuroblastoma cell lines	0.0108	CAPN2	1
Pretreated metastatic cholangiocarcinoma	0.0108	FGFR2	1
Secretion of norepinephrine	0.0108	CHGA	1
Sporadic breast carcinoma	0.0108	FGFR2	1
Survival of endometrial cancer cell lines	0.0108	FGFR2	1
Growth of embryonic tissue	0.0115	FGFR2,GLI3	2
Hyperplasia of genital organ	0.0123	FGFR2,CARMIL1,CELSR1,OR51E2,GABRD	5
Differentiation of cholinergic neurons	0.0134	GET4	1
Epithelial-mesenchymal transition of thyroid tumor cell lines	0.0134	TNIK	1
Gap junctional intercellular communication of tumor cell lines	0.0134	EPHB1	1
Invasive mixed breast carcinoma	0.0134	PDK4	1
Mandibular ameloblastoma	0.0134	FGFR2	1
Metastatic relapsed colorectal cancer	0.0134	FGFR2	1
Spondylocostal dysostosis type 2	0.0134	HES7	1
Sporadic Parkinson disease	0.0134	UCHL1	1
Transport of cystine	0.0134	SLC7A9	1
Uptake of Na+	0.0134	CHGA	1
Fibromyalgia	0.0137	SCN4B,GABRD	2
Colony formation of colorectal cancer cell lines	0.0145	FGFR2,PDK4	2
Disorder of sex development	0.0145	FGFR2,GLI3	2
Nicotine dependence	0.0145	SCN4B,GABRD	2
Autosomal recessive severe congenital neutropenia type 3	0.0161	GFI1	1
Clear cell acanthoma	0.0161	FGFR2	1
Ectrodactyly	0.0161	FGFR2	1
Expansion of cholinergic neurons	0.0161	GET4	1
Immortalization of neurons	0.0161	GET4	1
Lymphatic malformation	0.0161	CELSR1	1
Morphology of keratinocytes	0.0161	FGFR2	1
Osteoarthritis susceptibility 2	0.0161	RNF144B	1
Pleomorphic liposarcoma	0.0161	PDK4	1
Solid adenocarcinoma	0.0161	FGFR2	1
Contraction of heart	0.0162	SCN4B,FXYD1	2
Concentration of Ca2+	0.0166	VIPR2,OR51E2	2
Pemphigus foliaceus	0.0171	SPATS2L,IFIT3	2
Migration of bone cancer cell lines	0.0175	RNF144B,CAPN2	2
Osteoarthritis	0.0179	DMTN,SCN4B,GABRD,RNF144B	4
Intellectual disability and congenital malformations	0.0179	FGFR2,CELSR1,SCN4B	3
Apoptosis of osteoblasts	0.0188	FGFR2	1
Checkpoint control of fibroblast cell lines	0.0188	FGFR2	1
Differentiation of melanocytes	0.0188	OR51E2	1
Differentiation of stromal cell lines	0.0188	FGFR2	1
Erythema nodosum leprosum	0.0188	FGFR2	1
Finger osteoarthritis	0.0188	RNF144B	1
Juvenile myoclonic epilepsy	0.0188	GABRD	1
Necroptosis of pancreatic cancer cell lines	0.0188	UCHL1	1
Severe stomatitis	0.0188	FGFR2	1
Growth of organism	0.0191	FGFR2,PRSS35,GLI3	3
Viral life cycle	0.0193	GFI1,CLEC4G	2
Gastrointestinal stromal tumor	0.0198	FGFR2,EPHB1	2
Metastatic neuroendocrine tumor	0.0198	FGFR2,CHGA	2
Proliferation of bladder cancer cell lines	0.0207	FGFR2,CHGA	2
Female genital tract serous carcinoma	0.0214	UCHL1,GLI3,RNF144B,PDK4,FXYD1	5
Pelvic serous carcinoma	0.0214	UCHL1,GLI3,RNF144B,PDK4,FXYD1	5
Active stage plasma cell myeloma	0.0214	FGFR2	1
Adipogenesis of adipocytes	0.0214	FGFR2	1
Chemotaxis of gonadal cell lines	0.0214	EPHB1	1
Invasion of keratinocyte cancer cell lines	0.0214	FGFR2	1
Reorganization of actin	0.0214	FGFR2	1
Transmigration of prostate cancer cell lines	0.0214	CAPN2	1
Philadelphia-positive acute lymphoblastic leukemia	0.0217	FGFR2,PDK4	2
Non-traumatic arthropathy	0.0217	FGFR2,HLA-DQA2,DMTN,VIPR2,SPATS2L,SCN4B,RNF144B,GABRD	8
Weight gain	0.0221	SCN4B,GABRD	2
Killing of tumor cell lines	0.0226	GET4,PDK4	2
Social anxiety disorder	0.0226	SCN4B,GABRD	2
Fatigue	0.0236	SCN4B,GABRD	2
Acute lymphoblastic leukemia	0.0237	FGFR2,CELSR1,TNIK,PTPRG,SLC7A9,PDGFRL,PDK4,OR5A1	8
Adhesion of adenocarcinoma cell lines	0.0241	FGFR2	1
Alcoholic steatohepatitis	0.0241	IFIT3	1
Cell spreading of bone cancer cell lines	0.0241	CAPN2	1
Differentiation of embryoid body cells	0.0241	GLI3	1
Metabolism of uric acid	0.0241	CARMIL1	1
Morphology of keratinocyte cancer cell lines	0.0241	FGFR2	1
Organization of membrane ruffles	0.0241	CARMIL1	1
Refractory ankylosing spondylitis	0.0241	FGFR2	1
Uterine adenosarcoma	0.0241	FGFR2	1
Benign uterine disease	0.0245	FGFR2,CARMIL1,CELSR1,OR51E2,IFIT3,PDK4	6
Proliferation of neuronal cells	0.0251	GET4,GLI3	2
Invasive cancer	0.0255	FGFR2,PATZ1,CHGA,TNIK,SECTM1,RNF144B,GABRD,PDK4,CAPN2	9
Liposarcoma	0.0256	FGFR2,PDK4	2
Lymphocytic cancer	0.0258	FGFR2,CARMIL1,CELSR1,IFIT3,GET4,SLC7A9,GLI3,PDK4,CLEC4G,PRSS35,CHGA,TNIK,SECTM1,ARHGEF16,PTPRG,PDGFRL,BCL7A,OR5A1,CAPN2	19
Malignant lymphocytic neoplasm	0.0258	FGFR2,CARMIL1,CELSR1,IFIT3,GET4,SLC7A9,GLI3,PDK4,CLEC4G,PRSS35,CHGA,TNIK,SECTM1,ARHGEF16,PTPRG,PDGFRL,BCL7A,OR5A1,CAPN2	19
Autosomal dominant long-QT syndrome	0.0267	SCN4B	1
Clear cell follicular thyroid cancer	0.0267	FGFR2	1
Cribriform-morula variant of papillary thyroid carcinoma	0.0267	FGFR2	1
Grade 3 Huntington disease	0.0267	SCN4B	1
Hurthle cell papillary thyroid cancer	0.0267	FGFR2	1
Locally advanced follicular thyroid carcinoma	0.0267	FGFR2	1
Locally advanced liver cholangiocarcinoma	0.0267	FGFR2	1
Locally advanced papillary thyroid carcinoma	0.0267	FGFR2	1
Locally advanced progressive medullary thyroid cancer	0.0267	FGFR2	1
Locally advanced thyroid oncocytic carcinoma	0.0267	FGFR2	1
Metastatic radioiodine-resistant papillary thyroid cancer	0.0267	FGFR2	1
Migration of embryonic cancer cell lines	0.0267	RNF144B	1
Morphogenesis of embryonic digit	0.0267	GLI3	1
Oxidation of D-glucose	0.0267	PDK4	1
Radioiodine-refractory follicular thyroid carcinoma	0.0267	FGFR2	1
Solid variant papillary thyroid cancer	0.0267	FGFR2	1
Symptomatic stage relapsed chronic lymphocytic leukemia	0.0267	FGFR2	1
Trabecular papillary thyroid cancer	0.0267	FGFR2	1
Unresectable progressive medullary thyroid cancer	0.0267	FGFR2	1
Warthin-like papillary thyroid carcinoma	0.0267	FGFR2	1
HER2 negative hormone receptor negative breast cancer	0.0267	FGFR2,PTPRG,SCN4B,PDK4	4
Adenocarcinoma of the small bowel	0.0288	FGFR2,ZFC3H1,OR51E2	3
X-linked immunodeficiency with magnesium defect, Epstein-Barr virus infection and neoplasia	0.0288	CARMIL1,LOC441666	2
Activation-induced cell death of leukemia cell lines	0.0293	GFI1	1
CD274 positive infiltrating urothelial bladder carcinoma	0.0293	FGFR2	1
EGFR mutation negative KRAS mutation positive non-small cell lung carcinoma	0.0293	FGFR2	1
FGFR3 fusion positive urothelial carcinoma	0.0293	FGFR2	1
Hurthle cell follicular thyroid cancer	0.0293	FGFR2	1
KRAS mutation positive lung squamous cell carcinoma	0.0293	FGFR2	1
Progressed advanced endometrial carcinoma	0.0293	FGFR2	1
Progressive endometrial carcinoma	0.0293	FGFR2	1
Recurrent cholangiocarcinoma	0.0293	FGFR2	1
Refractory FGFR fusion positive malignant solid tumor	0.0293	FGFR2	1
Stage IV metastatic head and neck squamous cell carcinoma	0.0293	FGFR2	1
TNM stage M1 metastatic squamous cell carcinoma	0.0293	FGFR2	1
Spondylarthritis	0.0299	SCN4B,CAPN2	2
Hematologic cancer of cells	0.03	FGFR2,CARMIL1,CELSR1,IFIT3,GET4,SLC7A9,PDK4,CLEC4G,PRSS35,CHGA,TNIK,SECTM1,PTPRG,PDGFRL,BCL7A,OR5A1,CAPN2	17
Progressive neurological disorder	0.03	FGFR2,HLA-DQA2,CHGA,TNIK,UCHL1,PTPRG,SCN4B,GABRD,CAPN2	9
Cerebral degeneration	0.0307	UCHL1,SCN4B,GABRD,CAPN2	4
Familial mental retardation	0.0313	FGFR2,CELSR1,TNIK,GLI3,SCN4B	5
Progressive motor neuropathy	0.0315	HLA-DQA2,CHGA,UCHL1,SCN4B,GABRD,CAPN2	6
Cardiac contractility	0.0319	CHGA	1
FGFR1 rearrangement positive myeloid or lymphoid neoplasm	0.0319	FGFR2	1
Insular thyroid carcinoma	0.0319	FGFR2	1
Invasion of vascular endothelial cells	0.0319	CHGA	1
Late-stage primary invasive malignant bladder tumor	0.0319	FGFR2	1
Necroptosis of colorectal cancer cell lines	0.0319	UCHL1	1
Ovarian serous surface papillary carcinoma	0.0319	PDK4	1
Stage IV metastatic bladder cancer	0.0319	FGFR2	1
Stage IV metastatic urothelial carcinoma	0.0319	FGFR2	1
Uremic pruritus	0.0319	FGFR2	1
Epithelial-mesenchymal transition of tumor cell lines	0.0337	FGFR2,TNIK,RNF144B	3
Activation of mast cells	0.0346	CHGA	1
Atypical fibroxanthoma	0.0346	FGFR2	1
Cell spreading of embryonic cell lines	0.0346	TNIK	1
Child-Pugh class B advanced hepatocellular carcinoma	0.0346	FGFR2	1
Chronic fibrosing interstitial lung disease	0.0346	FGFR2	1
Chronic natural killer lymphoproliferative disorder	0.0346	FGFR2	1
Low-grade fibromyxoid sarcoma	0.0346	FGFR2	1
Malignant triton tumor	0.0346	FGFR2	1
Myoepithelial carcinoma	0.0346	FGFR2	1
Myofibroblastic sarcoma	0.0346	FGFR2	1
Nonmetastatic renal clear cell adenocarcinoma	0.0346	FGFR2	1
Ossifying fibromyxoid tumor	0.0346	FGFR2	1
Phosphaturic mesenchymal tumor	0.0346	FGFR2	1
Progressive KRAS mutation positive tumor	0.0346	FGFR2	1
Stage II-III epithelioid sarcoma	0.0346	FGFR2	1
Stage IV laryngeal squamous cell carcinoma	0.0346	FGFR2	1
Stage IV squamous cell cancer of the hypopharynx	0.0346	FGFR2	1
Systemic light chain amyloidosis	0.0346	FGFR2	1
Systemic sclerosis associated interstitial lung disease	0.0346	FGFR2	1
TNM stage T1-4N1 renal clear cell adenocarcinoma	0.0346	FGFR2	1
Undifferentiated spindle cell sarcoma	0.0346	FGFR2	1
Unresectable BRAF mutation negative melanoma	0.0346	FGFR2	1
Myoepithelioma	0.035	FGFR2,VIPR2	2
Atypical endometrial hyperplasia	0.0351	FGFR2,CARMIL1,CELSR1,OR51E2	4
Infiltrating lobular breast carcinoma	0.0357	FGFR2,PATZ1,PDK4	3
Uterine serous papillary cancer	0.0357	UCHL1,GLI3,FXYD1	3
Adenocarcinoma in right upper lobe of lung	0.0359	TNIK,OVCH1,DPYS,GLI3,EPHB1	5
Formation of cellular protrusions	0.0361	CARMIL1,TNIK,DMTN,GFI1,CAPN2	5
Angiomatoid fibrous histiocytoma	0.0372	FGFR2	1
Autosomal recessive early-onset Parkinson disease	0.0372	UCHL1	1
BCLC stage C recurrent hepatocellular carcinoma	0.0372	FGFR2	1
Cell spreading of kidney cell lines	0.0372	TNIK	1
Child-Pugh class A primary hepatocellular carcinoma	0.0372	FGFR2	1
Child-Pugh class A recurrent hepatocellular carcinoma	0.0372	FGFR2	1
Killing of cervical cancer cell lines	0.0372	GET4	1
Malignant granular cell tumor	0.0372	FGFR2	1
Necroptosis of leukemia cell lines	0.0372	UCHL1	1
Progressed metastatic urothelial carcinoma	0.0372	FGFR2	1
Progressive RET mutation positive medullary thyroid carcinoma	0.0372	FGFR2	1
Progressive central nervous system metastasis	0.0372	FGFR2	1
Progressive lung metastasis	0.0372	FGFR2	1
Progressive muscle metastasis	0.0372	FGFR2	1
RET fusion positive non-squamous non-small cell lung cancer	0.0372	FGFR2	1
Secretion of exosomes	0.0372	RAB2B	1
Symptomatic stage iodine-refractory liver metastasis	0.0372	FGFR2	1
Symptomatic stage iodine-refractory lung metastasis	0.0372	FGFR2	1
Symptomatic stage iodine-refractory metastatic bone cancer	0.0372	FGFR2	1
Symptomatic stage iodine-refractory muscle metastasis	0.0372	FGFR2	1
Symptomatic stage metastatic central nervous system metastasis	0.0372	FGFR2	1
TNM stage T2 renal clear cell adenocarcinoma	0.0372	FGFR2	1
TNM stage T4 renal clear cell adenocarcinoma	0.0372	FGFR2	1
Unresectable RET mutation positive medullary thyroid carcinoma	0.0372	FGFR2	1
Chemotaxis	0.0373	CHGA,ARHGEF16,EPHB1,CAPN2	4
Viral entry	0.0374	FGFR2,CLEC4G	2
Differentiation of embryonic cells	0.0386	FGFR2,GLI3	2
Anoikis	0.0392	UCHL1,PDK4	2
Apoptosis of cholangiocarcinoma cell lines	0.0398	GLI3	1
Asymptomatic stage recurrent medullary thyroid carcinoma	0.0398	FGFR2	1
Atonic seizure	0.0398	GABRD	1
BCLC stage B advanced hepatocellular carcinoma	0.0398	FGFR2	1
Catecholaminergic polymorphic ventricular tachycardia type 1	0.0398	SCN4B	1
Colony formation of adenocarcinoma cell lines	0.0398	FGFR2	1
Columnar cell variant of papillary thyroid carcinoma	0.0398	FGFR2	1
Formation of microvilli	0.0398	TNIK	1
G1/S phase transition of cervical cancer cell lines	0.0398	GLI3	1
Invasive hepatocellular carcinoma	0.0398	FGFR2	1
Locally advanced RAS mutation negative colorectal adenocarcinoma	0.0398	FGFR2	1
Low grade sarcoma	0.0398	FGFR2	1
Metastatic inflammatory myofibroblastic tumor	0.0398	FGFR2	1
Metastatic malignant perivascular epithelioid cell tumor	0.0398	FGFR2	1
Metastatic soft tissue chondrosarcoma	0.0398	FGFR2	1
Metastatic solitary fibrous tumor	0.0398	FGFR2	1
Progressed advanced renal cell carcinoma	0.0398	FGFR2	1
Sclerosing epithelioid fibrosarcoma	0.0398	FGFR2	1
TNM stage N0 renal clear cell adenocarcinoma	0.0398	FGFR2	1
Unresectable renal clear cell adenocarcinoma	0.0398	FGFR2	1
Autosomal dominant encephalopathy	0.0411	UCHL1,GLI3,SCN4B,GABRD	4
Advanced malignant tumor	0.0416	FGFR2,CHGA,TNIK,SECTM1,RNF144B,GABRD,CAPN2	7
Huntington Disease	0.0418	RASD2,UCHL1,SCN4B,GABRD,BCL7A	5
Glycolysis of tumor cell lines	0.0423	PDK4,RNF144B	2
Cell spreading of sarcoma cell lines	0.0424	CAPN2	1
Complex insomnia	0.0424	GABRD	1
Epilepsia partialis continua	0.0424	GABRD	1
Gastrointestinal stromal tumor in fibrous tissue	0.0424	EPHB1	1
Glomangiosarcoma	0.0424	FGFR2	1
Grade 2-3 liposarcoma	0.0424	FGFR2	1
Intimal sarcoma	0.0424	FGFR2	1
Low risk plasma cell myeloma	0.0424	FGFR2	1
Metastatic alveolar soft part sarcoma	0.0424	FGFR2	1
Metastatic synovial sarcoma	0.0424	FGFR2	1
Morphogenesis of vascular endothelial cells	0.0424	CHGA	1
Nonmetastatic malignant fibrous histiocytoma	0.0424	FGFR2	1
Panic disorder with agoraphobia	0.0424	GABRD	1
Panic disorder without agoraphobia	0.0424	GABRD	1
Primary liposarcoma	0.0424	FGFR2	1
Primary synovial sarcoma	0.0424	FGFR2	1
Progressive metastasis to bone	0.0424	FGFR2	1
Stage IV oropharyngeal squamous cell carcinoma	0.0424	FGFR2	1
TNM stage T2a fibrosarcoma	0.0424	FGFR2	1
TNM stage T2a leiomyosarcoma	0.0424	FGFR2	1
TNM stage T2a liposarcoma	0.0424	FGFR2	1
TNM stage T2a malignant fibrous histiocytoma	0.0424	FGFR2	1
TNM stage T2a mesenchymal chondrosarcoma	0.0424	FGFR2	1
TNM stage T2a non-rhabdomyosarcoma soft tissue sarcoma	0.0424	FGFR2	1
TNM stage T2a synovial sarcoma	0.0424	FGFR2	1
TNM stage T2b fibrosarcoma	0.0424	FGFR2	1
TNM stage T2b leiomyosarcoma	0.0424	FGFR2	1
TNM stage T2b liposarcoma	0.0424	FGFR2	1
TNM stage T2b mesenchymal chondrosarcoma	0.0424	FGFR2	1
TNM stage T2b non-rhabdomyosarcoma soft tissue sarcoma	0.0424	FGFR2	1
TNM stage T2b synovial sarcoma	0.0424	FGFR2	1
Transport of neutral amino acid	0.0424	SLC7A9	1
Duodenal cancer	0.0446	ZFC3H1,OR51E2,BCL7A	3
Early stage diabetic nephropathy	0.0449	TNIK,PDK4	2
Obstruction of intestine	0.0449	GLI3,GABRD	2
Ocular motility disorder	0.0449	SCN4B,GABRD	2
Alcohol withdrawal delirium	0.045	GABRD	1
Arrest in G1 phase of leukemia cell lines	0.045	GFI1	1
Cell spreading of epithelial cell lines	0.045	TNIK	1
Differentiated radioactive iodide-refractory thyroid cancer	0.045	FGFR2	1
Extraskeletal myxoid chondrosarcoma	0.045	FGFR2	1
Familial atrial fibrillation	0.045	SCN4B	1
Formation of actin bundles	0.045	DMTN	1
Grade 2-3 leiomyosarcoma	0.045	FGFR2	1
Grade 2-3 malignant fibrous histiocytoma	0.045	FGFR2	1
Growth of Influenza A virus	0.045	PRSS35	1
Hallucinosis	0.045	GABRD	1
Locally advanced CD274 positive urothelial carcinoma	0.045	FGFR2	1
Mesoderm development	0.045	SECTM1	1
Metastatic CD274 positive urothelial carcinoma	0.045	FGFR2	1
Metastatic chromophobe renal cell carcinoma	0.045	FGFR2	1
Recurrent urinary bladder carcinoma	0.045	FGFR2	1
Release of catecholamine	0.045	CHGA	1
Seizure cluster	0.045	GABRD	1
Skeletal muscle spasm	0.045	GABRD	1
Tall cell variant of papillary thyroid carcinoma	0.045	FGFR2	1
Undifferentiated soft tissue sarcoma	0.045	FGFR2	1
Walker-Warburg syndrome	0.045	CELSR1	1
Female genital tract adenocarcinoma	0.0452	FGFR2,CELSR1,HLA-DQA2,DPYS,SLC7A9,EPHB1,TNIK,DMTN,GFI1,SECTM1,FXYD1,CAPN2,VIPR2,UCHL1,IFIT3,GLI3,PDK4,RNF144B,ZFC3H1,SPATS2L,OR51E2,FAM78A,PTPRG,TSSK1B,PDGFRL,ZDHHC18,OR5A1	27
Formation of lamellipodia	0.0455	CARMIL1,DMTN	2
Soft tissue sarcoma of trunk	0.0455	FGFR2,HES7	2
Pancreaticobiliary neoplasm	0.0457	FGFR2,CARMIL1,PATZ1,CELSR1,VIPR2,GET4,GLI3,GABRD,PDK4,EPHB1,ZFC3H1,CHGA,ZNF830,TNIK,ARHGEF16,OR51E2,FAM78A,PTPRG,OR5A1,CAPN2	20
Pancreatobiliary tumor	0.0457	FGFR2,CARMIL1,PATZ1,CELSR1,VIPR2,GET4,GLI3,GABRD,PDK4,EPHB1,ZFC3H1,CHGA,ZNF830,TNIK,ARHGEF16,OR51E2,FAM78A,PTPRG,OR5A1,CAPN2	20
Tumorigenesis of lymphocytes	0.046	FGFR2,CARMIL1,CELSR1,IFIT3,GET4,SLC7A9,CLEC4G,PRSS35,CHGA,TNIK,SECTM1,PTPRG,BCL7A,OR5A1,CAPN2	15
Major depression	0.0461	CHGA,SCN4B,GABRD	3
Pancreaticobiliary carcinoma	0.0466	FGFR2,CARMIL1,PATZ1,CELSR1,VIPR2,GLI3,GABRD,PDK4,EPHB1,ZFC3H1,CHGA,ZNF830,TNIK,ARHGEF16,OR51E2,PTPRG,OR5A1,CAPN2	18
Reorganization of cytoskeleton	0.0469	FGFR2,TNIK	2
Abdominal sarcoma	0.0475	FGFR2,HES7	2
End-stage chronic kidney disease	0.0475	GABRD	1
End-stage renal failure	0.0475	GABRD	1
Glycolysis of lung cancer cell lines	0.0475	PDK4	1
Hair growth cycle	0.0475	KRT83	1
Iodine-refractory locoregional papillary thyroid cancer	0.0475	FGFR2	1
Iodine-refractory unresectable papillary thyroid cancer	0.0475	FGFR2	1
KRAS mutation positive non-squamous non-small cell lung carcinoma	0.0475	FGFR2	1
Laryngismus	0.0475	GABRD	1
Locally advanced renal clear cell adenocarcinoma	0.0475	FGFR2	1
Locoregional unresectable papillary thyroid cancer	0.0475	FGFR2	1
Metastatic collecting duct carcinoma of the kidney	0.0475	FGFR2	1
Metastatic malignant fibrous histiocytoma	0.0475	FGFR2	1
Metastatic malignant peripheral nerve sheath tumor	0.0475	FGFR2	1
Metastatic renal medullary carcinoma	0.0475	FGFR2	1
Myoclonic dystonia	0.0475	SCN4B	1
Pectus excavatum	0.0475	GABRD	1
Pigmented villonodular synovitis	0.0475	DPYS	1
Progressive liver metastasis	0.0475	FGFR2	1
Proliferation of embryonic cancer cell lines	0.0475	RNF144B	1
Proliferation of mesenchymal stem cells	0.0475	FGFR2	1
Severe acute renal failure	0.0475	GABRD	1
Symptomatic multiple myeloma	0.0475	FGFR2	1
Symptomatic stage iodine-refractory follicular thyroid carcinoma	0.0475	FGFR2	1
Symptomatic stage iodine-refractory papillary thyroid cancer	0.0475	FGFR2	1
Symptomatic stage locoregional papillary thyroid cancer	0.0475	FGFR2	1
Symptomatic stage persistent papillary thyroid cancer	0.0475	FGFR2	1
Symptomatic stage recurrent follicular thyroid carcinoma	0.0475	FGFR2	1
Symptomatic stage recurrent papillary thyroid cancer	0.0475	FGFR2	1
Symptomatic stage unresectable papillary thyroid cancer	0.0475	FGFR2	1
Lymphoreticular neoplasm	0.0478	FGFR2,CARMIL1,IFIT3,GET4,SLC7A9,GLI3,GABRD,PDK4,EPHB1,CLEC4G,PRSS35,CHGA,TNIK,SECTM1,CYB5D2,BCL7A,CAPN2	17
Neoplasia of leukocytes	0.0485	FGFR2,CARMIL1,CELSR1,IFIT3,GET4,SLC7A9,PDK4,CLEC4G,PRSS35,CHGA,TNIK,SECTM1,PTPRG,PDGFRL,BCL7A,OR5A1,CAPN2	17
PDS 12 (Males)
Diseases or Functions Annotation	P-value	Molecules	# Molecules
Thyroid carcinoma	5.66e-23	PAOX,GUCA2A,MYO5C,METRN,ELF2,SMTNL2,TTC29,PANK4,SLC4A1AP,PGP,LRBA,SORL1,RASL11B,SPEG,KCNIP2,PRSS36,SLC19A1,RSPH4A,SPOCK1,NECTIN1,SOX15,DCAF7,ZSWIM4,HECW1,PGBD5,SLF2,GTDC1,DOCK10,KIAA1614,MCMBP,MANEAL,SARAF,PBX2,SPAG17,THSD4,PPT2,RASGRF1,MKRN1,CPS1,CCDC33,FEZF2,TMED1,EHMT2,B3GAT1,NR1D1,RFNG,HLA-F,AGK,DHRS3,TEX26,CLIP1,PWWP2B,GRAMD2B,PRMT3,CCDC40,RMI1,PRR18,CREBBP,STXBP5L,NAGS,CKAP5,TMEM167A,EFNA2,…	2385
Thyroid cancer	1.28e-22	PAOX,GUCA2A,MYO5C,NEDD9,METRN,ELF2,SMTNL2,TTC29,PANK4,SLC4A1AP,PGP,LRBA,SORL1,RASL11B,SPEG,KCNIP2,PRSS36,SLC19A1,RSPH4A,SPOCK1,NECTIN1,SOX15,DCAF7,ZSWIM4,HECW1,PGBD5,SLF2,GTDC1,DOCK10,KIAA1614,MCMBP,MANEAL,SARAF,PBX2,SPAG17,THSD4,PPT2,RASGRF1,MKRN1,CPS1,CCDC33,FEZF2,TMED1,EHMT2,B3GAT1,NR1D1,RFNG,HLA-F,AGK,DHRS3,TEX26,CLIP1,PWWP2B,GRAMD2B,PRMT3,CCDC40,RMI1,PRR18,CREBBP,STXBP5L,NAGS,CKAP5,TMEM167A,…	2386
Nonpituitary endocrine tumor	2.31e-22	PAOX,GUCA2A,MYO5C,NEDD9,METRN,ELF2,SMTNL2,TTC29,PANK4,SLC4A1AP,PGP,LRBA,SORL1,RASL11B,SPEG,KCNIP2,PRSS36,SLC19A1,RSPH4A,SPOCK1,NECTIN1,SOX15,DCAF7,ZSWIM4,HECW1,PGBD5,GTDC1,SLF2,DOCK10,KIAA1614,MCMBP,MANEAL,SARAF,PBX2,SPAG17,THSD4,PPT2,RASGRF1,MKRN1,CPS1,CCDC33,FEZF2,TMED1,EHMT2,B3GAT1,NR1D1,RFNG,HLA-F,AGK,DHRS3,TEX26,CLIP1,PWWP2B,GRAMD2B,PRMT3,CCDC40,RMI1,PRR18,CREBBP,STXBP5L,NAGS,CKAP5,TMEM167A,…	2427
Thyroid gland tumor	4.13e-22	PAOX,GUCA2A,MYO5C,NEDD9,METRN,ELF2,SMTNL2,TTC29,PANK4,SLC4A1AP,PGP,LRBA,SORL1,RASL11B,SPEG,KCNIP2,PRSS36,SLC19A1,RSPH4A,SPOCK1,NECTIN1,SOX15,DCAF7,ZSWIM4,HECW1,PGBD5,SLF2,GTDC1,DOCK10,KIAA1614,MCMBP,MANEAL,SARAF,PBX2,SPAG17,THSD4,PPT2,RASGRF1,MKRN1,CPS1,CCDC33,FEZF2,TMED1,EHMT2,B3GAT1,NR1D1,RFNG,HLA-F,AGK,DHRS3,TEX26,CLIP1,PWWP2B,GRAMD2B,PRMT3,CCDC40,RMI1,PRR18,CREBBP,STXBP5L,NAGS,CKAP5,TMEM167A,…	2390
Neck neoplasm	6.08e-22	PAOX,GUCA2A,MYO5C,NEDD9,METRN,ELF2,SMTNL2,TTC29,PANK4,SLC4A1AP,PGP,LRBA,SORL1,RASL11B,SPEG,KCNIP2,PRSS36,SLC19A1,RSPH4A,SPOCK1,NECTIN1,SOX15,DCAF7,ZSWIM4,HECW1,PGBD5,SLF2,GTDC1,DOCK10,KIAA1614,MCMBP,MANEAL,SARAF,PBX2,SPAG17,THSD4,PPT2,RASGRF1,MKRN1,CPS1,CCDC33,FEZF2,TMED1,EHMT2,B3GAT1,NR1D1,RFNG,HLA-F,AGK,DHRS3,TEX26,CLIP1,PWWP2B,GRAMD2B,PRMT3,CCDC40,RMI1,PRR18,CREBBP,STXBP5L,NAGS,CKAP5,TMEM167A,…	2408
Endocrine carcinoma	1.57e-21	PAOX,GUCA2A,MYO5C,METRN,ELF2,SMTNL2,TTC29,PANK4,SLC4A1AP,PGP,LRBA,SORL1,RASL11B,MUC2,SPEG,KCNIP2,PRSS36,SLC19A1,RSPH4A,SPOCK1,NECTIN1,SOX15,SERPINA3,DCAF7,ZSWIM4,HECW1,PBXIP1,PGBD5,SLF2,GTDC1,DOCK10,KIAA1614,MCMBP,MANEAL,SARAF,PBX2,SPAG17,THSD4,PPT2,RASGRF1,MKRN1,CPS1,CCDC33,FEZF2,TMED1,EHMT2,B3GAT1,NR1D1,RFNG,HLA-F,AGK,DHRS3,TEX26,CLIP1,PWWP2B,GRAMD2B,PRMT3,CCDC40,RMI1,PRR18,CREBBP,STXBP5L,NAGS,…	2475
Endocrine cancer	3.76e-21	PAOX,GUCA2A,MYO5C,NEDD9,METRN,ELF2,SMTNL2,TTC29,PANK4,SLC4A1AP,PGP,LRBA,SORL1,RASL11B,MUC2,SPEG,KCNIP2,PRSS36,SLC19A1,RSPH4A,SPOCK1,NECTIN1,SOX15,SERPINA3,DCAF7,ZSWIM4,HECW1,PBXIP1,PGBD5,SLF2,GTDC1,DOCK10,KIAA1614,MCMBP,MANEAL,SARAF,PBX2,SPAG17,THSD4,PPT2,RASGRF1,MKRN1,CPS1,CCDC33,FEZF2,TMED1,EHMT2,B3GAT1,NR1D1,RFNG,HLA-F,AGK,DHRS3,TEX26,PWWP2B,CLIP1,GRAMD2B,PRMT3,CCDC40,RMI1,PRR18,CREBBP,STXBP5L…	2476
Head and neck carcinoma	5.91e-21	PAOX,GUCA2A,MYO5C,METRN,ELF2,SMTNL2,TTC29,PANK4,SLC4A1AP,PGP,LRBA,SORL1,RASL11B,SPEG,KCNIP2,PRSS36,SLC19A1,RSPH4A,SPOCK1,NECTIN1,SOX15,DCAF7,ZSWIM4,HECW1,PBXIP1,PGBD5,SLF2,GTDC1,DOCK10,KIAA1614,MCMBP,MANEAL,SARAF,PBX2,SPAG17,THSD4,PPT2,RASGRF1,MKRN1,HOXA1,CPS1,CCDC33,FEZF2,TMED1,EHMT2,B3GAT1,NR1D1,RFNG,HLA-F,AGK,DHRS3,TEX26,CLIP1,PWWP2B,GRAMD2B,PRMT3,CCDC40,RMI1,PRR18,CREBBP,STXBP5L,NAGS,CKAP5,TM…	2488
High grade astrocytoma	1.39e-20	AUTS2,SPSB1,C2CD4C,MYO5C,ERBB4,KIAA1217,RALGAPA2,ANKRD34A,TCF20,BTBD8,TTC29,BEST2,USP6NL,TBXA2R,OR9Q2,LRBA,SORL1,SPEG,FAM120A,LUZP2,NT5C2,SLC19A1,SPOCK1,NECTIN1,SERPINA3,DCAF7,C6,ZSWIM4,HECW1,CSRNP2,PBXIP1,GPR83,ABLIM3,SLF2,GTDC1,DOCK10,FAM171A1,MCMBP,SPAG17,THSD4,HOXA1,RASGRF1,MKRN1,CPS1,CCDC33,FEZF2,TMED1,B3GAT1,HLA-F,ZNF599,CLIP1,SLC5A1,PRMT3,CCDC40,FGGY,PRR18,CREBBP,STXBP5L,CKAP5,MRPL2,ZFP57,…	1475
Intestinal carcinoma	2.05e-20	PAOX,MYO5C,NEDD9,METRN,ELF2,TTC29,PANK4,SLC4A1AP,OR9Q2,PGP,LRBA,SORL1,RASL11B,MUC2,SPEG,PRSS36,VSTM2A,SLC19A1,RSPH4A,SPOCK1,NECTIN1,DCAF7,ZSWIM4,HECW1,PBXIP1,PGBD5,SLF2,GTDC1,DOCK10,FAM171A1,KIAA1614,MCMBP,MANEAL,PBX2,SPAG17,THSD4,RASGRF1,HOXA1,CPS1,CCDC33,FEZF2,EHMT2,B3GAT1,NR1D1,HLA-F,AGK,CLIP1,PWWP2B,CCDC40,RMI1,CREBBP,STXBP5L,CKAP5,MRPL2,TMEM167A,LRRK1,CDH13,PITPNB,PLEKHB1,LMF1,KLHL29,SH2B1,R…	2340
Cancer of secretory structure	2.35e-20	PAOX,GUCA2A,MYO5C,NEDD9,METRN,ELF2,SMTNL2,TTC29,PANK4,SLC4A1AP,OR9Q2,PGP,LRBA,SORL1,RASL11B,SPEG,KCNIP2,PRSS36,SLC19A1,RSPH4A,SPOCK1,NECTIN1,SOX15,DCAF7,ZSWIM4,HECW1,PBXIP1,PGBD5,OTULINL,SLF2,GTDC1,DOCK10,KIAA1614,MCMBP,MANEAL,SARAF,PBX2,SPAG17,THSD4,PPT2,RASGRF1,MKRN1,CPS1,CCDC33,FEZF2,TMED1,PTP4A2,EHMT2,B3GAT1,NR1D1,RFNG,HLA-F,AGK,DHRS3,TEX26,CLIP1,PWWP2B,GRAMD2B,PRMT3,CCDC40,RMI1,PRR18,CREBBP,…	2577
Large intestine carcinoma	3.44e-20	PAOX,MYO5C,NEDD9,METRN,ELF2,TTC29,PANK4,SLC4A1AP,OR9Q2,PGP,LRBA,SORL1,RASL11B,SPEG,PRSS36,VSTM2A,SLC19A1,RSPH4A,SPOCK1,NECTIN1,DCAF7,ZSWIM4,HECW1,PBXIP1,PGBD5,SLF2,GTDC1,DOCK10,FAM171A1,KIAA1614,MCMBP,MANEAL,PBX2,SPAG17,THSD4,RASGRF1,HOXA1,CPS1,CCDC33,FEZF2,EHMT2,B3GAT1,NR1D1,HLA-F,AGK,CLIP1,PWWP2B,CCDC40,RMI1,CREBBP,STXBP5L,CKAP5,MRPL2,TMEM167A,LRRK1,CDH13,PITPNB,PLEKHB1,LMF1,KLHL29,SH2B1,RGS9BP…	2337
Endocrine gland tumor	3.59e-20	PAOX,GUCA2A,MYO5C,NEDD9,METRN,ELF2,SMTNL2,TTC29,PANK4,SLC4A1AP,PGP,LRBA,SORL1,RASL11B,MUC2,SPEG,KCNIP2,PRSS36,SLC19A1,RSPH4A,SPOCK1,NECTIN1,SOX15,SERPINA3,DCAF7,ZSWIM4,HECW1,PBXIP1,PGBD5,SLF2,GTDC1,DOCK10,KIAA1614,MCMBP,MANEAL,SARAF,PBX2,SPAG17,THSD4,PPT2,RASGRF1,MKRN1,CPS1,CCDC33,FEZF2,TMED1,EHMT2,B3GAT1,NR1D1,RFNG,HLA-F,AGK,DHRS3,TEX26,CLIP1,PWWP2B,GRAMD2B,PRMT3,CCDC40,RMI1,PRR18,CREBBP,STXBP5L…	2492
Astrocytoma	4.81e-20	AUTS2,SPSB1,C2CD4C,MYO5C,ERBB4,KIAA1217,RALGAPA2,ANKRD34A,TCF20,BTBD8,TTC29,BEST2,USP6NL,TBXA2R,OR9Q2,LRBA,SORL1,SPEG,FAM120A,LUZP2,NT5C2,SLC19A1,SPOCK1,NECTIN1,SERPINA3,DCAF7,C6,ZSWIM4,HECW1,CSRNP2,PBXIP1,GPR83,ABLIM3,SLF2,GTDC1,DOCK10,FAM171A1,MCMBP,SPAG17,THSD4,RASGRF1,HOXA1,MKRN1,CPS1,CCDC33,FEZF2,TMED1,B3GAT1,HLA-F,ZNF599,CLIP1,SLC5A1,PRMT3,CCDC40,FGGY,PRR18,CREBBP,STXBP5L,CKAP5,MRPL2,ZFP57,…	1479
Intestinal adenocarcinoma	4.97e-20	PAOX,MYO5C,NEDD9,METRN,ELF2,TTC29,PANK4,SLC4A1AP,OR9Q2,PGP,LRBA,SORL1,RASL11B,MUC2,SPEG,PRSS36,VSTM2A,SLC19A1,RSPH4A,SPOCK1,NECTIN1,DCAF7,ZSWIM4,HECW1,PBXIP1,PGBD5,SLF2,GTDC1,DOCK10,FAM171A1,KIAA1614,MCMBP,MANEAL,PBX2,SPAG17,THSD4,RASGRF1,HOXA1,CPS1,CCDC33,FEZF2,EHMT2,B3GAT1,NR1D1,HLA-F,AGK,CLIP1,PWWP2B,CCDC40,RMI1,CREBBP,STXBP5L,CKAP5,MRPL2,TMEM167A,LRRK1,CDH13,PITPNB,PLEKHB1,LMF1,KLHL29,SH2B1,R…	2325
Head and neck cancer	6.52e-20	PAOX,GUCA2A,MYO5C,NEDD9,METRN,ELF2,SMTNL2,TTC29,PANK4,SLC4A1AP,PGP,LRBA,SORL1,RASL11B,SPEG,KCNIP2,PRSS36,SLC19A1,RSPH4A,SPOCK1,NECTIN1,SOX15,DCAF7,ZSWIM4,HECW1,PBXIP1,PGBD5,SLF2,GTDC1,DOCK10,KIAA1614,MCMBP,MANEAL,SARAF,PBX2,SPAG17,THSD4,PPT2,RASGRF1,MKRN1,HOXA1,CPS1,CCDC33,FEZF2,TMED1,EHMT2,B3GAT1,NR1D1,RFNG,HLA-F,AGK,DHRS3,TEX26,CLIP1,PWWP2B,GRAMD2B,PRMT3,CCDC40,RMI1,PRR18,CREBBP,STXBP5L,NAGS,CK…	2560
Grade 4 astrocytoma	6.61e-20	AUTS2,SPSB1,C2CD4C,MYO5C,ERBB4,KIAA1217,RALGAPA2,TCF20,BTBD8,TTC29,BEST2,USP6NL,TBXA2R,OR9Q2,LRBA,SORL1,SPEG,FAM120A,LUZP2,NT5C2,SLC19A1,SPOCK1,NECTIN1,SERPINA3,DCAF7,C6,ZSWIM4,HECW1,CSRNP2,PBXIP1,GPR83,ABLIM3,SLF2,GTDC1,DOCK10,FAM171A1,MCMBP,SPAG17,THSD4,RASGRF1,MKRN1,CPS1,CCDC33,FEZF2,TMED1,B3GAT1,HLA-F,ZNF599,CLIP1,SLC5A1,PRMT3,CCDC40,FGGY,PRR18,CREBBP,STXBP5L,CKAP5,MRPL2,ZFP57,LRRK1,OLFM1,ALP…	1418
Grade 4 high grade glioma	6.61e-20	AUTS2,SPSB1,C2CD4C,MYO5C,ERBB4,KIAA1217,RALGAPA2,TCF20,BTBD8,TTC29,BEST2,USP6NL,TBXA2R,OR9Q2,LRBA,SORL1,SPEG,FAM120A,LUZP2,NT5C2,SLC19A1,SPOCK1,NECTIN1,SERPINA3,DCAF7,C6,ZSWIM4,HECW1,CSRNP2,PBXIP1,GPR83,ABLIM3,SLF2,GTDC1,DOCK10,FAM171A1,MCMBP,SPAG17,THSD4,RASGRF1,MKRN1,CPS1,CCDC33,FEZF2,TMED1,B3GAT1,HLA-F,ZNF599,CLIP1,SLC5A1,PRMT3,CCDC40,FGGY,PRR18,CREBBP,STXBP5L,CKAP5,MRPL2,ZFP57,LRRK1,OLFM1,ALP…	1418
Large intestine adenocarcinoma	8.75e-20	PAOX,MYO5C,NEDD9,METRN,ELF2,TTC29,PANK4,SLC4A1AP,OR9Q2,PGP,LRBA,SORL1,RASL11B,SPEG,PRSS36,VSTM2A,SLC19A1,RSPH4A,SPOCK1,NECTIN1,DCAF7,ZSWIM4,HECW1,PBXIP1,PGBD5,SLF2,GTDC1,DOCK10,FAM171A1,KIAA1614,MCMBP,MANEAL,PBX2,SPAG17,THSD4,RASGRF1,HOXA1,CPS1,CCDC33,FEZF2,EHMT2,B3GAT1,NR1D1,HLA-F,AGK,CLIP1,PWWP2B,CCDC40,RMI1,CREBBP,STXBP5L,CKAP5,MRPL2,TMEM167A,LRRK1,CDH13,PITPNB,PLEKHB1,LMF1,KLHL29,SH2B1,RGS9BP…	2322
[truncated: 3,035 more rows]

## Sheet: Table S9
Table S9. IPA results on meQTLs (p < 5 x 10-8) of CpG sites associated with pubertal development scale (PDS) or pubertal age (PA). Both the Ingenuity Canonical pathways and diseases/functions annotations are included
Ingenuity Canonical Pathways	P-value	Ratio	Molecules
Antigen Presentation Pathway	1.99526e-13	0.263	HLA-DMB,HLA-DOB,HLA-DPA1,HLA-DPB1,HLA-DQA1,HLA-DQA2,HLA-DQB2,HLA-DRB1,TAP2,TAPBP
[truncated: 554 more rows]
